# Supplementary material for: LMNA R482L mutation causes impairments in C2C12 myoblasts subpopulations, alterations in metabolic reprogramming during differentiation, and oxidative stress
Source: Sci Rep. 2025 Feb 13;15:5358. doi: 10.1038/s41598-025-88219-6 (PMC11825939; doi:10.1038/s41598-025-88219-6)
Supplement: Supplementary file 2 — Supplementary Information 2. [file 41598_2025_88219_MOESM2_ESM.xlsx]

## Sheet: markers of MES-1
	p_val	avg_log2FC	pct.1	pct.2	p_val_adj	gene	cluster
Aqp5	0	1.43827	0.992	0.709	0	Aqp5	MES-1
Grem1	0	1.26806	0.935	0.493	0	Grem1	MES-1
Bgn	0	1.23264	0.991	0.579	0	Bgn	MES-1
Tagln	0	1.01578	0.79	0.448	0	Tagln	MES-1			padj < 0.01
Aebp1	0	0.973104	0.98	0.607	0	Aebp1	MES-1			log2FC > 0.25
Cxcl12	0	0.951461	0.802	0.32	0	Cxcl12	MES-1
Igfbp7	0	0.847658	0.942	0.62	0	Igfbp7	MES-1
Lox	0	0.841847	0.957	0.826	0	Lox	MES-1
Spp1	0	0.835348	0.999	1	0	Spp1	MES-1
Nfix	0	0.782491	0.988	0.925	0	Nfix	MES-1
Slc16a11	0	0.770432	0.778	0.303	0	Slc16a11	MES-1
Mgp	0	0.759089	0.985	0.78	0	Mgp	MES-1
Nrp2	0	0.740787	0.901	0.618	0	Nrp2	MES-1
Ank	0	0.732369	0.962	0.82	0	Ank	MES-1
Mt1	0	0.708375	0.999	0.993	0	Mt1	MES-1
Ly6e	0	0.708277	0.957	0.848	0	Ly6e	MES-1
Csf1	0	0.705293	0.887	0.644	0	Csf1	MES-1
Igfbp6	0	0.69196	0.978	0.895	0	Igfbp6	MES-1
Pdgfrb	0	0.688886	0.826	0.362	0	Pdgfrb	MES-1
Col6a1	0	0.679893	0.746	0.335	0	Col6a1	MES-1
Fgf7	0	0.6399	0.54	0.123	0	Fgf7	MES-1
Crlf1	0	0.639482	0.837	0.414	0	Crlf1	MES-1
Brinp3	0	0.638176	0.793	0.388	0	Brinp3	MES-1
Pcolce	0	0.63113	0.986	0.927	0	Pcolce	MES-1
Pold4	0	0.606972	0.922	0.763	0	Pold4	MES-1
Gm2115	0	0.602277	0.659	0.217	0	Gm2115	MES-1
Calr	0	0.593687	0.996	0.996	0	Calr	MES-1
Olfml3	0	0.580508	0.714	0.321	0	Olfml3	MES-1
Pdlim2	0	0.578805	0.868	0.642	0	Pdlim2	MES-1
Apbb1ip	0	0.539959	0.628	0.245	0	Apbb1ip	MES-1
Oxct1	0	0.518832	0.974	0.934	0	Oxct1	MES-1
Cst3	0	0.497582	0.986	0.961	0	Cst3	MES-1
S100a4	0	0.495315	1	1	0	S100a4	MES-1
Plscr2	0	0.4838	0.553	0.175	0	Plscr2	MES-1
Rpsa	0	0.436156	1	1	0	Rpsa	MES-1
Rplp1	0	0.301099	1	1	0	Rplp1	MES-1
Loxl1	4.70915e-305	0.531363	0.795	0.454	7.82002e-301	Loxl1	MES-1
Cald1	3.02411e-303	0.41037	0.998	0.998	5.02184e-299	Cald1	MES-1
Acaa2	4.9792e-296	0.537694	0.879	0.667	8.26845e-292	Acaa2	MES-1
Bmp4	3.1441e-282	0.565763	0.521	0.176	5.2211e-278	Bmp4	MES-1
Cyp1b1	1.71122e-279	0.517052	0.614	0.27	2.84165e-275	Cyp1b1	MES-1
Hcfc1r1	7.01551e-275	0.510215	0.951	0.859	1.16499e-270	Hcfc1r1	MES-1
Adamts5	8.6653e-275	0.600079	0.556	0.222	1.43896e-270	Adamts5	MES-1
Col6a3	4.12933e-274	0.541001	0.898	0.707	6.85716e-270	Col6a3	MES-1
Slc48a1	1.26444e-270	0.506988	0.895	0.744	2.09973e-266	Slc48a1	MES-1
Cxcl5	3.50743e-268	0.543352	0.516	0.181	5.82443e-264	Cxcl5	MES-1
Ebf1	4.18401e-264	0.542338	0.784	0.495	6.94797e-260	Ebf1	MES-1
Crim1	7.92149e-261	0.513167	0.599	0.285	1.31544e-256	Crim1	MES-1
Ptn	5.81242e-259	0.718346	0.597	0.262	9.6521e-255	Ptn	MES-1
Cpne8	1.31866e-257	0.449498	0.57	0.259	2.18976e-253	Cpne8	MES-1
Fbln2	2.12411e-255	0.532136	0.843	0.658	3.5273e-251	Fbln2	MES-1
Cd34	7.6194e-255	0.438275	0.461	0.152	1.26528e-250	Cd34	MES-1
Emilin2	8.40089e-252	0.447621	0.61	0.279	1.39505e-247	Emilin2	MES-1
Car8	2.10495e-251	0.511983	0.636	0.327	3.49547e-247	Car8	MES-1
Fstl1	5.19202e-251	0.499709	0.954	0.846	8.62187e-247	Fstl1	MES-1
Sparc	1.16344e-245	0.413736	0.998	0.997	1.93201e-241	Sparc	MES-1
Bdnf	3.81901e-245	0.45997	0.652	0.347	6.34185e-241	Bdnf	MES-1
Gpx1	2.02787e-244	0.449365	0.966	0.921	3.36748e-240	Gpx1	MES-1
Ifitm3	4.83771e-244	0.472505	0.992	0.971	8.03351e-240	Ifitm3	MES-1
Ndufb7	1.1275e-243	0.427234	0.977	0.944	1.87233e-239	Ndufb7	MES-1
Nfat5	4.54927e-239	0.543436	0.869	0.718	7.55451e-235	Nfat5	MES-1
Asap1	3.44144e-238	0.495102	0.941	0.867	5.71486e-234	Asap1	MES-1
Prkg2	1.75351e-231	0.474435	0.954	0.891	2.91187e-227	Prkg2	MES-1
Ccl7	1.68059e-229	0.484999	0.562	0.257	2.79078e-225	Ccl7	MES-1
Ephx1	5.7296e-229	0.469814	0.703	0.427	9.51457e-225	Ephx1	MES-1
Col1a1	4.88937e-224	0.663868	0.481	0.191	8.11929e-220	Col1a1	MES-1
Sod3	8.49563e-218	0.352511	0.331	0.073	1.41078e-213	Sod3	MES-1
Bicc1	2.89559e-217	0.362282	0.481	0.177	4.80842e-213	Bicc1	MES-1
Eva1b	4.91679e-213	0.37727	0.5	0.204	8.16481e-209	Eva1b	MES-1
Medag	5.30329e-213	0.413214	0.535	0.23	8.80664e-209	Medag	MES-1
Colec12	5.90546e-213	0.394384	0.568	0.252	9.80661e-209	Colec12	MES-1
D8Ertd738e	1.80608e-209	0.380396	0.979	0.961	2.99918e-205	D8Ertd738e	MES-1
Fbln5	9.98503e-209	0.315358	0.371	0.104	1.65811e-204	Fbln5	MES-1
Oaf	8.7966e-208	0.435866	0.722	0.481	1.46076e-203	Oaf	MES-1
Col5a2	5.11519e-207	0.4446	0.913	0.805	8.49429e-203	Col5a2	MES-1
Acta2	1.00835e-206	0.568689	0.993	0.939	1.67446e-202	Acta2	MES-1
Ass1	1.70978e-206	0.453405	0.77	0.485	2.83927e-202	Ass1	MES-1
Arpc1b	4.22822e-201	0.377568	0.983	0.961	7.02138e-197	Arpc1b	MES-1
Tecr	2.81581e-195	0.426738	0.947	0.886	4.67594e-191	Tecr	MES-1
Pid1	2.95906e-194	0.298294	0.341	0.091	4.91382e-190	Pid1	MES-1
Nr3c1	3.57841e-192	0.404922	0.728	0.502	5.94232e-188	Nr3c1	MES-1
Gxylt2	3.18243e-191	0.361646	0.504	0.225	5.28474e-187	Gxylt2	MES-1
Mt2	5.16239e-189	0.451014	0.974	0.903	8.57266e-185	Mt2	MES-1
Tinagl1	2.89591e-188	0.36596	0.397	0.148	4.80894e-184	Tinagl1	MES-1
Gm2694	7.09353e-185	0.306668	0.331	0.094	1.17795e-180	Gm2694	MES-1
Rps27l	3.17855e-184	0.338258	0.994	0.989	5.2783e-180	Rps27l	MES-1
Wnt10a	3.79096e-183	0.328946	0.436	0.166	6.29527e-179	Wnt10a	MES-1
Hacd4	1.1385e-181	0.386719	0.661	0.415	1.89059e-177	Hacd4	MES-1
Cebpb	2.24861e-180	0.41369	0.867	0.735	3.73404e-176	Cebpb	MES-1
Mmp14	1.40102e-179	0.390855	0.928	0.82	2.32654e-175	Mmp14	MES-1
Actg2	4.03183e-179	0.470963	0.602	0.318	6.69526e-175	Actg2	MES-1
Rcn3	5.64889e-178	0.362801	0.661	0.369	9.38055e-174	Rcn3	MES-1
Ppp3ca	2.77115e-175	0.413063	0.865	0.729	4.60177e-171	Ppp3ca	MES-1
Tcf4	1.37315e-173	0.391188	0.942	0.857	2.28026e-169	Tcf4	MES-1
Ccl2	1.00001e-172	0.4368	0.477	0.226	1.66062e-168	Ccl2	MES-1
Jade1	1.20605e-172	0.458614	0.769	0.613	2.00277e-168	Jade1	MES-1
Mmp2	8.96547e-172	0.435842	0.538	0.275	1.48881e-167	Mmp2	MES-1
Fam20a	1.90975e-169	0.296932	0.44	0.178	3.17133e-165	Fam20a	MES-1
Itgb5	2.27011e-158	0.349682	0.693	0.459	3.76974e-154	Itgb5	MES-1
Ifitm2	3.49937e-158	0.361234	0.965	0.934	5.81106e-154	Ifitm2	MES-1
Kitl	4.57026e-156	0.426527	0.742	0.557	7.58938e-152	Kitl	MES-1
Slc38a2	8.18374e-156	0.343384	0.986	0.98	1.35899e-151	Slc38a2	MES-1
Zfhx4	1.9915e-153	0.428954	0.848	0.719	3.30708e-149	Zfhx4	MES-1
Ppib	1.12377e-152	0.277816	0.991	0.987	1.86614e-148	Ppib	MES-1
Slit2	2.60271e-152	0.313882	0.48	0.223	4.32205e-148	Slit2	MES-1
Nsg1	3.00044e-152	0.320425	0.705	0.439	4.98252e-148	Nsg1	MES-1
Gas1	4.00103e-149	0.260822	0.91	0.605	6.6441e-145	Gas1	MES-1
Nedd4	1.21153e-148	0.286854	0.994	0.992	2.01186e-144	Nedd4	MES-1
Nrg1	1.89405e-148	0.295956	0.409	0.18	3.14527e-144	Nrg1	MES-1
Col6a2	9.6013e-148	0.300761	0.318	0.104	1.59439e-143	Col6a2	MES-1
Loxl3	4.23602e-147	0.306695	0.477	0.25	7.03433e-143	Loxl3	MES-1
Tmed3	2.77829e-146	0.346646	0.761	0.593	4.61362e-142	Tmed3	MES-1
Copz2	3.54532e-146	0.337932	0.69	0.467	5.88736e-142	Copz2	MES-1
Plpp3	4.55815e-145	0.305358	0.53	0.274	7.56926e-141	Plpp3	MES-1
Ly6a	8.57303e-144	0.469098	0.96	0.907	1.42364e-139	Ly6a	MES-1
Mrc2	7.09211e-143	0.278188	0.466	0.22	1.17772e-138	Mrc2	MES-1
Thbs1	7.86062e-142	0.562485	0.827	0.669	1.30533e-137	Thbs1	MES-1
Egr1	3.75567e-140	0.532018	0.733	0.529	6.23666e-136	Egr1	MES-1
Dhrs3	2.81795e-139	0.260316	0.338	0.122	4.67948e-135	Dhrs3	MES-1
Tmem45a	3.33038e-139	0.277578	0.388	0.164	5.53043e-135	Tmem45a	MES-1
Emp2	5.98814e-139	0.35654	0.901	0.799	9.94391e-135	Emp2	MES-1
Creb3l1	1.6385e-138	0.33856	0.749	0.538	2.72089e-134	Creb3l1	MES-1
Sh3bgrl3	2.92827e-137	0.312326	0.976	0.95	4.86268e-133	Sh3bgrl3	MES-1
Mmd	3.12264e-137	0.354897	0.855	0.741	5.18545e-133	Mmd	MES-1
Rexo2	8.02222e-137	0.313485	0.965	0.933	1.33217e-132	Rexo2	MES-1
Ptms	2.58103e-136	0.257546	0.998	0.997	4.28605e-132	Ptms	MES-1
Fkbp11	9.79641e-136	0.390558	0.725	0.564	1.62679e-131	Fkbp11	MES-1
Vps35	1.00477e-134	0.340364	0.942	0.916	1.66853e-130	Vps35	MES-1
Lman1	4.90446e-134	0.326628	0.932	0.88	8.14434e-130	Lman1	MES-1
Inhba	9.79183e-134	0.426544	0.557	0.354	1.62603e-129	Inhba	MES-1
Rnf150	1.11151e-133	0.252471	0.408	0.176	1.84577e-129	Rnf150	MES-1
Hivep3	1.00101e-132	0.275529	0.386	0.177	1.66227e-128	Hivep3	MES-1
Pi15	1.17799e-132	0.257458	0.418	0.183	1.95617e-128	Pi15	MES-1
Sub1	3.0839e-132	0.321338	0.966	0.934	5.12112e-128	Sub1	MES-1
Trir	6.77299e-132	0.325907	0.965	0.944	1.12472e-127	Trir	MES-1
Tpm2	8.86037e-132	0.314506	0.968	0.947	1.47135e-127	Tpm2	MES-1
Rarg	2.97244e-130	0.330183	0.701	0.53	4.93603e-126	Rarg	MES-1
3300005D01Rik	3.01762e-130	0.31669	0.59	0.386	5.01106e-126	3300005D01Rik	MES-1
Ryk	3.95866e-129	0.313997	0.911	0.829	6.57375e-125	Ryk	MES-1
Tpm1	7.66666e-129	0.323106	0.997	0.993	1.27313e-124	Tpm1	MES-1
Steap2	1.81447e-128	0.332845	0.69	0.509	3.01311e-124	Steap2	MES-1
Mbnl1	1.47047e-127	0.282857	0.979	0.964	2.44186e-123	Mbnl1	MES-1
Snx9	1.97382e-127	0.325612	0.84	0.736	3.27772e-123	Snx9	MES-1
Mgst1	6.89495e-127	0.324701	0.427	0.204	1.14498e-122	Mgst1	MES-1
Angpt1	2.63585e-126	0.290815	0.755	0.491	4.37709e-122	Angpt1	MES-1
Nfib	3.42005e-126	0.320773	0.818	0.67	5.67933e-122	Nfib	MES-1
Mgat3	4.84659e-126	0.259608	0.406	0.19	8.04825e-122	Mgat3	MES-1
Sfxn1	3.98541e-125	0.331466	0.805	0.672	6.61817e-121	Sfxn1	MES-1
Oxr1	5.7974e-125	0.337677	0.721	0.56	9.62716e-121	Oxr1	MES-1
Prrx2	7.614e-125	0.321092	0.853	0.736	1.26438e-120	Prrx2	MES-1
Fxyd5	3.00463e-124	0.302987	0.543	0.343	4.98948e-120	Fxyd5	MES-1
Ltbp3	1.14558e-123	0.306176	0.705	0.525	1.90236e-119	Ltbp3	MES-1
Itm2b	4.65143e-123	0.306656	0.962	0.929	7.72417e-119	Itm2b	MES-1
Col1a2	9.05703e-123	0.364156	0.985	0.967	1.50401e-118	Col1a2	MES-1
Lhfp	6.46266e-121	0.311289	0.672	0.501	1.07319e-116	Lhfp	MES-1
Gas5	1.43833e-120	0.317058	0.942	0.897	2.38849e-116	Gas5	MES-1
Pdia6	4.97013e-120	0.308688	0.97	0.946	8.2534e-116	Pdia6	MES-1
Cenpm	5.16563e-120	0.325888	0.652	0.484	8.57804e-116	Cenpm	MES-1
Nid2	5.75028e-120	0.251421	0.572	0.324	9.54891e-116	Nid2	MES-1
Cav1	7.88778e-120	0.336827	0.78	0.637	1.30984e-115	Cav1	MES-1
Slc1a3	1.61381e-119	0.320684	0.491	0.249	2.6799e-115	Slc1a3	MES-1
Lima1	1.71115e-119	0.314279	0.952	0.902	2.84153e-115	Lima1	MES-1
Junb	8.49544e-119	0.468556	0.81	0.693	1.41075e-114	Junb	MES-1
Ier3	1.75669e-118	0.435398	0.665	0.505	2.91716e-114	Ier3	MES-1
Hdac7	2.18522e-118	0.293319	0.577	0.381	3.62878e-114	Hdac7	MES-1
Trim44	5.05489e-118	0.266056	0.503	0.28	8.39414e-114	Trim44	MES-1
Prdx2	5.6854e-117	0.251123	0.993	0.989	9.44118e-113	Prdx2	MES-1
Atp1b3	5.34527e-116	0.306632	0.846	0.749	8.87635e-112	Atp1b3	MES-1
Tnfaip2	2.1211e-115	0.32722	0.916	0.844	3.5223e-111	Tnfaip2	MES-1
Serpinf1	6.27706e-115	0.301448	0.955	0.927	1.04237e-110	Serpinf1	MES-1
Dclk1	4.91623e-114	0.313755	0.878	0.773	8.16389e-110	Dclk1	MES-1
Ptprf	2.66315e-113	0.266195	0.408	0.21	4.42242e-109	Ptprf	MES-1
Spon2	4.2135e-113	0.320154	0.4	0.189	6.99694e-109	Spon2	MES-1
Gpx8	2.78489e-112	0.323605	0.883	0.805	4.62458e-108	Gpx8	MES-1
Ankrd12	1.51378e-111	0.302952	0.827	0.69	2.51379e-107	Ankrd12	MES-1
Pgf	1.55757e-111	0.255041	0.449	0.232	2.58651e-107	Pgf	MES-1
F3	3.38655e-111	0.297096	0.481	0.267	5.6237e-107	F3	MES-1
Peak1	1.25382e-105	0.342052	0.728	0.608	2.0821e-101	Peak1	MES-1
Cpne2	6.7514e-104	0.291983	0.5	0.321	1.12114e-99	Cpne2	MES-1
Uqcc2	2.82915e-103	0.252131	0.983	0.968	4.69809e-99	Uqcc2	MES-1
Glrx	2.85921e-103	0.258793	0.519	0.324	4.748e-99	Glrx	MES-1
S100a13	3.9788e-103	0.289952	0.888	0.805	6.6072e-99	S100a13	MES-1
Cotl1	1.84582e-102	0.265473	0.559	0.358	3.06516e-98	Cotl1	MES-1
Lrp1	6.31801e-102	0.282685	0.953	0.916	1.04917e-97	Lrp1	MES-1
Cuta	1.43887e-99	0.284176	0.879	0.811	2.38939e-95	Cuta	MES-1
Fgfr1	3.34164e-99	0.318978	0.866	0.808	5.54913e-95	Fgfr1	MES-1
Nptn	4.58569e-99	0.267359	0.918	0.863	7.61499e-95	Nptn	MES-1
Ier2	1.40415e-98	0.396538	0.713	0.578	2.33172e-94	Ier2	MES-1
Wdr83os	1.09236e-97	0.290718	0.842	0.755	1.81397e-93	Wdr83os	MES-1
Tspan4	1.28658e-96	0.281436	0.747	0.623	2.1365e-92	Tspan4	MES-1
Prkaca	3.12736e-96	0.276726	0.749	0.623	5.1933e-92	Prkaca	MES-1
Dnaja2	3.14101e-96	0.270797	0.964	0.949	5.21596e-92	Dnaja2	MES-1
Pbx1	4.86511e-96	0.288099	0.862	0.773	8.079e-92	Pbx1	MES-1
Hmox1	3.02598e-95	0.371376	0.713	0.575	5.02493e-91	Hmox1	MES-1
Gipc1	1.18047e-93	0.286069	0.763	0.654	1.96029e-89	Gipc1	MES-1
Calm2	2.16188e-92	0.251504	0.993	0.988	3.59001e-88	Calm2	MES-1
Fam114a1	2.38345e-90	0.251736	0.58	0.405	3.95795e-86	Fam114a1	MES-1
Hdlbp	3.64258e-90	0.253088	0.973	0.965	6.04886e-86	Hdlbp	MES-1
Nktr	7.09066e-90	0.276634	0.884	0.829	1.17748e-85	Nktr	MES-1
Tm4sf1	8.96256e-90	0.257312	0.987	0.944	1.48832e-85	Tm4sf1	MES-1
Ifi27	4.21435e-88	0.261845	0.72	0.575	6.99835e-84	Ifi27	MES-1
Desi2	9.68972e-86	0.259762	0.831	0.749	1.60907e-81	Desi2	MES-1
Rasa1	3.57336e-85	0.26518	0.836	0.761	5.93392e-81	Rasa1	MES-1
Efemp2	6.34898e-84	0.264453	0.75	0.645	1.05431e-79	Efemp2	MES-1
Cyb5a	1.57473e-83	0.251507	0.78	0.67	2.615e-79	Cyb5a	MES-1
Kdelr3	3.13338e-83	0.271925	0.694	0.556	5.2033e-79	Kdelr3	MES-1
Gsn	3.46168e-83	0.280347	0.941	0.909	5.74847e-79	Gsn	MES-1
Neat1	4.45087e-83	0.309232	0.979	0.964	7.39111e-79	Neat1	MES-1
Uap1l1	2.29828e-82	0.268545	0.75	0.632	3.81652e-78	Uap1l1	MES-1
Dtnbp1	4.15992e-76	0.25106	0.797	0.713	6.90797e-72	Dtnbp1	MES-1
Fbn1	4.23229e-75	0.267267	0.607	0.462	7.02814e-71	Fbn1	MES-1
Mrps6	6.15952e-75	0.257242	0.883	0.83	1.02285e-70	Mrps6	MES-1
Siva1	3.12487e-74	0.25395	0.911	0.867	5.18915e-70	Siva1	MES-1
Dtymk	1.56578e-73	0.259828	0.871	0.821	2.60014e-69	Dtymk	MES-1
Manf	1.88175e-73	0.259238	0.957	0.935	3.12484e-69	Manf	MES-1
Por	5.81257e-72	0.254328	0.733	0.632	9.65236e-68	Por	MES-1
Pmepa1	1.1245e-71	0.276814	0.957	0.93	1.86734e-67	Pmepa1	MES-1
Rnd3	3.01913e-71	0.258926	0.621	0.48	5.01356e-67	Rnd3	MES-1
Col8a1	1.16875e-70	0.262538	0.58	0.447	1.94083e-66	Col8a1	MES-1
Gtf2a2	1.50559e-69	0.255306	0.815	0.756	2.50018e-65	Gtf2a2	MES-1
Tmem106b	1.15332e-68	0.253135	0.649	0.527	1.91521e-64	Tmem106b	MES-1
Hspa5	3.18227e-65	0.288489	0.984	0.974	5.28447e-61	Hspa5	MES-1
Ccdc34	2.105e-64	0.27076	0.816	0.764	3.49556e-60	Ccdc34	MES-1
Amotl2	1.26657e-61	0.297062	0.643	0.545	2.10327e-57	Amotl2	MES-1
Cyp51	8.29587e-58	0.284455	0.699	0.606	1.37761e-53	Cyp51	MES-1
Idi1	6.34958e-50	0.258722	0.673	0.582	1.05441e-45	Idi1	MES-1
Ccn1	4.96624e-20	0.313412	0.616	0.587	8.24694e-16	Ccn1	MES-1

## Sheet: markers of MES-2
	p_val	avg_log2FC	pct.1	pct.2	p_val_adj	gene	cluster
H19	0	2.16286	0.92	0.4	0	H19	MES-2
Igfbp5	0	1.92831	0.982	0.652	0	Igfbp5	MES-2
Islr	0	1.12567	0.688	0.132	0	Islr	MES-2
Gas11	0	1.08086	0.974	0.724	0	Gas1	MES-2			padj < 0.01
Lix1	2.7776e-298	0.661178	0.427	0.081	4.61249e-294	Lix1	MES-2			log2FC > 0.25
Ogn	5.2463e-282	1.31393	0.917	0.6	8.712e-278	Ogn	MES-2
Maf	4.40516e-276	0.772715	0.58	0.188	7.31521e-272	Maf	MES-2
Col3a1	5.4879e-264	0.759681	0.997	0.97	9.11321e-260	Col3a1	MES-2
Srpx2	3.96334e-262	0.647299	0.626	0.233	6.58152e-258	Srpx2	MES-2
Sox4	5.68502e-260	0.859699	0.974	0.889	9.44055e-256	Sox4	MES-2
Myl9	1.04354e-254	0.980269	0.85	0.528	1.73291e-250	Myl9	MES-2
Peg31	1.14145e-242	1.06356	0.933	0.637	1.89549e-238	Peg3	MES-2
Akr1b3	2.12591e-207	0.673098	0.976	0.944	3.53028e-203	Akr1b3	MES-2
Des1	8.5442e-197	0.588284	0.991	0.958	1.41885e-192	Des	MES-2
Adgrl2	5.16227e-190	0.635569	0.766	0.442	8.57246e-186	Adgrl2	MES-2
Angpt11	2.49737e-183	0.610885	0.869	0.583	4.14713e-179	Angpt1	MES-2
Rgs2	7.39994e-177	0.492748	0.294	0.064	1.22883e-172	Rgs2	MES-2
Mgp1	9.4003e-177	0.867515	0.992	0.867	1.56101e-172	Mgp	MES-2
Nnmt	6.65584e-162	0.397653	0.364	0.106	1.10527e-157	Nnmt	MES-2
Rapsn	1.45349e-153	0.587333	0.812	0.603	2.41366e-149	Rapsn	MES-2
Sdc2	5.24396e-146	0.58606	0.922	0.828	8.70812e-142	Sdc2	MES-2
Cacng11	9.4485e-144	0.533168	0.785	0.512	1.56902e-139	Cacng1	MES-2
Cxcr4	1.31283e-142	0.27606	0.261	0.06	2.18008e-138	Cxcr4	MES-2
Ucp2	1.88509e-142	0.556135	0.569	0.286	3.13038e-138	Ucp2	MES-2
H3f3a	4.31672e-135	0.346151	0.999	0.996	7.16834e-131	H3f3a	MES-2
Tmem64	7.84547e-133	0.570445	0.735	0.519	1.30282e-128	Tmem64	MES-2
Lrrc17	1.10834e-132	0.496848	0.527	0.259	1.84051e-128	Lrrc17	MES-2
Cdk2ap2	2.77127e-130	0.516327	0.978	0.947	4.60197e-126	Cdk2ap2	MES-2
Ccdc80	3.32022e-130	0.573603	0.75	0.531	5.51356e-126	Ccdc80	MES-2
Sparc1	4.5771e-130	0.408211	0.999	0.997	7.60073e-126	Sparc	MES-2
Tmem123	2.66663e-127	0.520744	0.751	0.56	4.4282e-123	Tmem123	MES-2
Id3	6.18101e-127	0.603161	0.946	0.876	1.02642e-122	Id3	MES-2
Clmp	1.11632e-126	0.51346	0.723	0.501	1.85377e-122	Clmp	MES-2
Tcf41	5.29577e-124	0.516304	0.968	0.889	8.79415e-120	Tcf4	MES-2
Nsg11	2.12907e-121	0.585345	0.772	0.54	3.53553e-117	Nsg1	MES-2
Glul	3.71657e-121	0.519439	0.641	0.406	6.17173e-117	Glul	MES-2
Eya4	1.47245e-120	0.468525	0.611	0.354	2.44515e-116	Eya4	MES-2
Col12a1	1.03636e-117	0.537001	0.691	0.433	1.72098e-113	Col12a1	MES-2
Olfm1	3.3753e-117	0.506142	0.842	0.706	5.60503e-113	Olfm1	MES-2
Nt5dc2	6.64039e-116	0.529927	0.846	0.736	1.1027e-111	Nt5dc2	MES-2
Notch3	1.28333e-113	0.421844	0.554	0.305	2.1311e-109	Notch3	MES-2
Ptms1	2.56401e-112	0.325356	1	0.997	4.25779e-108	Ptms	MES-2
Sh3glb1	3.99836e-112	0.386806	0.997	0.988	6.63967e-108	Sh3glb1	MES-2
Anxa61	3.54281e-111	0.43687	0.967	0.894	5.8832e-107	Anxa6	MES-2
Dapk2	5.53642e-111	0.385057	0.415	0.18	9.19378e-107	Dapk2	MES-2
Ptgis	1.08772e-110	0.539592	0.638	0.414	1.80627e-106	Ptgis	MES-2
Acta21	7.93339e-108	0.572382	0.993	0.962	1.31742e-103	Acta2	MES-2
Zyx	4.09581e-107	0.428402	0.984	0.96	6.80151e-103	Zyx	MES-2
Gfra1	8.7293e-107	0.32351	0.339	0.128	1.44959e-102	Gfra1	MES-2
Hgf	3.07753e-106	0.481677	0.561	0.312	5.11055e-102	Hgf	MES-2
Atp6v1g1	6.58015e-104	0.392979	0.992	0.984	1.0927e-99	Atp6v1g1	MES-2
Celf2	1.48639e-103	0.456147	0.907	0.837	2.46829e-99	Celf2	MES-2
Ctnna1	2.12981e-102	0.415281	0.979	0.967	3.53676e-98	Ctnna1	MES-2
Cald11	3.02411e-100	0.319706	0.999	0.998	5.02183e-96	Cald1	MES-2
Car2	2.55719e-99	0.277003	0.281	0.093	4.24647e-95	Car2	MES-2
Mtch1	3.98537e-99	0.411902	0.962	0.943	6.6181e-95	Mtch1	MES-2
Marcks	3.77027e-97	0.365745	0.993	0.987	6.26091e-93	Marcks	MES-2
Nid21	1.23083e-94	0.412381	0.648	0.416	2.04391e-90	Nid2	MES-2
mt-Co3	4.62893e-93	0.289988	0.998	0.997	7.6868e-89	mt-Co3	MES-2
Car13	4.10871e-88	0.401626	0.842	0.736	6.82292e-84	Car13	MES-2
Phldb2	1.69684e-87	0.466015	0.817	0.707	2.81778e-83	Phldb2	MES-2
Itm2b1	4.82395e-87	0.406872	0.965	0.943	8.01065e-83	Itm2b	MES-2
Pmp22	1.19348e-84	0.425198	0.802	0.67	1.98189e-80	Pmp22	MES-2
Slc1a31	2.81181e-83	0.44643	0.567	0.338	4.6693e-79	Slc1a3	MES-2
Pik3r1	7.2466e-83	0.420099	0.734	0.579	1.20337e-78	Pik3r1	MES-2
Rtn2	4.53589e-82	0.294939	0.367	0.174	7.53231e-78	Rtn2	MES-2
Pdlim4	7.51186e-82	0.434486	0.862	0.759	1.24742e-77	Pdlim4	MES-2
Car3	7.56704e-82	0.784448	0.297	0.121	1.25658e-77	Car3	MES-2
Ifitm31	1.12442e-81	0.372103	0.994	0.98	1.86721e-77	Ifitm3	MES-2
Tln2	2.03075e-81	0.402455	0.73	0.576	3.37226e-77	Tln2	MES-2
Palld	2.41381e-80	0.421707	0.84	0.75	4.00837e-76	Palld	MES-2
Arhgap5	6.0842e-80	0.369517	0.936	0.918	1.01034e-75	Arhgap5	MES-2
Sh3bgrl	2.31385e-79	0.393827	0.93	0.888	3.84237e-75	Sh3bgrl	MES-2
Chrna11	2.42161e-79	0.372013	0.84	0.565	4.02133e-75	Chrna1	MES-2
Myod11	1.8349e-78	0.41952	0.659	0.443	3.04704e-74	Myod1	MES-2
Ddah2	2.21262e-77	0.38961	0.823	0.725	3.67428e-73	Ddah2	MES-2
Cacna2d1	2.50497e-76	0.374013	0.712	0.561	4.15975e-72	Cacna2d1	MES-2
Rcn31	5.3399e-76	0.369971	0.692	0.489	8.86744e-72	Rcn3	MES-2
Lifr	8.86328e-76	0.387394	0.588	0.397	1.47184e-71	Lifr	MES-2
Tcf7l2	1.15184e-75	0.364446	0.636	0.448	1.91274e-71	Tcf7l2	MES-2
Ttc3	1.15204e-75	0.372416	0.946	0.928	1.91309e-71	Ttc3	MES-2
Ets2	2.36651e-74	0.426791	0.651	0.501	3.92983e-70	Ets2	MES-2
Gm49708	5.87958e-74	0.448998	0.528	0.341	9.76363e-70	Gm49708	MES-2
Tcf7l1	8.18083e-74	0.349905	0.548	0.36	1.35851e-69	Tcf7l1	MES-2
Pnrc1	9.34652e-73	0.386196	0.635	0.47	1.55208e-68	Pnrc1	MES-2
Map1lc3a	3.50747e-72	0.422122	0.773	0.659	5.82451e-68	Map1lc3a	MES-2
Myo10	2.29612e-71	0.395668	0.924	0.872	3.81294e-67	Myo10	MES-2
Aebp11	2.38e-69	0.390331	0.964	0.771	3.95223e-65	Aebp1	MES-2
Nedd41	3.6636e-69	0.284574	0.997	0.992	6.08378e-65	Nedd4	MES-2
Pdcd4	1.88623e-68	0.310182	0.425	0.236	3.13227e-64	Pdcd4	MES-2
Cd821	4.56241e-68	0.368317	0.641	0.473	7.57633e-64	Cd82	MES-2
Mmp141	1.14175e-66	0.371922	0.933	0.865	1.89599e-62	Mmp14	MES-2
Sulf1	2.62167e-66	0.345976	0.414	0.241	4.35354e-62	Sulf1	MES-2
Retreg1	3.25714e-65	0.380353	0.81	0.757	5.4088e-61	Retreg1	MES-2
H2afv	1.02978e-63	0.371015	0.935	0.931	1.71005e-59	H2afv	MES-2
Vcan	1.70591e-63	0.409167	0.898	0.859	2.83284e-59	Vcan	MES-2
Ap3s1	4.39595e-63	0.33928	0.924	0.883	7.29991e-59	Ap3s1	MES-2
Slc29a1	1.31771e-62	0.350572	0.873	0.809	2.18818e-58	Slc29a1	MES-2
Filip1l	2.66661e-62	0.435131	0.814	0.752	4.42817e-58	Filip1l	MES-2
Chd3	1.07074e-61	0.351385	0.871	0.822	1.77808e-57	Chd3	MES-2
Tmem119	1.62157e-61	0.312795	0.569	0.386	2.69278e-57	Tmem119	MES-2
Dcakd	7.89002e-61	0.338565	0.731	0.622	1.31022e-56	Dcakd	MES-2
Fcgrt	1.74749e-60	0.331066	0.532	0.358	2.90188e-56	Fcgrt	MES-2
Tcf12	2.57825e-59	0.343481	0.831	0.768	4.28145e-55	Tcf12	MES-2
Dipk2a	1.51749e-58	0.343148	0.634	0.496	2.51995e-54	Dipk2a	MES-2
Acsl3	1.70469e-58	0.352982	0.735	0.626	2.83081e-54	Acsl3	MES-2
Mxd4	2.19453e-58	0.386645	0.58	0.411	3.64423e-54	Mxd4	MES-2
Gstm1	3.27048e-58	0.359214	0.798	0.704	5.43095e-54	Gstm1	MES-2
Gabarap	7.48765e-58	0.260171	0.992	0.991	1.2434e-53	Gabarap	MES-2
Maged1	7.90436e-58	0.318296	0.914	0.9	1.3126e-53	Maged1	MES-2
Klhl24	8.98439e-58	0.331154	0.45	0.281	1.49195e-53	Klhl24	MES-2
Kbtbd11	1.62077e-57	0.279645	0.456	0.274	2.69145e-53	Kbtbd11	MES-2
Dpysl3	2.30714e-57	0.412431	0.891	0.875	3.83123e-53	Dpysl3	MES-2
Ifi271	7.46209e-57	0.315418	0.756	0.631	1.23915e-52	Ifi27	MES-2
Cdh151	2.02096e-56	0.2775	0.755	0.552	3.356e-52	Cdh15	MES-2
Nxn	2.67952e-56	0.346601	0.783	0.718	4.44962e-52	Nxn	MES-2
Gulp1	3.69616e-56	0.279861	0.455	0.278	6.13784e-52	Gulp1	MES-2
Slc44a2	5.67831e-56	0.337879	0.707	0.603	9.4294e-52	Slc44a2	MES-2
Ass11	2.67822e-54	0.444132	0.744	0.613	4.44745e-50	Ass1	MES-2
Hdac4	2.71918e-53	0.304701	0.515	0.366	4.51547e-49	Hdac4	MES-2
Ncam1	3.20522e-53	0.339794	0.808	0.741	5.32259e-49	Ncam1	MES-2
Auts2	4.78897e-53	0.269054	0.359	0.206	7.95257e-49	Auts2	MES-2
G0s2	8.7008e-53	0.297658	0.384	0.227	1.44485e-48	G0s2	MES-2
Lnpep	1.68166e-51	0.333782	0.786	0.713	2.79256e-47	Lnpep	MES-2
Neat11	2.98256e-51	0.403225	0.983	0.97	4.95283e-47	Neat1	MES-2
Myl12b	3.34399e-51	0.285899	0.913	0.881	5.55304e-47	Myl12b	MES-2
Plpp1	7.34867e-51	0.306896	0.718	0.626	1.22032e-46	Plpp1	MES-2
Col5a21	1.35213e-50	0.278688	0.924	0.849	2.24535e-46	Col5a2	MES-2
Fbxo32	5.91124e-50	0.369815	0.362	0.213	9.81621e-46	Fbxo32	MES-2
Mt21	8.42656e-50	0.300921	0.968	0.934	1.39932e-45	Mt2	MES-2
Zeb1	2.31373e-49	0.337122	0.706	0.618	3.84218e-45	Zeb1	MES-2
Lima11	3.64499e-49	0.317859	0.953	0.924	6.05287e-45	Lima1	MES-2
Zbtb20	3.93119e-49	0.309522	0.953	0.931	6.52813e-45	Zbtb20	MES-2
Ptprd	1.14989e-48	0.282934	0.341	0.193	1.9095e-44	Ptprd	MES-2
Lamp2	1.17276e-48	0.296328	0.915	0.886	1.94748e-44	Lamp2	MES-2
Prune2	1.91412e-48	0.297175	0.804	0.739	3.17859e-44	Prune2	MES-2
Cdon	2.0854e-48	0.31755	0.495	0.356	3.46302e-44	Cdon	MES-2
Laptm4a	2.20054e-48	0.258453	0.984	0.977	3.65422e-44	Laptm4a	MES-2
Crlf11	8.7639e-48	0.289782	0.775	0.608	1.45533e-43	Crlf1	MES-2
Malat1	5.2611e-47	0.40133	1	0.999	8.73658e-43	Malat1	MES-2
Gpc1	2.71769e-46	0.284762	0.931	0.907	4.51299e-42	Gpc1	MES-2
Idh1	3.69815e-46	0.336049	0.719	0.64	6.14115e-42	Idh1	MES-2
Lpl	3.94722e-46	0.658089	0.305	0.175	6.55476e-42	Lpl	MES-2
Creb3l11	9.44658e-46	0.280471	0.751	0.628	1.5687e-41	Creb3l1	MES-2
Ugdh	2.12835e-45	0.304937	0.89	0.862	3.53434e-41	Ugdh	MES-2
Gsn1	2.38048e-45	0.255963	0.957	0.919	3.95302e-41	Gsn	MES-2
Pkig	7.64735e-45	0.302667	0.858	0.813	1.26992e-40	Pkig	MES-2
Stat3	3.05116e-44	0.290444	0.579	0.461	5.06676e-40	Stat3	MES-2
App	7.59864e-44	0.291453	0.825	0.796	1.26183e-39	App	MES-2
Runx1	1.46065e-43	0.318765	0.821	0.778	2.42555e-39	Runx1	MES-2
Mxra8	2.50524e-43	0.327618	0.589	0.461	4.1602e-39	Mxra8	MES-2
Six1	2.84101e-43	0.30608	0.707	0.633	4.71778e-39	Six1	MES-2
Emp21	4.73805e-43	0.253508	0.898	0.844	7.868e-39	Emp2	MES-2
Rbfox2	8.97248e-43	0.280361	0.918	0.898	1.48997e-38	Rbfox2	MES-2
Dab2	2.66414e-42	0.314163	0.803	0.743	4.42407e-38	Dab2	MES-2
Zcchc24	6.39727e-42	0.286515	0.825	0.769	1.06233e-37	Zcchc24	MES-2
Scd2	1.03749e-41	0.252861	0.978	0.971	1.72285e-37	Scd2	MES-2
Vcam1	1.11446e-41	0.271288	0.663	0.554	1.85067e-37	Vcam1	MES-2
Ccnd3	2.38415e-41	0.276069	0.747	0.678	3.95911e-37	Ccnd3	MES-2
Ly6a1	3.76067e-41	0.304871	0.962	0.929	6.24498e-37	Ly6a	MES-2
Brinp31	7.43142e-40	0.275133	0.738	0.573	1.23406e-35	Brinp3	MES-2
Arhgap31	8.00567e-40	0.262471	0.555	0.449	1.32942e-35	Arhgap31	MES-2
Foxp1	1.0488e-39	0.25743	0.855	0.82	1.74164e-35	Foxp1	MES-2
Bves	1.84976e-39	0.26535	0.762	0.688	3.07171e-35	Bves	MES-2
Hes6	5.10847e-39	0.296612	0.513	0.396	8.48312e-35	Hes6	MES-2
Tanc2	1.69401e-38	0.260141	0.553	0.426	2.81308e-34	Tanc2	MES-2
Paip2	1.9911e-38	0.264356	0.848	0.811	3.30642e-34	Paip2	MES-2
Anapc13	3.97842e-38	0.292832	0.676	0.601	6.60657e-34	Anapc13	MES-2
Tanc1	4.09053e-38	0.268761	0.683	0.607	6.79273e-34	Tanc1	MES-2
Zfp503	7.76383e-38	0.30279	0.576	0.46	1.28926e-33	Zfp503	MES-2
Lrch2	1.01775e-37	0.260543	0.5	0.372	1.69007e-33	Lrch2	MES-2
Fstl11	1.5736e-37	0.252949	0.932	0.897	2.61312e-33	Fstl1	MES-2
Bgn1	1.62049e-37	0.306634	0.976	0.759	2.69098e-33	Bgn	MES-2
Kmt2e	2.55764e-37	0.261963	0.886	0.868	4.24722e-33	Kmt2e	MES-2
Ptgfrn	1.11418e-36	0.2665	0.62	0.538	1.8502e-32	Ptgfrn	MES-2
Arhgdib	3.77768e-36	0.295412	0.677	0.589	6.27321e-32	Arhgdib	MES-2
Plod2	4.36673e-36	0.260822	0.67	0.583	7.25138e-32	Plod2	MES-2
Tgfbr2	5.07936e-36	0.275647	0.607	0.516	8.43479e-32	Tgfbr2	MES-2
Ifi202b	5.33837e-36	0.270806	0.682	0.599	8.86489e-32	Ifi202b	MES-2
Arhgap42	5.4473e-36	0.271598	0.533	0.425	9.04579e-32	Arhgap42	MES-2
Tnrc6b	1.06252e-35	0.286357	0.812	0.77	1.76441e-31	Tnrc6b	MES-2
Ttc28	9.69717e-35	0.272145	0.497	0.381	1.61031e-30	Ttc28	MES-2
Atp13a3	1.26994e-34	0.265427	0.811	0.783	2.10886e-30	Atp13a3	MES-2
Foxn3	1.34252e-34	0.269827	0.537	0.425	2.2294e-30	Foxn3	MES-2
Actg21	5.89524e-34	0.293373	0.58	0.444	9.78964e-30	Actg2	MES-2
Pbxip1	3.96629e-33	0.260404	0.601	0.506	6.58643e-29	Pbxip1	MES-2
Akap13	6.17103e-33	0.291051	0.777	0.727	1.02476e-28	Akap13	MES-2
Dag1	7.985e-33	0.252199	0.84	0.808	1.32599e-28	Dag1	MES-2
Gbf1	1.47016e-31	0.250318	0.687	0.632	2.44135e-27	Gbf1	MES-2
Mustn1	4.00048e-31	0.265684	0.435	0.327	6.64319e-27	Mustn1	MES-2
Senp6	1.44555e-30	0.257906	0.764	0.726	2.40048e-26	Senp6	MES-2
Dcaf8	5.3766e-29	0.253237	0.657	0.614	8.92839e-25	Dcaf8	MES-2
Socs21	6.64285e-27	0.252157	0.611	0.521	1.10311e-22	Socs2	MES-2
Serpinb1a	3.55745e-26	0.265195	0.532	0.447	5.9075e-22	Serpinb1a	MES-2
Egr11	1.55862e-13	0.2642	0.683	0.626	2.58824e-09	Egr1	MES-2

## Sheet: markers of MYO-1
	p_val	avg_log2FC	pct.1	pct.2	p_val_adj	gene	cluster
Hspb1	0	2.49504	0.993	0.906	0	Hspb1	MYO-1
Nefl	0	2.39232	0.872	0.106	0	Nefl	MYO-1
Igfbp2	0	2.02085	0.974	0.49	0	Igfbp2	MYO-1
Stmn2	0	1.68428	0.865	0.307	0	Stmn2	MYO-1			padj < 0.01
Ankrd1	0	1.48154	0.986	0.849	0	Ankrd1	MYO-1			log2FC > 0.25
Sox11	0	1.47823	0.884	0.131	0	Sox11	MYO-1
Tubb3	0	1.37386	0.855	0.118	0	Tubb3	MYO-1
Cd44	0	1.34322	0.973	0.768	0	Cd44	MYO-1
Nefm	0	1.29614	0.722	0.068	0	Nefm	MYO-1
Ttn	0	1.2414	0.82	0.089	0	Ttn	MYO-1
Gap43	0	1.21302	0.599	0.056	0	Gap43	MYO-1
Prrg4	0	1.20075	0.82	0.086	0	Prrg4	MYO-1
Serpinb9b	0	1.1939	0.72	0.153	0	Serpinb9b	MYO-1
Hmga2	0	1.19134	0.961	0.782	0	Hmga2	MYO-1
Chrna1	0	1.14905	0.954	0.472	0	Chrna1	MYO-1
Phlda1	0	1.13745	0.954	0.705	0	Phlda1	MYO-1
Rras2	0	1.10924	0.929	0.512	0	Rras2	MYO-1
Nes	0	1.08015	0.988	0.949	0	Nes	MYO-1
Fabp5	0	1.0612	0.977	0.878	0	Fabp5	MYO-1
Rhob	0	1.0564	0.957	0.73	0	Rhob	MYO-1
Ctsl	0	1.02594	0.995	0.979	0	Ctsl	MYO-1
Cryab	0	1.00682	0.986	0.939	0	Cryab	MYO-1
Ezr	0	0.987216	0.96	0.719	0	Ezr	MYO-1
Gatm	0	0.979763	0.916	0.418	0	Gatm	MYO-1
Atp2b1	0	0.951406	0.983	0.9	0	Atp2b1	MYO-1
Ccnd2	0	0.93566	0.849	0.321	0	Ccnd2	MYO-1
Rorb	0	0.897968	0.766	0.065	0	Rorb	MYO-1
Sorbs2	0	0.857645	0.656	0.051	0	Sorbs2	MYO-1
Jund	0	0.855928	0.97	0.891	0	Jund	MYO-1
Ddx21	0	0.854656	0.964	0.793	0	Ddx21	MYO-1
Itga7	0	0.848423	0.896	0.444	0	Itga7	MYO-1
Tppp3	0	0.845771	0.787	0.255	0	Tppp3	MYO-1
Alox5	0	0.841379	0.756	0.061	0	Alox5	MYO-1
Odc1	0	0.831137	0.937	0.709	0	Odc1	MYO-1
Psmd8	0	0.800194	0.972	0.889	0	Psmd8	MYO-1
Purb	0	0.796257	0.991	0.951	0	Purb	MYO-1
Hsp90aa1	0	0.776294	1	0.998	0	Hsp90aa1	MYO-1
Fhl1	0	0.775076	0.865	0.528	0	Fhl1	MYO-1
Pa2g4	0	0.764312	0.975	0.88	0	Pa2g4	MYO-1
Pdlim1	0	0.763584	0.865	0.436	0	Pdlim1	MYO-1
Npnt	0	0.761222	0.871	0.495	0	Npnt	MYO-1
Wdr36	0	0.754217	0.868	0.528	0	Wdr36	MYO-1
Lgals3	0	0.744492	0.999	0.999	0	Lgals3	MYO-1
Ppa1	0	0.72293	0.95	0.765	0	Ppa1	MYO-1
Nhp2	0	0.714777	0.95	0.769	0	Nhp2	MYO-1
Tuba1a	0	0.714303	0.997	0.992	0	Tuba1a	MYO-1
Popdc3	0	0.705353	0.944	0.686	0	Popdc3	MYO-1
Cdh15	0	0.699938	0.904	0.457	0	Cdh15	MYO-1
Ccnd1	0	0.688354	0.98	0.881	0	Ccnd1	MYO-1
Kras	0	0.675415	0.933	0.692	0	Kras	MYO-1
Bin1	0	0.672653	0.954	0.837	0	Bin1	MYO-1
Dnajc21	0	0.671139	0.933	0.753	0	Dnajc21	MYO-1
Snrpf	0	0.668887	0.989	0.975	0	Snrpf	MYO-1
Jam2	0	0.654026	0.807	0.375	0	Jam2	MYO-1
Daam1	0	0.640003	0.769	0.316	0	Daam1	MYO-1
Baiap2l1	0	0.637702	0.721	0.225	0	Baiap2l1	MYO-1
Tuba4a	0	0.630716	0.9	0.625	0	Tuba4a	MYO-1
Cct2	0	0.627119	0.99	0.977	0	Cct2	MYO-1
Sema6a	0	0.621976	0.639	0.079	0	Sema6a	MYO-1
Ywhaz	0	0.620689	0.996	0.996	0	Ywhaz	MYO-1
Bzw2	0	0.61766	0.923	0.702	0	Bzw2	MYO-1
Ppp1r2	0	0.617158	0.926	0.703	0	Ppp1r2	MYO-1
Txnrd1	0	0.615538	0.971	0.875	0	Txnrd1	MYO-1
Hhip	0	0.615536	0.597	0.034	0	Hhip	MYO-1
Basp1	0	0.607765	0.995	0.98	0	Basp1	MYO-1
Klf2	0	0.60631	0.722	0.239	0	Klf2	MYO-1
Msn	0	0.59864	0.99	0.975	0	Msn	MYO-1
Plk2	0	0.59359	0.675	0.278	0	Plk2	MYO-1
Ppp1r14b	0	0.572549	0.997	0.998	0	Ppp1r14b	MYO-1
Gsta2	0	0.571489	0.341	0.049	0	Gsta2	MYO-1
Nap1l1	0	0.57066	0.996	0.994	0	Nap1l1	MYO-1
Ptges3	0	0.568706	0.985	0.962	0	Ptges3	MYO-1
Tagln2	0	0.567537	0.993	0.979	0	Tagln2	MYO-1
Pdlim3	0	0.558053	0.46	0.056	0	Pdlim3	MYO-1
Creb5	0	0.542558	0.651	0.212	0	Creb5	MYO-1
Rps26	0	0.53676	0.999	1	0	Rps26	MYO-1
Peg3	0	0.534324	0.95	0.579	0	Peg3	MYO-1
Zfp704	0	0.525842	0.597	0.077	0	Zfp704	MYO-1
Eif5a	0	0.525462	0.998	0.993	0	Eif5a	MYO-1
Mif	0	0.522888	0.997	0.996	0	Mif	MYO-1
Rpl41	0	0.514112	1	1	0	Rpl41	MYO-1
Dusp3	0	0.514092	0.771	0.367	0	Dusp3	MYO-1
Tmsb10	0	0.490572	0.999	0.999	0	Tmsb10	MYO-1
Ackr3	0	0.486965	0.55	0.076	0	Ackr3	MYO-1
Vgll2	0	0.486543	0.477	0.05	0	Vgll2	MYO-1
Krt80	0	0.484746	0.525	0.066	0	Krt80	MYO-1
Rhou	0	0.478086	0.619	0.166	0	Rhou	MYO-1
Gsta1	0	0.475209	0.413	0.077	0	Gsta1	MYO-1
Osbp2	0	0.473939	0.48	0.022	0	Osbp2	MYO-1
Vim	0	0.470288	1	1	0	Vim	MYO-1
Krt19	0	0.462761	0.521	0.101	0	Krt19	MYO-1
Hba-a1	0	0.455989	0.351	0.034	0	Hba-a1	MYO-1
Etv4	0	0.454163	0.665	0.238	0	Etv4	MYO-1
Tafa5	0	0.428262	0.625	0.203	0	Tafa5	MYO-1
Nptx1	0	0.407717	0.44	0.092	0	Nptx1	MYO-1
Pfn1	0	0.407298	0.999	0.999	0	Pfn1	MYO-1
Rps12	0	0.405291	1	1	0	Rps12	MYO-1
Pla1a	0	0.404577	0.496	0.083	0	Pla1a	MYO-1
March11	0	0.392324	0.479	0.063	0	March11	MYO-1
Ccdc141	0	0.378604	0.444	0.078	0	Ccdc141	MYO-1
Ccdc73	0	0.370918	0.339	0.011	0	Ccdc73	MYO-1
Dkk2	0	0.367353	0.302	0.021	0	Dkk2	MYO-1
Klhl30	0	0.357064	0.519	0.142	0	Klhl30	MYO-1
Khdrbs3	0	0.354515	0.452	0.086	0	Khdrbs3	MYO-1
Mef2c	0	0.345396	0.417	0.038	0	Mef2c	MYO-1
Has1	0	0.339634	0.418	0.047	0	Has1	MYO-1
Add2	0	0.324622	0.373	0.033	0	Add2	MYO-1
Efhd1	0	0.324587	0.369	0.039	0	Efhd1	MYO-1
Neurl1a	0	0.320386	0.429	0.06	0	Neurl1a	MYO-1
Chrnd	0	0.310054	0.398	0.054	0	Chrnd	MYO-1
Map2	0	0.287589	0.337	0.026	0	Map2	MYO-1
Igsf11	0	0.271682	0.363	0.047	0	Igsf11	MYO-1
Emp3	4.79927e-307	0.525466	0.986	0.972	7.96967e-303	Emp3	MYO-1
Nop56	9.50672e-307	0.643533	0.951	0.802	1.57869e-302	Nop56	MYO-1
Cd63	1.54202e-304	0.427036	0.999	0.999	2.56067e-300	Cd63	MYO-1
Cst6	3.00697e-304	0.67438	0.849	0.531	4.99338e-300	Cst6	MYO-1
Fyn	8.86179e-304	0.466087	0.711	0.304	1.47159e-299	Fyn	MYO-1
Lims2	8.88689e-302	0.299417	0.344	0.054	1.47576e-297	Lims2	MYO-1
Chn1	4.32881e-301	0.263837	0.369	0.063	7.18842e-297	Chn1	MYO-1
Chrnb1	2.4193e-296	0.308355	0.471	0.117	4.01749e-292	Chrnb1	MYO-1
Tmsb4x	8.94552e-296	0.655266	1	1	1.48549e-291	Tmsb4x	MYO-1
Eif4a1	4.677e-292	0.444303	0.994	0.994	7.76663e-288	Eif4a1	MYO-1
Eif2s2	7.83447e-291	0.421786	0.995	0.992	1.30099e-286	Eif2s2	MYO-1
Naca	1.69593e-290	0.350815	0.997	0.998	2.81626e-286	Naca	MYO-1
Serbp1	3.89689e-290	0.391105	0.998	0.998	6.47118e-286	Serbp1	MYO-1
Lmo7	2.43556e-288	0.579972	0.834	0.498	4.0445e-284	Lmo7	MYO-1
Jpt1	2.55306e-288	0.53929	0.975	0.907	4.23961e-284	Jpt1	MYO-1
Tubb2b	6.64381e-288	0.608559	0.96	0.85	1.10327e-283	Tubb2b	MYO-1
Akap12	1.34333e-285	0.687239	0.65	0.288	2.23074e-281	Akap12	MYO-1
Clcn5	1.0349e-282	0.573106	0.897	0.606	1.71856e-278	Clcn5	MYO-1
Plaur	1.73772e-281	0.490233	0.711	0.326	2.88567e-277	Plaur	MYO-1
Mfap3l	1.4512e-280	0.5562	0.831	0.476	2.40986e-276	Mfap3l	MYO-1
Npm1	3.71843e-278	0.498904	0.997	0.998	6.17483e-274	Npm1	MYO-1
Cdk6	1.31905e-277	0.570391	0.912	0.661	2.19041e-273	Cdk6	MYO-1
Actg1	3.83966e-277	0.407461	1	1	6.37614e-273	Actg1	MYO-1
Tomm20	1.01063e-275	0.485856	0.979	0.957	1.67825e-271	Tomm20	MYO-1
Ifrd1	4.3481e-275	0.600996	0.902	0.662	7.22046e-271	Ifrd1	MYO-1
Tpi1	1.11918e-272	0.421385	0.993	0.992	1.8585e-268	Tpi1	MYO-1
Myod1	1.30511e-272	0.470858	0.782	0.356	2.16726e-268	Myod1	MYO-1
Hk2	3.30614e-272	0.568433	0.837	0.527	5.49018e-268	Hk2	MYO-1
Actn3	4.11547e-272	0.295444	0.414	0.094	6.83415e-268	Actn3	MYO-1
Mat2a	5.15198e-272	0.551316	0.954	0.839	8.55538e-268	Mat2a	MYO-1
Dusp4	4.74954e-271	0.528606	0.772	0.407	7.88709e-267	Dusp4	MYO-1
Pacsin2	6.35304e-270	0.55368	0.943	0.769	1.05499e-265	Pacsin2	MYO-1
Plpp2	1.05637e-269	0.513266	0.905	0.669	1.7542e-265	Plpp2	MYO-1
Klf4	1.37279e-268	0.632575	0.821	0.501	2.27966e-264	Klf4	MYO-1
Tomm5	2.15692e-265	0.556987	0.946	0.809	3.58177e-261	Tomm5	MYO-1
Rps15	3.19358e-260	0.311724	1	1	5.30326e-256	Rps15	MYO-1
Llph	6.33347e-259	0.508795	0.94	0.798	1.05174e-254	Llph	MYO-1
Arf2	2.40717e-257	0.401676	0.643	0.268	3.99734e-253	Arf2	MYO-1
Rpl13	8.329e-256	0.27996	1	1	1.38311e-251	Rpl13	MYO-1
Zwint	1.18688e-255	0.522693	0.922	0.697	1.97094e-251	Zwint	MYO-1
Metap2	1.55938e-255	0.425762	0.982	0.969	2.5895e-251	Metap2	MYO-1
Ttc9	1.08248e-254	0.258693	0.434	0.11	1.79756e-250	Ttc9	MYO-1
Rap1b	2.04223e-254	0.494012	0.95	0.814	3.39133e-250	Rap1b	MYO-1
Gapdh	2.02724e-252	0.309304	1	1	3.36644e-248	Gapdh	MYO-1
Ube2d1	1.46225e-250	0.471716	0.837	0.493	2.42821e-246	Ube2d1	MYO-1
Tmcc3	3.26632e-249	0.28467	0.427	0.115	5.42405e-245	Tmcc3	MYO-1
Rpl26	9.29319e-247	0.384382	0.993	0.991	1.54323e-242	Rpl26	MYO-1
Eif6	9.8543e-246	0.50842	0.951	0.834	1.63641e-241	Eif6	MYO-1
Timm8a1	2.22278e-245	0.504045	0.856	0.565	3.69114e-241	Timm8a1	MYO-1
Hnrnpab	2.52417e-245	0.431253	0.993	0.98	4.19164e-241	Hnrnpab	MYO-1
Cfl1	2.61977e-243	0.294698	0.998	0.999	4.3504e-239	Cfl1	MYO-1
Tspan15	8.80018e-242	0.451416	0.739	0.388	1.46136e-237	Tspan15	MYO-1
Aig1	2.30918e-241	0.304647	0.458	0.136	3.83462e-237	Aig1	MYO-1
Rragd	2.52507e-240	0.269973	0.344	0.072	4.19313e-236	Rragd	MYO-1
Nop58	5.53136e-240	0.508431	0.957	0.844	9.18538e-236	Nop58	MYO-1
Ugcg	2.00732e-239	0.503813	0.974	0.892	3.33335e-235	Ugcg	MYO-1
1700012B09Rik	2.61883e-239	0.435374	0.648	0.288	4.34882e-235	1700012B09Rik	MYO-1
Rtn4	2.71921e-239	0.430985	0.987	0.955	4.51553e-235	Rtn4	MYO-1
Rpl24	4.0434e-237	0.298216	0.999	1	6.71447e-233	Rpl24	MYO-1
Nolc1	1.19576e-236	0.523725	0.93	0.766	1.98569e-232	Nolc1	MYO-1
Ubash3b	2.90012e-235	0.260338	0.408	0.11	4.81593e-231	Ubash3b	MYO-1
Cox17	3.67179e-234	0.487491	0.963	0.866	6.09737e-230	Cox17	MYO-1
Mybbp1a	5.25292e-234	0.515641	0.918	0.733	8.723e-230	Mybbp1a	MYO-1
Tes	1.06032e-230	0.488888	0.933	0.775	1.76076e-226	Tes	MYO-1
Nasp	2.17661e-229	0.573912	0.949	0.792	3.61448e-225	Nasp	MYO-1
Cdc34	4.5759e-229	0.462178	0.881	0.626	7.59874e-225	Cdc34	MYO-1
4930550L24Rik	3.32015e-228	0.276666	0.298	0.055	5.51344e-224	4930550L24Rik	MYO-1
Ywhaq	2.0618e-226	0.413215	0.979	0.944	3.42382e-222	Ywhaq	MYO-1
Pgk1	3.07505e-225	0.381904	0.995	0.99	5.10643e-221	Pgk1	MYO-1
Wfs1	8.86354e-223	0.281407	0.444	0.134	1.47188e-218	Wfs1	MYO-1
Ywhah	8.86629e-223	0.488987	0.963	0.875	1.47234e-218	Ywhah	MYO-1
Snrpg	9.77802e-222	0.377574	0.99	0.984	1.62374e-217	Snrpg	MYO-1
Tmpo	4.73494e-220	0.506353	0.963	0.848	7.86284e-216	Tmpo	MYO-1
Rwdd1	5.77583e-220	0.419666	0.976	0.928	9.59135e-216	Rwdd1	MYO-1
Carhsp1	3.84867e-219	0.466087	0.89	0.655	6.3911e-215	Carhsp1	MYO-1
Tmem158	3.92376e-219	0.305684	0.468	0.156	6.51579e-215	Tmem158	MYO-1
Ak2	1.57582e-218	0.473245	0.935	0.798	2.6168e-214	Ak2	MYO-1
Msi2	3.05969e-218	0.465334	0.811	0.473	5.08092e-214	Msi2	MYO-1
Snrpd3	1.34724e-217	0.428224	0.972	0.925	2.23723e-213	Snrpd3	MYO-1
Il33	2.1544e-217	0.479625	0.49	0.179	3.5776e-213	Il33	MYO-1
Cct7	2.59383e-217	0.415079	0.977	0.939	4.30732e-213	Cct7	MYO-1
Hspd1	5.02415e-215	0.460111	0.993	0.982	8.3431e-211	Hspd1	MYO-1
Amd1	6.62017e-215	0.445053	0.861	0.582	1.09935e-210	Amd1	MYO-1
Esyt1	9.07392e-214	0.444717	0.827	0.51	1.50682e-209	Esyt1	MYO-1
Jsrp1	2.69456e-212	0.269136	0.383	0.101	4.47458e-208	Jsrp1	MYO-1
Eef2	7.03546e-212	0.294369	0.999	0.997	1.16831e-207	Eef2	MYO-1
Blnk	3.55255e-210	0.319932	0.599	0.248	5.89937e-206	Blnk	MYO-1
Anxa6	5.5495e-210	0.437863	0.97	0.88	9.2155e-206	Anxa6	MYO-1
Sox9	5.78201e-210	0.524128	0.833	0.561	9.6016e-206	Sox9	MYO-1
Rnf128	5.03928e-209	0.252189	0.479	0.156	8.36823e-205	Rnf128	MYO-1
Cycs	2.84089e-208	0.418559	0.971	0.914	4.71758e-204	Cycs	MYO-1
Sinhcaf	5.47162e-207	0.37976	0.647	0.311	9.08618e-203	Sinhcaf	MYO-1
Pde5a	6.78647e-207	0.312803	0.542	0.208	1.12696e-202	Pde5a	MYO-1
Gdf15	8.00374e-207	0.375856	0.546	0.216	1.3291e-202	Gdf15	MYO-1
Timp1	9.99283e-206	0.444191	0.979	0.944	1.65941e-201	Timp1	MYO-1
Timm13	2.13781e-205	0.382003	0.979	0.957	3.55004e-201	Timm13	MYO-1
Tsc22d1	7.59402e-205	0.488994	0.961	0.906	1.26106e-200	Tsc22d1	MYO-1
Map1b	1.71863e-202	0.455127	0.987	0.967	2.85396e-198	Map1b	MYO-1
Ncdn	2.91729e-201	0.340364	0.55	0.228	4.84445e-197	Ncdn	MYO-1
Gpr137b	1.77853e-200	0.400032	0.716	0.38	2.95343e-196	Gpr137b	MYO-1
Rpf2	2.84215e-197	0.393578	0.77	0.45	4.71968e-193	Rpf2	MYO-1
Dynap	1.58178e-196	0.515119	0.885	0.639	2.6267e-192	Dynap	MYO-1
Cited2	5.1807e-195	0.578552	0.966	0.904	8.60306e-191	Cited2	MYO-1
Des	1.0953e-193	0.46775	0.989	0.953	1.81885e-189	Des	MYO-1
Cs	1.37431e-192	0.406124	0.948	0.819	2.28218e-188	Cs	MYO-1
Hmga1b	1.47705e-192	0.25329	0.466	0.165	2.4528e-188	Hmga1b	MYO-1
Tuba1c	1.55474e-190	0.499813	0.908	0.717	2.58181e-186	Tuba1c	MYO-1
Ebna1bp2	1.63429e-190	0.437925	0.891	0.681	2.71391e-186	Ebna1bp2	MYO-1
Reep5	8.94941e-190	0.482342	0.965	0.899	1.48614e-185	Reep5	MYO-1
Akirin1	9.24809e-189	0.385833	0.765	0.442	1.53574e-184	Akirin1	MYO-1
2810004N23Rik	2.98505e-188	0.421562	0.821	0.532	4.95697e-184	2810004N23Rik	MYO-1
Nme1	1.13728e-187	0.347542	0.99	0.981	1.88856e-183	Nme1	MYO-1
Fosl1	3.21597e-187	0.401965	0.753	0.439	5.34044e-183	Fosl1	MYO-1
Gprc5a	3.83294e-186	0.288589	0.484	0.183	6.36499e-182	Gprc5a	MYO-1
Areg	3.01492e-185	0.284333	0.427	0.146	5.00658e-181	Areg	MYO-1
Pvr	2.90792e-184	0.265405	0.486	0.183	4.82889e-180	Pvr	MYO-1
Stn1	1.11162e-182	0.339775	0.688	0.355	1.84596e-178	Stn1	MYO-1
Adgrg6	4.00371e-182	0.412352	0.632	0.321	6.64856e-178	Adgrg6	MYO-1
Rsl1d1	3.69765e-181	0.438369	0.944	0.826	6.14032e-177	Rsl1d1	MYO-1
Mrpl12	6.10229e-181	0.407149	0.96	0.89	1.01335e-176	Mrpl12	MYO-1
Tnfaip1	4.67708e-179	0.411435	0.887	0.655	7.76676e-175	Tnfaip1	MYO-1
Ehd4	7.98307e-179	0.422638	0.917	0.73	1.32567e-174	Ehd4	MYO-1
Tead2	4.965e-178	0.334845	0.661	0.331	8.24488e-174	Tead2	MYO-1
Hbegf	1.98099e-177	0.381697	0.612	0.295	3.28963e-173	Hbegf	MYO-1
Hdgf	1.07306e-174	0.320166	0.99	0.987	1.78193e-170	Hdgf	MYO-1
Trim16	1.43683e-174	0.286637	0.548	0.236	2.38599e-170	Trim16	MYO-1
Rbpms2	1.61302e-174	0.320185	0.605	0.287	2.67859e-170	Rbpms2	MYO-1
Loxl2	3.31948e-174	0.266236	0.393	0.131	5.51233e-170	Loxl2	MYO-1
Rps17	4.53106e-174	0.256441	0.997	0.999	7.52428e-170	Rps17	MYO-1
Ncoa7	4.01763e-172	0.396971	0.719	0.423	6.67168e-168	Ncoa7	MYO-1
Myl6	3.92289e-171	0.263178	0.999	0.999	6.51435e-167	Myl6	MYO-1
Cnbp	9.658e-171	0.374925	0.977	0.925	1.60381e-166	Cnbp	MYO-1
Set	1.45328e-170	0.344891	0.992	0.991	2.41332e-166	Set	MYO-1
Hspe1	1.62352e-168	0.330571	0.994	0.987	2.69602e-164	Hspe1	MYO-1
Pkia	2.02589e-168	0.25219	0.494	0.197	3.36419e-164	Pkia	MYO-1
Tnc	2.06435e-168	0.397662	0.586	0.285	3.42806e-164	Tnc	MYO-1
Efnb2	9.34847e-168	0.306362	0.59	0.271	1.55241e-163	Efnb2	MYO-1
Cct4	3.13152e-167	0.379326	0.975	0.935	5.2002e-163	Cct4	MYO-1
Ahsa2	1.27124e-165	0.388786	0.858	0.593	2.11102e-161	Ahsa2	MYO-1
Ston2	3.58246e-165	0.272537	0.501	0.208	5.94904e-161	Ston2	MYO-1
Wdr43	2.83208e-164	0.426069	0.918	0.767	4.70295e-160	Wdr43	MYO-1
Rcc1	1.50792e-162	0.334832	0.65	0.339	2.50406e-158	Rcc1	MYO-1
Crip2	1.21983e-160	0.315469	0.99	0.992	2.02564e-156	Crip2	MYO-1
Dnajc2	5.09511e-160	0.389964	0.914	0.744	8.46095e-156	Dnajc2	MYO-1
Knop1	9.86198e-160	0.383162	0.907	0.722	1.63768e-155	Knop1	MYO-1
Lmna	7.41019e-159	0.25703	0.999	0.998	1.23054e-154	Lmna	MYO-1
Lsm7	8.25107e-159	0.374906	0.909	0.732	1.37017e-154	Lsm7	MYO-1
Slc25a24	1.39865e-158	0.403569	0.886	0.679	2.32261e-154	Slc25a24	MYO-1
Psmd7	2.13614e-158	0.349295	0.983	0.95	3.54727e-154	Psmd7	MYO-1
Anxa3	3.92875e-158	0.41242	0.981	0.929	6.52408e-154	Anxa3	MYO-1
H3f3b	1.00505e-157	0.2854	0.999	0.999	1.66898e-153	H3f3b	MYO-1
Gpatch4	1.38764e-157	0.34852	0.747	0.446	2.30432e-153	Gpatch4	MYO-1
Slc25a3	1.81114e-156	0.280917	0.994	0.995	3.00758e-152	Slc25a3	MYO-1
Abracl	1.54494e-155	0.406872	0.967	0.902	2.56553e-151	Abracl	MYO-1
Lrrc59	5.98855e-155	0.375841	0.966	0.885	9.94459e-151	Lrrc59	MYO-1
Dnaja1	1.50376e-154	0.334695	0.983	0.976	2.49714e-150	Dnaja1	MYO-1
Zfp703	1.42853e-152	0.332145	0.685	0.377	2.37221e-148	Zfp703	MYO-1
Larp1	1.65221e-152	0.397618	0.913	0.761	2.74365e-148	Larp1	MYO-1
Cct3	3.22651e-149	0.349071	0.976	0.941	5.35794e-145	Cct3	MYO-1
Prr13	3.41066e-149	0.40518	0.884	0.683	5.66374e-145	Prr13	MYO-1
Shmt2	4.32095e-149	0.373489	0.896	0.694	7.17537e-145	Shmt2	MYO-1
Mrpl42	1.49682e-148	0.346858	0.964	0.883	2.48561e-144	Mrpl42	MYO-1
Ube2c	9.4648e-148	0.484282	0.884	0.638	1.57172e-143	Ube2c	MYO-1
Ccdc86	2.72251e-147	0.308036	0.674	0.373	4.52099e-143	Ccdc86	MYO-1
Col18a1	6.14544e-147	0.391174	0.669	0.383	1.02051e-142	Col18a1	MYO-1
Slc30a4	1.23304e-146	0.384921	0.88	0.675	2.04759e-142	Slc30a4	MYO-1
Snu13	1.57318e-146	0.35106	0.976	0.937	2.61242e-142	Snu13	MYO-1
Ybx3	2.21492e-146	0.298947	0.989	0.978	3.67809e-142	Ybx3	MYO-1
Iws1	2.67309e-146	0.40376	0.819	0.587	4.43893e-142	Iws1	MYO-1
Qser1	6.38369e-146	0.380763	0.766	0.488	1.06007e-141	Qser1	MYO-1
Vcl	6.43674e-146	0.370073	0.964	0.89	1.06889e-141	Vcl	MYO-1
Ckb	7.15202e-146	0.331459	0.596	0.304	1.18766e-141	Ckb	MYO-1
Eef1g	8.91821e-146	0.302963	0.99	0.978	1.48096e-141	Eef1g	MYO-1
AU020206	1.10292e-145	0.273026	0.482	0.21	1.8315e-141	AU020206	MYO-1
Ftsj3	1.48387e-145	0.375933	0.827	0.579	2.46411e-141	Ftsj3	MYO-1
Tdg	6.74545e-145	0.312224	0.676	0.386	1.12015e-140	Tdg	MYO-1
Rnf126	3.02674e-144	0.349898	0.836	0.584	5.0262e-140	Rnf126	MYO-1
Klf6	3.86341e-144	0.413968	0.919	0.749	6.41558e-140	Klf6	MYO-1
Sacs	8.09436e-144	0.351531	0.719	0.429	1.34415e-139	Sacs	MYO-1
Wdr18	2.31106e-143	0.325353	0.759	0.465	3.83775e-139	Wdr18	MYO-1
Tpm3	2.62981e-143	0.351297	0.978	0.939	4.36706e-139	Tpm3	MYO-1
Gtf3c6	5.61226e-143	0.323054	0.775	0.509	9.31971e-139	Gtf3c6	MYO-1
Nip7	8.22221e-143	0.345719	0.796	0.53	1.36538e-138	Nip7	MYO-1
Igf2bp2	1.24767e-142	0.274045	0.624	0.319	2.07188e-138	Igf2bp2	MYO-1
Ube2s	6.09166e-142	0.358958	0.985	0.936	1.01158e-137	Ube2s	MYO-1
Eif4e2	1.07314e-141	0.342887	0.931	0.813	1.78206e-137	Eif4e2	MYO-1
Rangrf	1.1576e-141	0.306324	0.669	0.373	1.92232e-137	Rangrf	MYO-1
Snx5	9.61101e-141	0.356457	0.907	0.751	1.596e-136	Snx5	MYO-1
Tspan9	3.20159e-140	0.300008	0.649	0.358	5.31656e-136	Tspan9	MYO-1
Dusp10	1.86953e-138	0.255942	0.49	0.22	3.10454e-134	Dusp10	MYO-1
Clic1	2.06205e-138	0.276403	0.992	0.994	3.42424e-134	Clic1	MYO-1
Cavin2	2.11356e-138	0.411981	0.678	0.403	3.50978e-134	Cavin2	MYO-1
Naa15	2.29769e-138	0.355787	0.935	0.798	3.81555e-134	Naa15	MYO-1
Hpf1	4.72974e-138	0.36932	0.919	0.757	7.8542e-134	Hpf1	MYO-1
Raph1	1.8895e-137	0.408419	0.862	0.662	3.13771e-133	Raph1	MYO-1
Cct6a	8.87387e-137	0.326319	0.98	0.955	1.4736e-132	Cct6a	MYO-1
Got1	1.25502e-136	0.323986	0.76	0.479	2.08409e-132	Got1	MYO-1
Ube2n	1.38192e-136	0.339401	0.96	0.895	2.29482e-132	Ube2n	MYO-1
Rars	3.84462e-136	0.365763	0.887	0.712	6.38437e-132	Rars	MYO-1
Pdap1	5.29998e-136	0.28734	0.989	0.981	8.80115e-132	Pdap1	MYO-1
Azin1	7.40188e-136	0.374067	0.893	0.703	1.22916e-131	Azin1	MYO-1
Hddc2	8.75429e-136	0.282223	0.655	0.361	1.45374e-131	Hddc2	MYO-1
Slk	1.29894e-135	0.408932	0.893	0.722	2.15701e-131	Slk	MYO-1
G3bp1	3.0588e-134	0.341765	0.97	0.902	5.07945e-130	G3bp1	MYO-1
Gpd2	9.35902e-134	0.364185	0.878	0.678	1.55416e-129	Gpd2	MYO-1
Itgb1	1.47791e-133	0.347931	0.983	0.949	2.45422e-129	Itgb1	MYO-1
Snrpd1	1.28971e-132	0.353728	0.98	0.937	2.14169e-128	Snrpd1	MYO-1
Mapk6	2.19213e-132	0.357554	0.847	0.636	3.64025e-128	Mapk6	MYO-1
Flnb	2.54903e-132	0.387563	0.913	0.773	4.23292e-128	Flnb	MYO-1
Eif4ebp1	4.8797e-132	0.344297	0.967	0.909	8.10323e-128	Eif4ebp1	MYO-1
Cd82	9.82624e-132	0.284071	0.716	0.413	1.63175e-127	Cd82	MYO-1
Zfhx3	1.89415e-131	0.362013	0.914	0.774	3.14543e-127	Zfhx3	MYO-1
Dkc1	3.37027e-131	0.35082	0.856	0.625	5.59667e-127	Dkc1	MYO-1
Chd7	1.3029e-130	0.274846	0.65	0.358	2.16359e-126	Chd7	MYO-1
Ndufaf4	1.87888e-130	0.310801	0.76	0.476	3.12006e-126	Ndufaf4	MYO-1
Mthfd2	2.73541e-130	0.380504	0.869	0.644	4.54242e-126	Mthfd2	MYO-1
Rap2b	3.54224e-130	0.297415	0.64	0.351	5.88224e-126	Rap2b	MYO-1
Tsr1	1.72398e-129	0.280735	0.612	0.328	2.86285e-125	Tsr1	MYO-1
Uhrf1bp1l	5.23085e-129	0.323084	0.742	0.465	8.68635e-125	Uhrf1bp1l	MYO-1
Csnk1e	1.16983e-128	0.330422	0.875	0.687	1.94262e-124	Csnk1e	MYO-1
Eif1ad	3.3219e-128	0.323266	0.814	0.543	5.51635e-124	Eif1ad	MYO-1
Cdk1	5.982e-128	0.435853	0.87	0.624	9.93371e-124	Cdk1	MYO-1
Dot1l	1.00132e-126	0.261254	0.589	0.305	1.66279e-122	Dot1l	MYO-1
Arhgef2	5.26847e-126	0.337639	0.904	0.723	8.74883e-122	Arhgef2	MYO-1
Rrm2	6.39469e-126	0.388694	0.948	0.789	1.0619e-121	Rrm2	MYO-1
Eif5	1.8122e-125	0.306721	0.986	0.966	3.00934e-121	Eif5	MYO-1
Hsd17b12	1.82164e-125	0.348426	0.883	0.692	3.02502e-121	Hsd17b12	MYO-1
Hmgb3	3.83308e-125	0.351422	0.895	0.678	6.36521e-121	Hmgb3	MYO-1
Arf1	8.36384e-125	0.267281	0.986	0.98	1.3889e-120	Arf1	MYO-1
Pno1	3.34502e-124	0.315787	0.773	0.511	5.55474e-120	Pno1	MYO-1
2200002D01Rik	3.25417e-123	0.311843	0.738	0.465	5.40388e-119	2200002D01Rik	MYO-1
Tcp1	6.90873e-123	0.295071	0.985	0.968	1.14726e-118	Tcp1	MYO-1
Plp2	5.55515e-122	0.337432	0.906	0.752	9.22488e-118	Plp2	MYO-1
E2f8	1.77906e-121	0.265819	0.572	0.301	2.9543e-117	E2f8	MYO-1
Aprt	2.56434e-121	0.304232	0.977	0.953	4.25834e-117	Aprt	MYO-1
Rad23b	3.22837e-121	0.33345	0.94	0.817	5.36103e-117	Rad23b	MYO-1
Prmt1	4.70391e-120	0.317794	0.953	0.868	7.81131e-116	Prmt1	MYO-1
Tnfrsf12a	7.14713e-120	0.351585	0.963	0.882	1.18685e-115	Tnfrsf12a	MYO-1
Mtss1	8.37987e-120	0.344254	0.911	0.749	1.39156e-115	Mtss1	MYO-1
Ppid	4.97931e-119	0.345963	0.858	0.651	8.26864e-115	Ppid	MYO-1
Psmd4	1.611e-118	0.297483	0.966	0.917	2.67522e-114	Psmd4	MYO-1
Myadm	1.65176e-118	0.338204	0.901	0.737	2.74292e-114	Myadm	MYO-1
Arhgap22	1.79741e-118	0.286719	0.724	0.447	2.98477e-114	Arhgap22	MYO-1
Sms	3.16703e-118	0.316886	0.91	0.743	5.25916e-114	Sms	MYO-1
Eps8	3.56327e-118	0.350634	0.939	0.834	5.91717e-114	Eps8	MYO-1
Cdc42ep3	8.68662e-118	0.367455	0.924	0.814	1.4425e-113	Cdc42ep3	MYO-1
Sf3b5	2.1134e-117	0.319937	0.911	0.751	3.50951e-113	Sf3b5	MYO-1
Pabpc4	3.39666e-117	0.325911	0.868	0.663	5.64049e-113	Pabpc4	MYO-1
Ltv1	5.82599e-117	0.26652	0.644	0.367	9.67463e-113	Ltv1	MYO-1
Rrs1	7.81634e-117	0.280332	0.678	0.405	1.29798e-112	Rrs1	MYO-1
Esf1	3.26559e-115	0.324103	0.883	0.719	5.42285e-111	Esf1	MYO-1
Rbm34	4.45274e-115	0.270917	0.659	0.388	7.39421e-111	Rbm34	MYO-1
Yrdc	5.45633e-115	0.275514	0.691	0.42	9.06079e-111	Yrdc	MYO-1
Eif3j1	5.5624e-115	0.326625	0.826	0.604	9.23692e-111	Eif3j1	MYO-1
Clcn3	6.50845e-115	0.270887	0.681	0.398	1.08079e-110	Clcn3	MYO-1
Mak16	8.76658e-115	0.322504	0.834	0.624	1.45578e-110	Mak16	MYO-1
Fxr1	1.38568e-114	0.317346	0.943	0.848	2.30107e-110	Fxr1	MYO-1
Hnrnpf	3.49048e-114	0.273656	0.99	0.984	5.79628e-110	Hnrnpf	MYO-1
Polr2f	4.2334e-114	0.314049	0.964	0.891	7.02998e-110	Polr2f	MYO-1
Tomm40	1.33116e-113	0.313948	0.883	0.685	2.21053e-109	Tomm40	MYO-1
Rbm8a	2.21779e-113	0.31696	0.953	0.878	3.68285e-109	Rbm8a	MYO-1
Slc20a1	2.84349e-113	0.289234	0.725	0.449	4.7219e-109	Slc20a1	MYO-1
Usp15	6.03666e-113	0.326433	0.834	0.608	1.00245e-108	Usp15	MYO-1
Tomm70a	1.12325e-112	0.315111	0.872	0.676	1.86527e-108	Tomm70a	MYO-1
Utp20	1.68956e-112	0.269668	0.674	0.397	2.80569e-108	Utp20	MYO-1
Psat1	2.46561e-112	0.335657	0.943	0.839	4.0944e-108	Psat1	MYO-1
Gm10076	5.07388e-112	0.291169	0.974	0.954	8.42568e-108	Gm10076	MYO-1
Rbm28	8.86457e-112	0.325342	0.866	0.675	1.47205e-107	Rbm28	MYO-1
Mrto4	9.56316e-112	0.33213	0.851	0.647	1.58806e-107	Mrto4	MYO-1
Psma7	2.04386e-111	0.275499	0.991	0.985	3.39403e-107	Psma7	MYO-1
Lsm3	2.67965e-111	0.297926	0.811	0.573	4.44982e-107	Lsm3	MYO-1
Sfr1	2.94894e-111	0.273084	0.98	0.961	4.89701e-107	Sfr1	MYO-1
Snx18	3.95447e-111	0.291446	0.648	0.38	6.56679e-107	Snx18	MYO-1
Trim8	4.86926e-111	0.289171	0.764	0.508	8.0859e-107	Trim8	MYO-1
Galnt1	1.745e-110	0.329939	0.839	0.637	2.89774e-106	Galnt1	MYO-1
Eif2s1	2.76895e-110	0.311173	0.935	0.831	4.59812e-106	Eif2s1	MYO-1
Qk	4.41589e-110	0.314308	0.971	0.923	7.33302e-106	Qk	MYO-1
Slc39a6	7.37703e-110	0.325492	0.788	0.556	1.22503e-105	Slc39a6	MYO-1
Nudc	1.59914e-109	0.331995	0.904	0.763	2.65553e-105	Nudc	MYO-1
Pwp1	1.78738e-109	0.263588	0.672	0.405	2.96812e-105	Pwp1	MYO-1
Prc1	2.03938e-109	0.386151	0.849	0.588	3.38659e-105	Prc1	MYO-1
Eif3b	8.57918e-109	0.300172	0.954	0.861	1.42466e-104	Eif3b	MYO-1
Flnc	9.92121e-109	0.313749	0.833	0.613	1.64752e-104	Flnc	MYO-1
Cdk4	2.41839e-108	0.264161	0.983	0.972	4.01598e-104	Cdk4	MYO-1
Ethe1	2.4717e-108	0.27429	0.707	0.439	4.10451e-104	Ethe1	MYO-1
Pkp4	3.34476e-108	0.25247	0.617	0.349	5.55431e-104	Pkp4	MYO-1
Abcg2	3.48318e-108	0.262912	0.64	0.377	5.78416e-104	Abcg2	MYO-1
Slc7a5	5.64032e-108	0.26323	0.708	0.438	9.36631e-104	Slc7a5	MYO-1
Trio	3.12803e-107	0.306269	0.694	0.45	5.19441e-103	Trio	MYO-1
Nop2	4.45971e-107	0.261595	0.649	0.38	7.4058e-103	Nop2	MYO-1
Arl6ip5	6.07992e-107	0.331002	0.897	0.747	1.00963e-102	Arl6ip5	MYO-1
Avpi1	1.90383e-106	0.311578	0.9	0.76	3.16151e-102	Avpi1	MYO-1
Stip1	3.71721e-106	0.295209	0.948	0.851	6.1728e-102	Stip1	MYO-1
Tfrc	9.95905e-106	0.310001	0.744	0.494	1.6538e-101	Tfrc	MYO-1
Eef1e1	1.71711e-105	0.267997	0.687	0.426	2.85143e-101	Eef1e1	MYO-1
Polr2d	2.40656e-105	0.28337	0.728	0.476	3.99633e-101	Polr2d	MYO-1
Cacng1	3.7861e-105	0.260122	0.764	0.472	6.2872e-101	Cacng1	MYO-1
Dohh	1.25287e-104	0.28477	0.815	0.59	2.08052e-100	Dohh	MYO-1
Ivns1abp	1.63766e-104	0.305592	0.801	0.563	2.71949e-100	Ivns1abp	MYO-1
Mphosph10	2.04623e-104	0.284994	0.782	0.537	3.39797e-100	Mphosph10	MYO-1
Hipk2	3.27385e-104	0.27873	0.732	0.479	5.43655e-100	Hipk2	MYO-1
Ptprk	1.0095e-103	0.251233	0.595	0.336	1.67637e-99	Ptprk	MYO-1
Hspa4	2.85178e-103	0.322963	0.973	0.926	4.73567e-99	Hspa4	MYO-1
Mtpn	1.08463e-102	0.293544	0.965	0.911	1.80114e-98	Mtpn	MYO-1
Aars	1.35424e-102	0.314691	0.87	0.681	2.24886e-98	Aars	MYO-1
Rhoa	5.05898e-102	0.250754	0.987	0.976	8.40095e-98	Rhoa	MYO-1
Zfp706	8.02214e-102	0.283254	0.975	0.949	1.33216e-97	Zfp706	MYO-1
Eif4ebp2	1.75638e-101	0.288866	0.859	0.673	2.91665e-97	Eif4ebp2	MYO-1
Psme3	1.1347e-100	0.253187	0.706	0.443	1.88429e-96	Psme3	MYO-1
Ciao2b	1.26873e-100	0.282746	0.871	0.685	2.10685e-96	Ciao2b	MYO-1
Slc7a1	1.49101e-100	0.254567	0.639	0.377	2.47597e-96	Slc7a1	MYO-1
Myef2	5.43022e-100	0.302257	0.824	0.618	9.01742e-96	Myef2	MYO-1
Acot7	5.8747e-100	0.308031	0.895	0.743	9.75552e-96	Acot7	MYO-1
Pdcd5	4.47227e-99	0.274952	0.955	0.878	7.42665e-95	Pdcd5	MYO-1
Vdac1	7.6991e-99	0.265851	0.974	0.941	1.27851e-94	Vdac1	MYO-1
Ccdc59	1.50371e-98	0.286454	0.866	0.687	2.49705e-94	Ccdc59	MYO-1
Anxa7	7.54827e-98	0.281484	0.873	0.689	1.25347e-93	Anxa7	MYO-1
Ncl	1.56674e-97	0.321462	0.998	0.996	2.60173e-93	Ncl	MYO-1
Mrpl34	5.90129e-97	0.29312	0.876	0.71	9.79968e-93	Mrpl34	MYO-1
Tsfm	2.71368e-96	0.268538	0.782	0.553	4.50633e-92	Tsfm	MYO-1
Ipo7	5.97057e-96	0.302638	0.814	0.605	9.91472e-92	Ipo7	MYO-1
Coro1c	1.80371e-95	0.284952	0.815	0.603	2.99524e-91	Coro1c	MYO-1
Kars	3.88049e-95	0.282296	0.814	0.603	6.44394e-91	Kars	MYO-1
Macf1	5.5061e-95	0.328279	0.966	0.906	9.14343e-91	Macf1	MYO-1
Ezh2	7.66523e-95	0.295491	0.871	0.66	1.27289e-90	Ezh2	MYO-1
Phb2	1.12771e-94	0.276728	0.962	0.905	1.87267e-90	Phb2	MYO-1
Plekhj1	6.33087e-94	0.273053	0.806	0.575	1.0513e-89	Plekhj1	MYO-1
Cdv3	8.41446e-94	0.298072	0.962	0.88	1.3973e-89	Cdv3	MYO-1
Slc2a1	2.39857e-93	0.313616	0.755	0.551	3.98307e-89	Slc2a1	MYO-1
Sgk1	3.04224e-93	0.302536	0.629	0.389	5.05195e-89	Sgk1	MYO-1
Ddx27	1.06108e-92	0.292449	0.898	0.734	1.76203e-88	Ddx27	MYO-1
Jmjd1c	2.57552e-92	0.281888	0.785	0.548	4.27692e-88	Jmjd1c	MYO-1
Fkbp4	2.05986e-91	0.280131	0.95	0.853	3.4206e-87	Fkbp4	MYO-1
Kmt5a	4.09373e-91	0.284603	0.937	0.821	6.79805e-87	Kmt5a	MYO-1
Parvb	5.99581e-91	0.259176	0.734	0.492	9.95664e-87	Parvb	MYO-1
Pum3	8.13008e-91	0.272854	0.804	0.587	1.35008e-86	Pum3	MYO-1
Rtcb	9.06778e-91	0.272962	0.851	0.672	1.5058e-86	Rtcb	MYO-1
Wdr33	1.01701e-90	0.271024	0.81	0.602	1.68884e-86	Wdr33	MYO-1
Psma5	2.78934e-90	0.261721	0.958	0.893	4.63199e-86	Psma5	MYO-1
Ndufa12	5.69702e-90	0.265764	0.963	0.909	9.46047e-86	Ndufa12	MYO-1
Cct5	6.95708e-90	0.253729	0.988	0.973	1.15529e-85	Cct5	MYO-1
Hras	8.63916e-90	0.261198	0.909	0.784	1.43462e-85	Hras	MYO-1
Mrpl35	9.47321e-90	0.252687	0.768	0.542	1.57312e-85	Mrpl35	MYO-1
Uqcr10	1.00002e-89	0.259882	0.968	0.933	1.66063e-85	Uqcr10	MYO-1
Anp32e	3.05824e-89	0.298848	0.945	0.852	5.07851e-85	Anp32e	MYO-1
Etf1	6.03771e-89	0.304557	0.948	0.867	1.00262e-84	Etf1	MYO-1
Mrpl21	6.76335e-89	0.268554	0.875	0.681	1.12312e-84	Mrpl21	MYO-1
Prpf40a	1.65919e-88	0.255839	0.974	0.935	2.75524e-84	Prpf40a	MYO-1
Baz1a	3.47562e-88	0.273688	0.783	0.547	5.77161e-84	Baz1a	MYO-1
Nop14	3.78271e-88	0.271209	0.77	0.547	6.28156e-84	Nop14	MYO-1
Sf3b3	8.69487e-88	0.281083	0.842	0.667	1.44387e-83	Sf3b3	MYO-1
Bag1	1.65616e-87	0.26214	0.961	0.913	2.75022e-83	Bag1	MYO-1
Msln	6.34398e-87	0.270312	0.705	0.47	1.05348e-82	Msln	MYO-1
Capn2	7.06671e-87	0.284803	0.93	0.836	1.1735e-82	Capn2	MYO-1
Fbxo5	8.55871e-87	0.256024	0.63	0.382	1.42126e-82	Fbxo5	MYO-1
Nmt2	1.35812e-86	0.288973	0.839	0.653	2.25529e-82	Nmt2	MYO-1
Lsm12	2.02756e-86	0.265623	0.951	0.867	3.36697e-82	Lsm12	MYO-1
Rangap1	3.05021e-86	0.274878	0.918	0.734	5.06518e-82	Rangap1	MYO-1
Fnbp1l	3.49696e-86	0.262734	0.8	0.58	5.80706e-82	Fnbp1l	MYO-1
Dnttip2	5.68721e-86	0.272375	0.882	0.714	9.44417e-82	Dnttip2	MYO-1
Txndc17	6.81235e-86	0.252837	0.967	0.915	1.13126e-81	Txndc17	MYO-1
Gatad2a	9.89124e-86	0.264104	0.841	0.652	1.64254e-81	Gatad2a	MYO-1
Phf5a	1.06021e-85	0.276289	0.937	0.828	1.76058e-81	Phf5a	MYO-1
Phip	1.40785e-85	0.30334	0.888	0.714	2.33787e-81	Phip	MYO-1
Nfic	1.43745e-85	0.261289	0.978	0.938	2.38703e-81	Nfic	MYO-1
Marcksl1	1.75974e-85	0.274363	0.784	0.566	2.92222e-81	Marcksl1	MYO-1
Mrpl38	4.44811e-85	0.252098	0.763	0.533	7.38654e-81	Mrpl38	MYO-1
Emc6	6.39281e-85	0.273022	0.833	0.639	1.06159e-80	Emc6	MYO-1
Plec	1.36082e-84	0.29984	0.989	0.978	2.25978e-80	Plec	MYO-1
Mrps5	2.02708e-84	0.26039	0.835	0.64	3.36617e-80	Mrps5	MYO-1
Cct8	2.46508e-84	0.264677	0.971	0.945	4.09351e-80	Cct8	MYO-1
Aimp1	2.55396e-84	0.253532	0.954	0.901	4.24111e-80	Aimp1	MYO-1
Gnl3	6.34295e-84	0.290521	0.938	0.831	1.05331e-79	Gnl3	MYO-1
C1qbp	6.56182e-84	0.256435	0.966	0.916	1.08966e-79	C1qbp	MYO-1
Ppp2r2a	1.32376e-83	0.266913	0.844	0.651	2.19824e-79	Ppp2r2a	MYO-1
Cks1b	1.54907e-83	0.279809	0.95	0.859	2.57238e-79	Cks1b	MYO-1
Hspa9	6.83147e-83	0.273006	0.99	0.977	1.13443e-78	Hspa9	MYO-1
Tmbim4	9.87134e-83	0.254335	0.799	0.589	1.63924e-78	Tmbim4	MYO-1
Cdca8	2.52544e-82	0.27243	0.827	0.583	4.19374e-78	Cdca8	MYO-1
Cep290	6.07515e-82	0.273881	0.75	0.532	1.00884e-77	Cep290	MYO-1
Mgst3	8.64903e-82	0.309052	0.877	0.724	1.43626e-77	Mgst3	MYO-1
Emc8	1.07787e-79	0.25041	0.824	0.612	1.78991e-75	Emc8	MYO-1
Abce1	7.61856e-79	0.262448	0.896	0.726	1.26514e-74	Abce1	MYO-1
Timm17a	2.59667e-78	0.256697	0.93	0.841	4.31203e-74	Timm17a	MYO-1
Zc3h18	7.46438e-78	0.25431	0.781	0.57	1.23954e-73	Zc3h18	MYO-1
Gars	3.18586e-77	0.256875	0.945	0.853	5.29043e-73	Gars	MYO-1
Usp14	3.82524e-77	0.288519	0.901	0.787	6.35219e-73	Usp14	MYO-1
Hmgn3	1.21083e-76	0.277421	0.872	0.745	2.01071e-72	Hmgn3	MYO-1
Magoh	5.07168e-76	0.259594	0.903	0.77	8.42203e-72	Magoh	MYO-1
Chka	4.66191e-75	0.261696	0.777	0.56	7.74157e-71	Chka	MYO-1
Sdc4	9.79405e-75	0.272741	0.955	0.9	1.6264e-70	Sdc4	MYO-1
Map4k4	1.20252e-74	0.263508	0.968	0.911	1.99691e-70	Map4k4	MYO-1
Asns	1.84289e-73	0.270197	0.874	0.699	3.0603e-69	Asns	MYO-1
Nras	2.23981e-73	0.250475	0.885	0.725	3.71942e-69	Nras	MYO-1
Hsph1	3.35955e-73	0.265795	0.848	0.663	5.57887e-69	Hsph1	MYO-1
Eif2s3x	5.4618e-73	0.252478	0.911	0.783	9.06986e-69	Eif2s3x	MYO-1
Ankrd11	1.18241e-72	0.254651	0.95	0.875	1.9635e-68	Ankrd11	MYO-1
Kpnb1	3.09748e-72	0.256116	0.951	0.857	5.14368e-68	Kpnb1	MYO-1
Fam111a	2.16723e-69	0.262385	0.884	0.691	3.59889e-65	Fam111a	MYO-1
Commd7	5.63838e-68	0.290342	0.807	0.634	9.3631e-64	Commd7	MYO-1
Timp3	3.96977e-64	0.323405	0.845	0.693	6.5922e-60	Timp3	MYO-1
Sat1	1.61353e-50	0.265991	0.937	0.864	2.67943e-46	Sat1	MYO-1
Nid1	3.09551e-46	0.288063	0.902	0.85	5.14041e-42	Nid1	MYO-1
Socs2	5.12244e-39	0.254856	0.643	0.492	8.50632e-35	Socs2	MYO-1

## Sheet: markers of MYO-2
	p_val	avg_log2FC	pct.1	pct.2	p_val_adj	gene	cluster
Myl1	0	1.39799	0.424	0.015	0	Myl1	MYO-2
Tnnt1	2.15844e-262	1.40255	0.599	0.065	3.5843e-258	Tnnt1	MYO-2
Lix11	4.58887e-254	1.46801	0.76	0.116	7.62027e-250	Lix1	MYO-2
Myog	1.07429e-237	1.44431	0.293	0.013	1.78397e-233	Myog	MYO-2			padj < 0.01
Trdn	1.10951e-225	0.626533	0.273	0.012	1.84245e-221	Trdn	MYO-2			log2FC > 0.25
Ryr1	2.49938e-198	0.564972	0.382	0.032	4.15046e-194	Ryr1	MYO-2
C1qtnf3	2.64579e-184	0.936766	0.329	0.025	4.3936e-180	C1qtnf3	MYO-2
Cd200	1.76901e-162	0.804389	0.507	0.075	2.93761e-158	Cd200	MYO-2
Mymk	3.58031e-159	1.06361	0.408	0.049	5.94547e-155	Mymk	MYO-2
Igfbp51	1.27011e-139	2.29341	1	0.696	2.10915e-135	Igfbp5	MYO-2
Ttn1	4.61495e-136	2.80566	0.836	0.279	7.66359e-132	Ttn	MYO-2
Chrng	3.74482e-132	0.402843	0.289	0.027	6.21866e-128	Chrng	MYO-2
Gm28653	7.19854e-123	0.822965	0.454	0.078	1.19539e-118	Gm28653	MYO-2
Frmpd1	4.86781e-120	0.342216	0.316	0.037	8.08348e-116	Frmpd1	MYO-2
Peg32	5.06476e-112	1.52269	0.987	0.675	8.41054e-108	Peg3	MYO-2
Pdlim31	5.36079e-108	1.2967	0.592	0.157	8.90213e-104	Pdlim3	MYO-2
Jsrp11	1.21497e-102	0.853508	0.609	0.167	2.01758e-98	Jsrp1	MYO-2
Rorb1	6.50509e-102	0.783431	0.76	0.248	1.08024e-97	Rorb	MYO-2
Mrln	3.58217e-101	0.39671	0.365	0.058	5.94854e-97	Mrln	MYO-2
Fth1	8.14761e-100	0.734603	1	1	1.35299e-95	Fth1	MYO-2
Mef2c1	5.376e-98	0.694976	0.533	0.133	8.92739e-94	Mef2c	MYO-2
Stac3	2.18445e-97	0.36401	0.266	0.033	3.6275e-93	Stac3	MYO-2
H191	1.17108e-93	2.28837	0.888	0.47	1.9447e-89	H19	MYO-2
Tpt1	1.4012e-90	0.492929	1	1	2.32682e-86	Tpt1	MYO-2
Dync1i1	2.27611e-86	0.521735	0.378	0.073	3.77971e-82	Dync1i1	MYO-2
Ank1	4.89394e-86	0.739116	0.513	0.14	8.12687e-82	Ank1	MYO-2
Car21	1.74499e-84	0.801308	0.461	0.112	2.89773e-80	Car2	MYO-2
Trim54	1.96348e-82	0.396199	0.378	0.076	3.26056e-78	Trim54	MYO-2
Ppp1r14c	7.78451e-82	0.555627	0.49	0.126	1.2927e-77	Ppp1r14c	MYO-2
Tppp31	2.88284e-77	0.864118	0.826	0.393	4.78724e-73	Tppp3	MYO-2
Trim55	3.58387e-77	0.45781	0.418	0.099	5.95138e-73	Trim55	MYO-2
Cacng12	5.80584e-71	0.98397	0.862	0.545	9.64118e-67	Cacng1	MYO-2
Sema6a1	3.13172e-70	0.794863	0.615	0.226	5.20054e-66	Sema6a	MYO-2
Zim1	1.93488e-67	0.551823	0.405	0.103	3.21306e-63	Zim1	MYO-2
Chrna12	5.90946e-64	1.1255	0.934	0.598	9.81325e-60	Chrna1	MYO-2
Ptprd1	1.012e-63	0.648153	0.559	0.206	1.68052e-59	Ptprd	MYO-2
Sema3d	1.21483e-63	0.528031	0.286	0.056	2.01735e-59	Sema3d	MYO-2
Sh3glb11	9.84605e-63	0.856684	0.997	0.989	1.63503e-58	Sh3glb1	MYO-2
Tmem641	2.20667e-61	1.03948	0.849	0.544	3.66439e-57	Tmem64	MYO-2
Mylpf	1.41478e-60	1.91501	0.276	0.056	2.34938e-56	Mylpf	MYO-2
Maf1	5.15438e-60	0.923201	0.602	0.239	8.55937e-56	Maf	MYO-2
Celf21	7.04968e-58	0.791549	0.957	0.844	1.17067e-53	Celf2	MYO-2
Ccdc1411	3.4379e-56	0.735374	0.493	0.172	5.70898e-52	Ccdc141	MYO-2
Cd631	1.01488e-54	0.53568	1	0.999	1.68532e-50	Cd63	MYO-2
Uqcr11	1.0576e-54	0.560252	0.99	0.979	1.75625e-50	Uqcr11	MYO-2
Cox4i1	9.77657e-53	0.491345	1	0.994	1.6235e-48	Cox4i1	MYO-2
Npc2	1.25108e-51	0.645543	0.993	0.988	2.07755e-47	Npc2	MYO-2
Actn31	1.28391e-51	0.597723	0.48	0.175	2.13207e-47	Actn3	MYO-2
Lama2	3.30104e-51	0.341965	0.362	0.102	5.48171e-47	Lama2	MYO-2
Gpx4	2.63439e-50	0.519965	1	0.995	4.37466e-46	Gpx4	MYO-2
Myod12	1.84904e-49	0.832441	0.799	0.467	3.07051e-45	Myod1	MYO-2
Arl6ip51	6.51693e-49	0.693423	0.938	0.785	1.0822e-44	Arl6ip5	MYO-2
Sqstm1	1.15169e-48	0.695725	0.99	0.957	1.9125e-44	Sqstm1	MYO-2
Dusp27	8.00649e-48	0.368522	0.316	0.083	1.32956e-43	Dusp27	MYO-2
Purb1	1.25588e-46	0.845725	0.99	0.962	2.08552e-42	Purb	MYO-2
Atp6v1g11	1.99468e-46	0.605109	0.997	0.985	3.31236e-42	Atp6v1g1	MYO-2
Uqcrh	2.5583e-46	0.454781	1	0.991	4.24831e-42	Uqcrh	MYO-2
Synpo2l	2.44922e-45	0.424331	0.322	0.089	4.06717e-41	Synpo2l	MYO-2
Rtn21	5.92454e-45	0.4637	0.493	0.196	9.83829e-41	Rtn2	MYO-2
Six11	1.47921e-44	0.731849	0.832	0.638	2.45638e-40	Six1	MYO-2
Gpnmb	3.44705e-44	0.379395	0.303	0.081	5.72417e-40	Gpnmb	MYO-2
Eef21	6.04954e-44	0.418709	1	0.997	1.00459e-39	Eef2	MYO-2
Slc6a6	6.52444e-44	0.704037	0.967	0.906	1.08345e-39	Slc6a6	MYO-2
Atp5b	1.95634e-43	0.366301	1	0.998	3.24871e-39	Atp5b	MYO-2
Oaz1	2.1932e-42	0.345074	1	0.997	3.64203e-38	Oaz1	MYO-2
Rabep1	3.80987e-42	0.683226	0.872	0.68	6.32667e-38	Rabep1	MYO-2
Aldh3b1	7.93142e-42	0.388909	0.441	0.163	1.31709e-37	Aldh3b1	MYO-2
Cox8a	1.32924e-41	0.435842	0.997	0.994	2.20733e-37	Cox8a	MYO-2
Robo1	3.02874e-41	0.429628	0.385	0.134	5.02952e-37	Robo1	MYO-2
Des2	8.21185e-41	0.629574	0.997	0.962	1.36366e-36	Des	MYO-2
Cnot6l	9.9041e-41	0.758964	0.766	0.564	1.64468e-36	Cnot6l	MYO-2
Popdc31	5.13077e-40	0.628117	0.911	0.755	8.52016e-36	Popdc3	MYO-2
Tcaf1	1.42405e-39	0.543372	0.75	0.469	2.36478e-35	Tcaf1	MYO-2
Mfap3l1	1.6864e-39	0.610061	0.816	0.569	2.80043e-35	Mfap3l	MYO-2
Bves1	1.70665e-39	0.557185	0.875	0.694	2.83407e-35	Bves	MYO-2
Ar	1.84701e-39	0.415454	0.526	0.23	3.06714e-35	Ar	MYO-2
Akap6	1.90764e-39	0.398802	0.451	0.181	3.16782e-35	Akap6	MYO-2
Cobl	3.5124e-39	0.407673	0.368	0.128	5.83268e-35	Cobl	MYO-2
Tspan7	4.21309e-39	0.304282	0.326	0.102	6.99626e-35	Tspan7	MYO-2
Enho	1.14432e-38	0.442679	0.319	0.099	1.90026e-34	Enho	MYO-2
Mef2a	1.23137e-38	0.856644	0.839	0.667	2.04481e-34	Mef2a	MYO-2
Msi21	3.86889e-38	0.655352	0.789	0.562	6.42468e-34	Msi2	MYO-2
Hacd1	4.9265e-38	0.722212	0.822	0.637	8.18094e-34	Hacd1	MYO-2
Rapsn1	3.30979e-37	0.583271	0.849	0.63	5.49623e-33	Rapsn	MYO-2
Gadd45a	2.25209e-36	0.699875	0.539	0.276	3.73981e-32	Gadd45a	MYO-2
Pkig1	4.25448e-36	0.653822	0.924	0.817	7.06498e-32	Pkig	MYO-2
Lpl1	8.87019e-36	0.774127	0.451	0.188	1.47298e-31	Lpl	MYO-2
Hes61	1.25579e-35	0.58181	0.658	0.407	2.08537e-31	Hes6	MYO-2
Bhlhe41	3.37273e-35	0.566933	0.658	0.398	5.60076e-31	Bhlhe41	MYO-2
Ctsl1	6.23148e-35	0.592623	0.99	0.983	1.0348e-30	Ctsl	MYO-2
Prep	6.80834e-35	0.526224	0.842	0.706	1.13059e-30	Prep	MYO-2
Ndufa4	2.58926e-34	0.362866	0.997	0.996	4.29973e-30	Ndufa4	MYO-2
Cdh152	4.29815e-34	0.581676	0.839	0.576	7.13751e-30	Cdh15	MYO-2
Tanc21	7.66817e-34	0.56277	0.688	0.439	1.27338e-29	Tanc2	MYO-2
Ldhb	8.3585e-34	0.333011	0.365	0.135	1.38801e-29	Ldhb	MYO-2
Pbxip11	1.07658e-33	0.606491	0.73	0.514	1.78777e-29	Pbxip1	MYO-2
Rnf1281	2.05941e-33	0.481127	0.497	0.24	3.41986e-29	Rnf128	MYO-2
Etl4	2.7716e-33	0.416843	0.395	0.163	4.60252e-29	Etl4	MYO-2
Taok1	6.99161e-32	0.498703	0.934	0.841	1.16103e-27	Taok1	MYO-2
Aldoa	1.97927e-31	0.467054	0.993	0.993	3.28677e-27	Aldoa	MYO-2
Cdkn1a	6.82622e-31	1.03952	0.855	0.709	1.13356e-26	Cdkn1a	MYO-2
Rtn41	1.08822e-30	0.577141	0.984	0.963	1.80709e-26	Rtn4	MYO-2
Anxa62	1.28134e-30	0.456292	0.97	0.903	2.1278e-26	Anxa6	MYO-2
Atp2b11	1.36567e-30	0.547825	0.944	0.923	2.26784e-26	Atp2b1	MYO-2
Car31	1.40997e-30	0.555168	0.372	0.142	2.3414e-26	Car3	MYO-2
Atp5d	1.61357e-30	0.377504	0.987	0.986	2.6795e-26	Atp5d	MYO-2
Txnrd11	4.05936e-30	0.58994	0.98	0.9	6.74098e-26	Txnrd1	MYO-2
Gatm1	4.35368e-30	0.524038	0.793	0.552	7.22972e-26	Gatm	MYO-2
Ccnd31	6.20273e-30	0.5779	0.839	0.684	1.03003e-25	Ccnd3	MYO-2
Spry2	6.98275e-30	0.467058	0.53	0.285	1.15955e-25	Spry2	MYO-2
Myo101	8.93448e-30	0.580631	0.947	0.878	1.48366e-25	Myo10	MYO-2
Cxcr41	4.62292e-29	0.278441	0.27	0.087	7.67682e-25	Cxcr4	MYO-2
Pnmal2	5.66595e-29	0.255859	0.257	0.081	9.40887e-25	Pnmal2	MYO-2
Tmem38b	2.1823e-28	0.416454	0.474	0.244	3.62392e-24	Tmem38b	MYO-2
B2m	2.23891e-28	0.497744	0.98	0.955	3.71793e-24	B2m	MYO-2
Musk	2.13147e-27	0.258948	0.26	0.085	3.53951e-23	Musk	MYO-2
Ttc31	7.70741e-27	0.4772	0.974	0.929	1.27989e-22	Ttc3	MYO-2
Pdgfrl	7.7684e-27	0.518238	0.474	0.244	1.29002e-22	Pdgfrl	MYO-2
Sytl2	1.45463e-26	0.397575	0.49	0.256	2.41556e-22	Sytl2	MYO-2
Aldh3a1	3.85317e-26	0.61008	0.497	0.273	6.39858e-22	Aldh3a1	MYO-2
Stam	5.58854e-26	0.447138	0.678	0.481	9.28034e-22	Stam	MYO-2
Gstm11	6.48513e-26	0.543413	0.836	0.715	1.07692e-21	Gstm1	MYO-2
Neurl1a1	6.97755e-26	0.29477	0.368	0.159	1.15869e-21	Neurl1a	MYO-2
Lrrc171	7.86925e-26	0.429115	0.539	0.294	1.30677e-21	Lrrc17	MYO-2
Fxr11	3.73919e-25	0.471496	0.934	0.873	6.20929e-21	Fxr1	MYO-2
Id2	4.1994e-25	0.620742	0.776	0.626	6.97353e-21	Id2	MYO-2
Iffo1	7.47783e-25	0.4143	0.345	0.152	1.24177e-20	Iffo1	MYO-2
Cacna2d11	7.59351e-25	0.421032	0.76	0.58	1.26098e-20	Cacna2d1	MYO-2
Tcf121	9.91039e-25	0.440989	0.885	0.775	1.64572e-20	Tcf12	MYO-2
Malat11	2.57037e-24	0.710706	1	0.999	4.26836e-20	Malat1	MYO-2
Ppp1r14b1	2.67752e-24	0.315065	0.997	0.998	4.44629e-20	Ppp1r14b	MYO-2
Arhgef21	5.00449e-24	0.427522	0.891	0.771	8.31046e-20	Arhgef2	MYO-2
Metap21	6.76667e-24	0.353523	0.99	0.972	1.12367e-19	Metap2	MYO-2
Stmn21	7.25809e-24	0.637962	0.714	0.458	1.20528e-19	Stmn2	MYO-2
Id31	7.34764e-24	0.652681	0.931	0.886	1.22015e-19	Id3	MYO-2
Akr1b31	2.5147e-23	0.414256	0.967	0.949	4.1759e-19	Akr1b3	MYO-2
Gm35019	2.73877e-23	0.259154	0.349	0.15	4.548e-19	Gm35019	MYO-2
Ube2d11	2.86679e-23	0.389821	0.799	0.584	4.76059e-19	Ube2d1	MYO-2
Zbtb201	3.29355e-23	0.44519	0.967	0.934	5.46927e-19	Zbtb20	MYO-2
Map1lc3b	3.79009e-23	0.466323	0.957	0.919	6.29383e-19	Map1lc3b	MYO-2
Rragd1	3.92858e-23	0.303077	0.336	0.143	6.5238e-19	Rragd	MYO-2
Lims1	4.92191e-23	0.419613	0.905	0.835	8.17332e-19	Lims1	MYO-2
Traf4	6.03289e-23	0.43986	0.569	0.365	1.00182e-18	Traf4	MYO-2
Gch1	6.31198e-23	0.31937	0.382	0.183	1.04817e-18	Gch1	MYO-2
Lrp4	6.33025e-23	0.299646	0.289	0.113	1.0512e-18	Lrp4	MYO-2
Ndrg4	8.59225e-23	0.417785	0.52	0.317	1.42683e-18	Ndrg4	MYO-2
Dipk2a1	1.01011e-22	0.453816	0.671	0.513	1.67739e-18	Dipk2a	MYO-2
Zfp7041	3.71221e-22	0.298348	0.434	0.218	6.1645e-18	Zfp704	MYO-2
Chrnd1	6.52079e-22	0.304203	0.329	0.146	1.08284e-17	Chrnd	MYO-2
Pdcd41	7.18606e-22	0.337644	0.484	0.259	1.19332e-17	Pdcd4	MYO-2
Gnas	8.76452e-22	0.261223	1	0.997	1.45544e-17	Gnas	MYO-2
Vgll21	1.07983e-21	0.380515	0.359	0.166	1.79317e-17	Vgll2	MYO-2
Gbf11	1.37256e-21	0.404807	0.786	0.636	2.27928e-17	Gbf1	MYO-2
Abhd8	2.0938e-21	0.402139	0.625	0.425	3.47697e-17	Abhd8	MYO-2
Tomm51	2.25089e-21	0.398691	0.918	0.846	3.73782e-17	Tomm5	MYO-2
mt-Cytb	2.61354e-21	0.281369	0.997	0.997	4.34005e-17	mt-Cytb	MYO-2
Sorcs2	2.9005e-21	0.349944	0.599	0.393	4.81656e-17	Sorcs2	MYO-2
Klhl241	3.85205e-21	0.411759	0.51	0.301	6.39672e-17	Klhl24	MYO-2
Sulf11	4.54654e-21	0.317488	0.477	0.262	7.54998e-17	Sulf1	MYO-2
Aopep	8.09477e-21	0.43962	0.812	0.728	1.34422e-16	Aopep	MYO-2
Svbp	9.09989e-21	0.507696	0.753	0.64	1.51113e-16	Svbp	MYO-2
Tle5	1.29367e-20	0.307087	0.997	0.986	2.14827e-16	Tle5	MYO-2
Nfe2l1	1.43554e-20	0.415224	0.908	0.831	2.38386e-16	Nfe2l1	MYO-2
March111	1.54252e-20	0.282398	0.365	0.176	2.5615e-16	March11	MYO-2
Qk1	1.99689e-20	0.521699	0.964	0.936	3.31604e-16	Qk	MYO-2
Cirbp	2.82611e-20	0.374619	0.605	0.425	4.69304e-16	Cirbp	MYO-2
Ptp4a2	3.0875e-20	0.343792	0.987	0.977	5.1271e-16	Ptp4a2	MYO-2
Hs2st1	3.37598e-20	0.431382	0.776	0.646	5.60615e-16	Hs2st1	MYO-2
Synpo2	3.91565e-20	0.341659	0.398	0.203	6.50233e-16	Synpo2	MYO-2
Ctsd	3.9866e-20	0.432147	0.947	0.918	6.62016e-16	Ctsd	MYO-2
Olfm11	4.2616e-20	0.441673	0.855	0.723	7.07681e-16	Olfm1	MYO-2
Gamt	7.56025e-20	0.442963	0.694	0.531	1.25545e-15	Gamt	MYO-2
March8	9.08681e-20	0.371163	0.579	0.394	1.50896e-15	March8	MYO-2
Pdlim41	1.40782e-19	0.413976	0.898	0.772	2.33782e-15	Pdlim4	MYO-2
Serinc1	1.99812e-19	0.376172	0.914	0.826	3.31808e-15	Serinc1	MYO-2
Col18a11	2.17198e-19	0.549341	0.609	0.46	3.60679e-15	Col18a1	MYO-2
St3gal5	2.99079e-19	0.490155	0.799	0.69	4.9665e-15	St3gal5	MYO-2
Chchd10	3.07512e-19	0.363947	0.303	0.14	5.10655e-15	Chchd10	MYO-2
Car131	5.18546e-19	0.428755	0.849	0.75	8.61098e-15	Car13	MYO-2
Rin3	6.81692e-19	0.265325	0.339	0.166	1.13202e-14	Rin3	MYO-2
Atp5h	1.46055e-18	0.271338	1	0.986	2.42539e-14	Atp5h	MYO-2
Atxn7l3b	1.78663e-18	0.374483	0.885	0.787	2.96688e-14	Atxn7l3b	MYO-2
Calcoco1	2.08443e-18	0.365725	0.418	0.234	3.4614e-14	Calcoco1	MYO-2
Map4k41	2.30364e-18	0.371801	0.951	0.926	3.82543e-14	Map4k4	MYO-2
Atp5c1	2.53653e-18	0.271523	0.993	0.982	4.21217e-14	Atp5c1	MYO-2
Atp6v1e1	2.98513e-18	0.409926	0.862	0.794	4.95711e-14	Atp6v1e1	MYO-2
Atp5g3	3.56965e-18	0.27722	0.993	0.982	5.92776e-14	Atp5g3	MYO-2
Atp5f1	5.61184e-18	0.283118	0.99	0.989	9.31902e-14	Atp5f1	MYO-2
Blvrb	5.84965e-18	0.413321	0.684	0.537	9.71393e-14	Blvrb	MYO-2
Map1lc3a1	7.02584e-18	0.510951	0.786	0.673	1.16671e-13	Map1lc3a	MYO-2
Uqcr101	9.99653e-18	0.321861	0.967	0.942	1.66002e-13	Uqcr10	MYO-2
Mtfr1l	1.79407e-17	0.416998	0.76	0.653	2.97924e-13	Mtfr1l	MYO-2
Laptm4a1	1.89181e-17	0.315263	0.993	0.977	3.14154e-13	Laptm4a	MYO-2
Bbx	2.55861e-17	0.317475	0.865	0.773	4.24884e-13	Bbx	MYO-2
Cd822	2.81655e-17	0.512848	0.651	0.495	4.67716e-13	Cd82	MYO-2
Cox7b	2.86927e-17	0.2958	0.977	0.974	4.76471e-13	Cox7b	MYO-2
Atp6v1f	4.44181e-17	0.332603	0.829	0.711	7.37606e-13	Atp6v1f	MYO-2
Acadm	4.59625e-17	0.394842	0.859	0.784	7.63253e-13	Acadm	MYO-2
Wfs11	4.84481e-17	0.251367	0.401	0.217	8.0453e-13	Wfs1	MYO-2
Rnf217	6.57748e-17	0.334051	0.556	0.39	1.09226e-12	Rnf217	MYO-2
Psap	7.51862e-17	0.343523	0.99	0.974	1.24854e-12	Psap	MYO-2
Cd164	2.47132e-16	0.404504	0.872	0.795	4.10388e-12	Cd164	MYO-2
Cmbl	2.83483e-16	0.27109	0.352	0.187	4.70752e-12	Cmbl	MYO-2
Skp1a	2.90035e-16	0.329152	0.931	0.874	4.81633e-12	Skp1a	MYO-2
Ahsa21	2.90315e-16	0.35397	0.803	0.664	4.82098e-12	Ahsa2	MYO-2
Plaat3	3.0976e-16	0.349992	0.605	0.426	5.14387e-12	Plaat3	MYO-2
Mapre3	3.25371e-16	0.268739	0.424	0.248	5.40312e-12	Mapre3	MYO-2
Igfbp21	4.57566e-16	0.309446	0.878	0.62	7.59835e-12	Igfbp2	MYO-2
Megf10	7.14545e-16	0.361053	0.655	0.512	1.18657e-11	Megf10	MYO-2
Uhrf1bp1l1	7.51722e-16	0.360189	0.678	0.539	1.24831e-11	Uhrf1bp1l	MYO-2
Ybx31	7.66667e-16	0.289866	1	0.98	1.27313e-11	Ybx3	MYO-2
Arhgap29	8.43015e-16	0.391336	0.539	0.373	1.39991e-11	Arhgap29	MYO-2
Akap131	9.60812e-16	0.360598	0.829	0.732	1.59552e-11	Akap13	MYO-2
Acsl4	9.91529e-16	0.404855	0.724	0.622	1.64653e-11	Acsl4	MYO-2
Cfl2	1.1037e-15	0.336328	0.977	0.96	1.83281e-11	Cfl2	MYO-2
Tafa51	1.38571e-15	0.348324	0.497	0.318	2.30111e-11	Tafa5	MYO-2
Ctsb	1.99038e-15	0.361503	0.993	0.983	3.30523e-11	Ctsb	MYO-2
Eif3f	2.08361e-15	0.300044	0.967	0.944	3.46005e-11	Eif3f	MYO-2
Itga71	2.40301e-15	0.442898	0.724	0.568	3.99043e-11	Itga7	MYO-2
S100a16	2.53784e-15	0.402624	0.77	0.661	4.21433e-11	S100a16	MYO-2
Btg1	4.18682e-15	0.398768	0.898	0.859	6.95263e-11	Btg1	MYO-2
Olfml2b	5.55163e-15	0.45716	0.467	0.317	9.21904e-11	Olfml2b	MYO-2
Chd31	6.24236e-15	0.361253	0.885	0.828	1.03661e-10	Chd3	MYO-2
Atp5o	6.7761e-15	0.276287	0.977	0.975	1.12524e-10	Atp5o	MYO-2
Atp6v1a	1.1929e-14	0.435354	0.914	0.866	1.98092e-10	Atp6v1a	MYO-2
Pdgfc	1.61356e-14	0.310855	0.342	0.19	2.67948e-10	Pdgfc	MYO-2
Clcn51	2.31626e-14	0.403089	0.806	0.685	3.84638e-10	Clcn5	MYO-2
Tnnt2	3.53234e-14	0.819103	0.562	0.431	5.86581e-10	Tnnt2	MYO-2
Slf2	3.91175e-14	0.352559	0.569	0.427	6.49586e-10	Slf2	MYO-2
Phf20	1.00414e-13	0.340877	0.799	0.728	1.66747e-09	Phf20	MYO-2
Cdk2ap21	1.47322e-13	0.320242	0.97	0.951	2.44643e-09	Cdk2ap2	MYO-2
Gabarapl2	1.53376e-13	0.352816	0.757	0.668	2.54696e-09	Gabarapl2	MYO-2
Lnpep1	1.77022e-13	0.325607	0.816	0.722	2.93962e-09	Lnpep	MYO-2
Plcg1	2.18946e-13	0.258263	0.454	0.29	3.63582e-09	Plcg1	MYO-2
Psmd41	2.41918e-13	0.282379	0.967	0.93	4.01729e-09	Psmd4	MYO-2
Ctnnd1	2.66798e-13	0.312997	0.855	0.779	4.43045e-09	Ctnnd1	MYO-2
Amacr	3.2371e-13	0.314733	0.405	0.253	5.37553e-09	Amacr	MYO-2
Grina	4.17004e-13	0.371953	0.789	0.703	6.92476e-09	Grina	MYO-2
Npepps	5.74675e-13	0.326674	0.855	0.781	9.54304e-09	Npepps	MYO-2
Rbfox21	6.99655e-13	0.343738	0.918	0.901	1.16185e-08	Rbfox2	MYO-2
Aco2	8.73036e-13	0.258431	0.951	0.936	1.44976e-08	Aco2	MYO-2
Dapk21	9.85057e-13	0.290878	0.365	0.213	1.63579e-08	Dapk2	MYO-2
Khdrbs31	1.09207e-12	0.251419	0.326	0.185	1.81348e-08	Khdrbs3	MYO-2
Id1	1.62145e-12	0.507747	0.76	0.677	2.69259e-08	Id1	MYO-2
Trps1	2.38803e-12	0.332247	0.609	0.474	3.96557e-08	Trps1	MYO-2
Six4	3.56141e-12	0.298814	0.526	0.393	5.91408e-08	Six4	MYO-2
Utrn	4.17616e-12	0.319447	0.819	0.72	6.93493e-08	Utrn	MYO-2
Samd8	4.66526e-12	0.3084	0.582	0.451	7.74714e-08	Samd8	MYO-2
Cavin21	4.76951e-12	0.455707	0.605	0.478	7.92025e-08	Cavin2	MYO-2
Tpp1	8.76242e-12	0.279237	0.743	0.642	1.45509e-07	Tpp1	MYO-2
Trappc2l	9.95875e-12	0.301431	0.72	0.615	1.65375e-07	Trappc2l	MYO-2
Mxra7	1.06034e-11	0.268905	0.862	0.777	1.76081e-07	Mxra7	MYO-2
S100a1	1.1265e-11	0.34357	0.592	0.484	1.87066e-07	S100a1	MYO-2
Plin2	1.15729e-11	0.456432	0.891	0.872	1.9218e-07	Plin2	MYO-2
Acsl31	1.23973e-11	0.354297	0.747	0.64	2.0587e-07	Acsl3	MYO-2
Retreg11	1.47179e-11	0.392618	0.819	0.763	2.44406e-07	Retreg1	MYO-2
Ndufa121	2.3924e-11	0.261128	0.938	0.924	3.97283e-07	Ndufa12	MYO-2
Kremen1	2.55223e-11	0.283928	0.48	0.347	4.23823e-07	Kremen1	MYO-2
Cox7a2l	3.10874e-11	0.250871	0.98	0.961	5.16237e-07	Cox7a2l	MYO-2
Zbtb18	3.76502e-11	0.304093	0.312	0.189	6.25219e-07	Zbtb18	MYO-2
Syt13	3.8855e-11	0.307209	0.776	0.688	6.45225e-07	Syt13	MYO-2
Mnat1	4.24882e-11	0.279832	0.72	0.65	7.05559e-07	Mnat1	MYO-2
Tanc11	4.31407e-11	0.292959	0.707	0.616	7.16394e-07	Tanc1	MYO-2
Abracl1	4.57612e-11	0.267627	0.944	0.919	7.59911e-07	Abracl	MYO-2
Tmem256	5.36201e-11	0.251586	0.908	0.864	8.90415e-07	Tmem256	MYO-2
Suclg1	1.32921e-10	0.258656	0.875	0.837	2.20728e-06	Suclg1	MYO-2
Mtss11	1.6158e-10	0.273806	0.868	0.793	2.6832e-06	Mtss1	MYO-2
Ndufs3	1.79156e-10	0.273218	0.816	0.756	2.97506e-06	Ndufs3	MYO-2
Midn	1.87747e-10	0.301619	0.789	0.694	3.11773e-06	Midn	MYO-2
Macf11	1.93057e-10	0.338454	0.947	0.922	3.20591e-06	Macf1	MYO-2
Dcaf81	2.09012e-10	0.304944	0.697	0.618	3.47085e-06	Dcaf8	MYO-2
Sox41	2.80476e-10	0.268802	0.941	0.902	4.65758e-06	Sox4	MYO-2
Socs22	2.99484e-10	0.423078	0.618	0.532	4.97323e-06	Socs2	MYO-2
Fyn1	3.76895e-10	0.323221	0.546	0.416	6.25872e-06	Fyn	MYO-2
Psme4	4.77635e-10	0.312699	0.701	0.611	7.93161e-06	Psme4	MYO-2
Magi3	4.8037e-10	0.323051	0.691	0.598	7.97703e-06	Magi3	MYO-2
Mrpl24	5.67987e-10	0.258212	0.76	0.684	9.432e-06	Mrpl24	MYO-2
Tm2d1	6.05159e-10	0.286392	0.592	0.488	1.00493e-05	Tm2d1	MYO-2
Smim4	6.27977e-10	0.296673	0.342	0.221	1.04282e-05	Smim4	MYO-2
Ypel3	8.39912e-10	0.26076	0.401	0.265	1.39476e-05	Ypel3	MYO-2
Dcakd1	9.53105e-10	0.278801	0.701	0.637	1.58273e-05	Dcakd	MYO-2
Crybg1	9.89618e-10	0.310297	0.457	0.339	1.64336e-05	Crybg1	MYO-2
Gm497081	1.06386e-09	0.320677	0.493	0.367	1.76665e-05	Gm49708	MYO-2
Aldh2	1.18041e-09	0.312779	0.921	0.903	1.96019e-05	Aldh2	MYO-2
Ghitm	2.02049e-09	0.265822	0.868	0.844	3.35522e-05	Ghitm	MYO-2
Pdhb	2.08568e-09	0.251422	0.74	0.672	3.46349e-05	Pdhb	MYO-2
Anapc131	2.16067e-09	0.301214	0.688	0.61	3.58801e-05	Anapc13	MYO-2
Ndufb1-ps	2.2026e-09	0.251384	0.944	0.92	3.65763e-05	Ndufb1-ps	MYO-2
Sema3e	2.61761e-09	0.358539	0.586	0.51	4.3468e-05	Sema3e	MYO-2
Sh3bgrl1	2.77787e-09	0.274853	0.921	0.894	4.61294e-05	Sh3bgrl	MYO-2
Eif4e21	3.05509e-09	0.267338	0.885	0.846	5.07329e-05	Eif4e2	MYO-2
Tjp1	4.43396e-09	0.258147	0.737	0.666	7.36304e-05	Tjp1	MYO-2
Prkar2a	4.62783e-09	0.284315	0.734	0.668	7.68497e-05	Prkar2a	MYO-2
Pnrc11	5.4948e-09	0.279666	0.602	0.493	9.12467e-05	Pnrc1	MYO-2
Dyrk2	6.37546e-09	0.270649	0.553	0.463	0.000105871	Dyrk2	MYO-2
Ak1	7.57533e-09	0.279655	0.625	0.546	0.000125796	Ak1	MYO-2
Sptbn1	9.60859e-09	0.267919	0.984	0.963	0.00015956	Sptbn1	MYO-2
2900097C17Rik	1.36005e-08	0.254692	0.832	0.77	0.00022585	2900097C17Rik	MYO-2
Stx7	1.4115e-08	0.259562	0.615	0.541	0.000234393	Stx7	MYO-2
Rell1	1.90898e-08	0.290249	0.635	0.553	0.000317006	Rell1	MYO-2
Pkia1	2.2392e-08	0.259831	0.395	0.277	0.000371841	Pkia	MYO-2
Kif21a	2.46026e-08	0.261002	0.648	0.569	0.000408551	Kif21a	MYO-2
App1	2.89997e-08	0.254453	0.845	0.799	0.000481569	App	MYO-2
Prrc2b	3.03325e-08	0.324067	0.707	0.679	0.000503702	Prrc2b	MYO-2
Idh11	3.71e-08	0.367367	0.707	0.651	0.000616082	Idh1	MYO-2
Zfand5	5.48199e-08	0.257374	0.793	0.748	0.00091034	Zfand5	MYO-2
Epb41l2	6.12023e-08	0.257727	0.849	0.82	0.00101633	Epb41l2	MYO-2
Fbxo321	6.41137e-08	0.299992	0.342	0.234	0.00106467	Fbxo32	MYO-2
Strn3	1.12287e-07	0.258414	0.832	0.809	0.00186463	Strn3	MYO-2
Ankrd10	1.30704e-07	0.347514	0.434	0.346	0.00217047	Ankrd10	MYO-2
Ptgis1	1.44009e-07	0.336668	0.536	0.447	0.00239141	Ptgis	MYO-2
Pgm1	1.9581e-07	0.26931	0.638	0.564	0.00325161	Pgm1	MYO-2
Filip1l1	2.19588e-07	0.252552	0.793	0.761	0.00364648	Filip1l	MYO-2
Top1	2.21087e-07	0.263593	0.918	0.921	0.00367137	Top1	MYO-2
Rnf11	3.47536e-07	0.273282	0.849	0.81	0.00577118	Rnf11	MYO-2
Tsc22d11	3.65897e-07	0.258415	0.931	0.921	0.00607608	Tsc22d1	MYO-2
Ftl1	5.58188e-07	0.274595	1	1	0.00926928	Ftl1	MYO-2
