# Supplementary material for: LMNA R482L mutation causes impairments in C2C12 myoblasts subpopulations, alterations in metabolic reprogramming during differentiation, and oxidative stress
Source: Sci Rep. 2025 Feb 13;15:5358. doi: 10.1038/s41598-025-88219-6 (PMC11825939; doi:10.1038/s41598-025-88219-6)
Supplement: Supplementary file 3 — Supplementary Information 3. [file 41598_2025_88219_MOESM3_ESM.xlsx]

## Sheet: DEGs for cluster MES-1
Gene	p_val	avg_log2FC	pct.1	pct.2	p_val_adj
Rps28	1.48806e-232	0.35477	1	1	0
mt-Nd3	9.64934e-227	0.647581	0.989	0.98	0
Rps29	9.1914e-201	0.353612	1	0.999	0
mt-Co3	6.46345e-189	0.424624	0.998	0.995	0
Col3a1	2.10613e-163	0.648105	0.992	0.966	0
Scd2	3.30873e-161	0.591009	0.989	0.939	0
Rpl38	1.39852e-152	0.360826	0.999	0.997	0
Mgp	3.23365e-141	0.818266	0.995	0.966	0
Rps2	1.78633e-140	-0.271548	1	0.999	0
mt-Co2	3.7328e-129	0.295383	0.997	0.992	0
Ran	1.08082e-128	-0.388008	0.994	0.996	0
mt-Nd2	9.63657e-123	0.316736	0.994	0.991	0
Npm1	3.53095e-119	-0.37952	0.999	0.998	0
Crip1	9.90749e-117	0.39788	0.999	0.991	0
mt-Atp6	7.05078e-115	0.262572	0.999	0.992	0
Eif5a	1.69209e-109	-0.351031	0.996	0.993	0
Ranbp1	8.47858e-108	-0.421325	0.977	0.987	0
Ogn	3.0954e-107	0.714152	0.871	0.668	0
Pfn1	9.14844e-100	-0.26636	0.999	0.999	1.51919e-95
Ptms	1.52059e-98	0.305006	0.998	0.998	2.5251e-94
Hspe1	1.50094e-96	-0.333916	0.992	0.988	2.49246e-92
Malat1	4.61269e-96	0.603101	1	1	7.65984e-92
Igfbp5	8.02598e-93	1.11484	0.592	0.292	1.33279e-88
Tmsb10	2.07025e-92	0.282078	0.999	0.999	3.43786e-88
Spon2	1.63016e-91	0.442323	0.499	0.201	2.70704e-87
Fn1	2.78123e-86	0.433324	0.985	0.967	4.61851e-82
Scd1	2.63117e-85	0.4318	0.834	0.666	4.36933e-81
Rbm3	1.4393e-83	-0.251711	0.996	0.997	2.39011e-79
Tuba1b	2.30205e-83	-0.373894	0.994	0.997	3.82279e-79
Cdk2ap2	6.31229e-82	0.394202	0.97	0.924	1.04822e-77
Btf3	2.01624e-80	-0.252408	0.997	0.995	3.34816e-76
Hspd1	1.53131e-79	-0.364669	0.986	0.988	2.5429e-75
Hmox1	3.65865e-77	-0.552294	0.662	0.817	6.07555e-73
Esd	5.14894e-77	-0.286094	0.997	0.994	8.55033e-73
H2afz	1.03925e-76	-0.295826	0.997	0.996	1.72578e-72
Ddx39	3.94988e-75	-0.385609	0.902	0.949	6.55917e-71
Spp1	8.39161e-75	0.381037	0.999	0.999	1.39351e-70
Ly6a	7.19293e-74	0.475282	0.979	0.922	1.19446e-69
Gm10076	8.04643e-74	0.322111	0.969	0.927	1.33619e-69
Nhp2	1.56084e-70	-0.386159	0.773	0.871	2.59192e-66
Tcf4	5.0658e-70	0.397812	0.957	0.912	8.41226e-66
Nme1	2.45185e-69	-0.275122	0.988	0.991	4.07154e-65
Sec61g	4.29225e-69	0.263244	0.998	0.995	7.1277e-65
Atp5k	7.75751e-69	0.322287	0.966	0.92	1.28821e-64
Ccnd1	9.63965e-69	-0.393407	0.927	0.96	1.60076e-64
Col1a2	1.19808e-68	0.374278	0.99	0.976	1.98953e-64
Rrbp1	1.81719e-67	0.31422	0.988	0.972	3.01762e-63
Ptn	6.6695e-67	0.606554	0.667	0.455	1.10754e-62
Eno1	9.17851e-66	0.272956	0.993	0.982	1.52418e-61
Tomm20	1.90474e-63	-0.303223	0.953	0.972	3.16301e-59
Cnbp	2.81083e-61	-0.313905	0.928	0.949	4.66767e-57
Tnfrsf12a	3.11446e-61	-0.364443	0.896	0.941	5.17187e-57
Odc1	6.65786e-60	-0.399838	0.703	0.815	1.10561e-55
Pcolce	6.89275e-60	0.297902	0.992	0.974	1.14461e-55
Rrm2	1.34865e-59	-0.423549	0.779	0.879	2.23957e-55
Anxa3	1.25318e-58	-0.333162	0.952	0.97	2.08102e-54
Gas1	1.82975e-58	0.405262	0.942	0.845	3.03848e-54
Srm	3.91387e-58	-0.384419	0.706	0.822	6.49937e-54
Ifitm3	4.27832e-58	0.323601	0.995	0.987	7.10457e-54
Eef1d	3.81418e-57	-0.266444	0.98	0.986	6.33382e-53
Tagln	1.60621e-56	-0.594254	0.755	0.859	2.66728e-52
Dstn	8.95896e-51	-0.295335	0.981	0.982	1.48772e-46
C1qbp	2.57493e-50	-0.286112	0.921	0.946	4.27593e-46
Gsn	5.12067e-50	0.309389	0.955	0.912	8.50339e-46
Des	1.40984e-47	0.342014	0.953	0.91	2.34118e-43
Prrx1	8.7381e-46	0.319136	0.877	0.782	1.45105e-41
Zyx	1.18158e-45	0.319082	0.976	0.945	1.96212e-41
Wls	4.43539e-44	0.276872	0.975	0.956	7.36541e-40
Acta2	7.88843e-44	-0.371303	0.994	0.991	1.30995e-39
Itm2b	1.27388e-43	0.301164	0.973	0.94	2.11541e-39
Cct6a	3.46744e-42	-0.25957	0.962	0.967	5.75803e-38
Ifitm1	5.02867e-42	0.2892	0.352	0.171	8.35061e-38
Cnih4	4.77101e-41	-0.269187	0.886	0.928	7.92273e-37
Mmp2	5.08786e-41	0.333796	0.593	0.427	8.44891e-37
Tubb2b	5.72979e-41	0.284657	0.859	0.762	9.51488e-37
Map1lc3a	9.42714e-41	0.302149	0.713	0.561	1.56547e-36
Snu13	1.78776e-40	-0.261949	0.946	0.951	2.96875e-36
Gclm	6.00162e-40	-0.282019	0.795	0.868	9.96629e-36
Timm8a1	2.92073e-39	-0.303406	0.563	0.683	4.85016e-35
Psph	3.73212e-39	-0.303559	0.636	0.75	6.19756e-35
Peg3	6.86487e-39	0.385253	0.508	0.317	1.13998e-34
Mthfd2	1.95394e-38	-0.296598	0.635	0.757	3.24472e-34
Serpinb1a	2.2501e-38	0.262257	0.492	0.308	3.73651e-34
Hgf	2.78426e-38	0.275908	0.484	0.297	4.62354e-34
Ifrd1	4.77994e-38	-0.300943	0.654	0.757	7.93757e-34
Ccdc80	5.58324e-38	0.262834	0.631	0.452	9.27153e-34
Col6a1	7.94703e-38	0.274033	0.799	0.64	1.31968e-33
Anxa6	8.58854e-38	0.269676	0.881	0.78	1.42621e-33
Mat2a	1.375e-37	-0.278173	0.82	0.878	2.28333e-33
Cacybp	1.39853e-37	-0.261137	0.898	0.941	2.3224e-33
Cyp1b1	2.86194e-37	-0.290849	0.568	0.706	4.75254e-33
Ly6c1	3.24224e-37	0.274239	0.573	0.397	5.38407e-33
Nsg1	5.73224e-37	0.322168	0.75	0.614	9.51896e-33
Naa50	6.09321e-37	-0.265112	0.85	0.895	1.01184e-32
Ddah2	6.35045e-37	0.263686	0.786	0.644	1.05456e-32
Pdlim4	7.57149e-37	0.274407	0.739	0.579	1.25732e-32
Emp2	2.11947e-36	0.25362	0.923	0.856	3.5196e-32
Timm23	2.93214e-36	-0.251553	0.863	0.906	4.86911e-32
Filip1l	3.21805e-36	0.300631	0.781	0.655	5.3439e-32
Loxl1	3.24426e-36	0.271821	0.831	0.723	5.38741e-32
Cbr2	9.68716e-36	0.275858	0.561	0.385	1.60865e-31
Sdc2	1.01791e-35	0.293949	0.898	0.84	1.69034e-31
Selenow	2.06995e-35	0.26467	0.905	0.813	3.43735e-31
Srsf7	3.49679e-35	-0.258496	0.919	0.939	5.80677e-31
Acsl3	4.2297e-35	0.262562	0.708	0.544	7.02384e-31
1700012B09Rik	2.31847e-34	-0.25063	0.28	0.43	3.85005e-30
Lsm2	4.68343e-34	-0.280086	0.797	0.859	7.7773e-30
Zfhx4	1.75935e-33	0.277585	0.873	0.798	2.92157e-29
Ccl7	1.93562e-33	-0.304886	0.516	0.653	3.21429e-29
Csf1	9.08181e-33	-0.280406	0.873	0.913	1.50813e-28
Mt2	9.80703e-33	0.304504	0.981	0.96	1.62855e-28
Lima1	1.11456e-32	0.251084	0.965	0.926	1.85083e-28
Nolc1	3.40247e-32	-0.281452	0.772	0.835	5.65014e-28
Dpysl3	3.89676e-32	0.281443	0.922	0.857	6.47096e-28
Idh1	4.29821e-32	0.259932	0.697	0.56	7.13761e-28
Gstm1	6.6417e-32	0.252744	0.787	0.667	1.10292e-27
Mxd4	7.05169e-32	0.290839	0.583	0.421	1.171e-27
Ccn2	7.45385e-32	-0.305683	0.19	0.336	1.23779e-27
Slc1a3	8.45208e-32	0.313888	0.546	0.38	1.40355e-27
Crim1	7.25037e-31	-0.282385	0.56	0.677	1.204e-26
Lyar	1.03823e-30	-0.262828	0.764	0.842	1.72408e-26
Id2	1.54535e-30	-0.291592	0.551	0.672	2.56621e-26
Medag	2.43543e-29	0.254273	0.584	0.434	4.04427e-25
Ccl2	4.81464e-29	-0.29133	0.435	0.564	7.99519e-25
Sox4	1.20956e-28	0.304143	0.906	0.828	2.0086e-24
H19	1.00839e-24	0.335603	0.361	0.216	1.67453e-20
Hmga2	4.43697e-24	-0.301785	0.823	0.858	7.36804e-20
Egr1	7.18188e-22	0.300588	0.766	0.667	1.19262e-17
Col1a1	2.78253e-17	0.314404	0.514	0.413	4.62067e-13
Ube2c	4.66559e-14	-0.257169	0.639	0.717	7.74767e-10

## Sheet: DEGs for cluster MES-2
Gene	p_val	avg_log2FC	pct.1	pct.2	p_val_adj
Rps28	1.11851e-44	0.384698	1	1	1.8574e-40
Rps29	2.08337e-44	0.383688	1	1	3.45964e-40
mt-Nd3	4.11867e-42	0.61771	0.991	0.977	6.83947e-38
mt-Co3	5.29588e-40	0.469421	0.999	0.992	8.79433e-36
Rpl38	5.97543e-31	0.405514	0.998	0.988	9.92279e-27
Rps2	5.00903e-28	-0.310509	0.999	0.996	8.31799e-24
Mgp	1.52526e-26	0.721111	0.996	0.973	2.53284e-22
mt-Co2	2.2727e-26	0.30629	1	1	3.77405e-22
Eif5a	9.19596e-25	-0.417038	0.987	0.992	1.52708e-20
Igfbp5	1.72666e-24	0.636693	0.991	0.942	2.86728e-20
Scd2	2.62003e-24	0.480052	0.987	0.934	4.35083e-20
mt-Atp6	2.27549e-22	0.260969	1	0.996	3.77867e-18
Ran	2.79409e-22	-0.465566	0.981	0.988	4.63986e-18
Nme1	5.00054e-22	-0.39531	0.955	0.988	8.3039e-18
Malat1	1.34275e-18	0.564456	1	1	2.22976e-14
Ranbp1	3.2281e-18	-0.426872	0.938	0.965	5.36059e-14
Col3a1	5.98821e-17	0.367828	0.998	0.988	9.94402e-13
Dstn	9.61841e-17	-0.384286	0.962	0.985	1.59723e-12
Anxa3	2.33141e-16	-0.41677	0.84	0.911	3.87154e-12
mt-Nd2	1.79664e-15	0.256995	0.998	0.992	2.9835e-11
Crip1	9.30814e-15	0.291417	0.999	0.977	1.54571e-10
Atp5k	7.87302e-14	0.35082	0.945	0.892	1.30739e-09
Npm1	1.73084e-13	-0.3003	0.996	0.996	2.87423e-09
Esd	3.10642e-13	-0.275726	0.989	0.996	5.15852e-09
Hspe1	3.51205e-13	-0.292962	0.975	0.985	5.83212e-09
Tcf4	6.93089e-13	0.325844	0.975	0.931	1.15094e-08
Scd1	1.06387e-12	0.340849	0.812	0.672	1.76667e-08
Lrrc59	1.60485e-12	-0.340572	0.809	0.876	2.66501e-08
Tm4sf1	2.0738e-12	-0.422246	0.888	0.927	3.44376e-08
Tubb2b	2.26827e-12	0.350548	0.928	0.838	3.76669e-08
Ccdc80	2.67435e-12	0.343655	0.779	0.606	4.44102e-08
Crim1	3.5157e-12	-0.400512	0.324	0.521	5.83817e-08
Ccnd1	4.04663e-12	-0.492278	0.722	0.842	6.71983e-08
Gas1	5.08693e-12	0.352841	0.977	0.958	8.44735e-08
Ddx39	6.10653e-12	-0.386603	0.798	0.865	1.01405e-07
Cnbp	6.50717e-12	-0.326788	0.882	0.911	1.08058e-07
Tuba1b	7.00818e-12	-0.371337	0.968	0.981	1.16378e-07
Map1lc3a	9.34754e-12	0.413768	0.796	0.66	1.55225e-07
Mt2	3.054e-11	0.36068	0.973	0.946	5.07148e-07
Sdc2	3.76599e-11	0.327166	0.932	0.873	6.25381e-07
Rrm2	6.36979e-11	-0.490637	0.701	0.799	1.05777e-06
Ppa1	6.37509e-11	-0.340184	0.638	0.757	1.05865e-06
Ogn	8.99431e-11	0.515089	0.932	0.842	1.4936e-06
Maf	1.21938e-10	0.421711	0.615	0.413	2.0249e-06
Hspd1	2.31222e-10	-0.290179	0.968	0.981	3.83968e-06
Atf4	3.2146e-10	-0.302646	0.88	0.896	5.33817e-06
Srsf7	3.4941e-10	-0.292317	0.858	0.903	5.8023e-06
Slc25a5	3.8536e-10	-0.274353	0.96	0.981	6.39929e-06
Id1	4.41002e-10	-0.33378	0.603	0.78	7.32328e-06
H2afz	4.66644e-10	-0.312696	0.983	0.977	7.74908e-06
Glul	5.28258e-10	0.305336	0.674	0.479	8.77225e-06
Bok	5.78712e-10	-0.318468	0.616	0.768	9.61009e-06
Cycs	5.95387e-10	-0.290603	0.884	0.903	9.887e-06
Tomm20	6.79944e-10	-0.259807	0.944	0.958	1.12911e-05
Id3	6.89684e-10	-0.307081	0.943	0.961	1.14529e-05
Gm10076	9.52504e-10	0.257092	0.959	0.903	1.58173e-05
Srsf2	1.03568e-09	-0.297533	0.817	0.892	1.71985e-05
Tnfrsf12a	1.04783e-09	-0.353078	0.8	0.849	1.74002e-05
Lsm2	1.13197e-09	-0.303463	0.658	0.792	1.87975e-05
Pnrc1	1.20272e-09	0.284799	0.664	0.494	1.99723e-05
Cir1	1.30286e-09	0.297379	0.57	0.378	2.16352e-05
Sox4	1.33531e-09	0.299733	0.976	0.965	2.21741e-05
Nhp2	1.39303e-09	-0.336698	0.644	0.737	2.31326e-05
Mt1	1.42483e-09	0.298018	0.998	1	2.36608e-05
Spon2	2.19083e-09	0.313381	0.448	0.255	3.63808e-05
Timm8a1	2.25734e-09	-0.32411	0.424	0.571	3.74855e-05
Fcgrt	2.59852e-09	0.282764	0.565	0.371	4.3151e-05
Hmox1	3.45829e-09	-0.38593	0.633	0.737	5.74284e-05
Rgs2	4.52256e-09	0.387567	0.325	0.143	7.51017e-05
Snu13	6.19197e-09	-0.278939	0.896	0.915	0.000102824
Ptprd	6.94176e-09	0.318872	0.372	0.193	0.000115275
Nnmt	6.97381e-09	0.259483	0.396	0.205	0.000115807
Nt5dc2	1.24867e-08	0.3018	0.863	0.764	0.000207354
Tcf7l1	1.41588e-08	0.261387	0.578	0.402	0.000235121
Arhgdib	1.4947e-08	0.292774	0.706	0.533	0.00024821
Srm	1.90876e-08	-0.282517	0.509	0.653	0.000316968
Stat3	1.93247e-08	0.259361	0.608	0.436	0.000320906
Fabp5	2.71992e-08	-0.317412	0.772	0.853	0.00045167
Ddx21	2.80418e-08	-0.316748	0.699	0.795	0.000465663
Gadd45g	4.04875e-08	-0.320567	0.495	0.625	0.000672335
Ifitm3	4.24416e-08	0.263089	0.997	0.981	0.000704785
Ifrd1	4.56746e-08	-0.296993	0.576	0.687	0.000758473
Ccl7	9.06663e-08	-0.353172	0.363	0.517	0.0015056
Selenow	1.17498e-07	0.258106	0.877	0.788	0.00195118
Odc1	1.32566e-07	-0.296331	0.604	0.71	0.00220139
Filip1l	1.70017e-07	0.321555	0.819	0.788	0.0028233
Shmt2	1.77961e-07	-0.269792	0.578	0.695	0.00295522
Ly6a	2.41242e-07	0.280576	0.966	0.942	0.00400606
Ptgis	2.69332e-07	0.292909	0.662	0.521	0.00447253
Jun	2.8998e-07	0.302669	0.869	0.78	0.00481541
Sulf1	2.92912e-07	0.279178	0.44	0.286	0.0048641
Wsb2	3.32514e-07	-0.25487	0.682	0.795	0.00552172
Romo1	3.72046e-07	0.272736	0.766	0.649	0.00617819
Peg3	4.27519e-07	0.317299	0.943	0.884	0.00709938
Gspt1	5.92524e-07	-0.257622	0.842	0.853	0.00983945

## Sheet: DEGs for cluster MYO-1
Gene	p_val	avg_log2FC	pct.1	pct.2	p_val_adj
Rpl38	3.7159e-83	0.339432	0.999	0.994	6.17063e-79
Rps28	2.29929e-81	0.272841	0.999	1	3.81821e-77
Rps2	7.53957e-80	-0.276847	0.998	0.999	1.25202e-75
Rps29	1.24943e-76	0.290095	1	0.998	2.0748e-72
mt-Nd3	1.46096e-68	0.492073	0.987	0.977	2.42606e-64
Atp5k	6.66651e-59	0.371642	0.967	0.923	1.10704e-54
Id3	2.1472e-52	-0.594472	0.814	0.883	3.56564e-48
mt-Co3	7.7541e-51	0.341484	0.999	0.997	1.28765e-46
Gm10076	6.34863e-50	0.298607	0.983	0.962	1.05425e-45
Npm1	2.31939e-48	-0.313826	0.999	0.996	3.85158e-44
Eif5b	2.98153e-46	0.269803	0.987	0.982	4.95113e-42
Atp5j2	2.44304e-43	0.283779	0.99	0.978	4.05692e-39
Dstn	2.55142e-40	-0.316977	0.991	0.987	4.23689e-36
Ranbp1	1.5785e-38	-0.262102	0.993	0.989	2.62125e-34
Acta2	9.81945e-36	-0.613363	0.89	0.934	1.63062e-31
Scd2	3.31611e-35	0.320111	0.982	0.948	5.50673e-31
Cox6a1	3.27733e-34	0.263176	0.985	0.96	5.44234e-30
Ccdc141	4.32829e-34	0.253705	0.542	0.309	7.18755e-30
Cox5b	7.32701e-34	0.251643	0.981	0.967	1.21672e-29
Gm42418	2.92457e-33	0.522919	0.999	1	4.85654e-29
Ass1	1.30305e-30	-0.262426	0.27	0.462	2.16385e-26
Hspb1	2.34957e-29	0.404412	0.994	0.993	3.9017e-25
Mat2a	3.92105e-29	-0.27103	0.948	0.961	6.5113e-25
Gap43	9.95514e-29	0.606773	0.669	0.503	1.65315e-24
Tsc22d1	1.50529e-28	-0.271563	0.96	0.961	2.49968e-24
Vgll2	4.7716e-28	0.272445	0.563	0.36	7.92371e-24
Malat1	5.70592e-28	0.424283	0.997	0.997	9.47525e-24
Nhp2	7.42617e-28	-0.252594	0.945	0.957	1.23319e-23
Ly6a	6.79205e-27	0.406513	0.923	0.836	1.12789e-22
Abracl	1.47248e-26	-0.272876	0.971	0.962	2.4452e-22
Tubb2b	2.49137e-26	0.2765	0.972	0.943	4.13717e-22
Tagln	4.66709e-26	-0.607014	0.27	0.436	7.75017e-22
Gsn	1.67137e-24	0.26462	0.92	0.825	2.77547e-20
Hmga2	5.12739e-24	-0.317062	0.956	0.967	8.51454e-20
Stmn2	2.70301e-15	-0.276253	0.844	0.894	4.48861e-11
AY036118	5.02674e-14	0.454707	0.942	0.886	8.3474e-10
Mgp	6.12491e-09	0.392114	0.703	0.551	0.00010171

## Sheet: DEGs for cluster MYO-2
Gene	p_val	avg_log2FC	pct.1	pct.2	p_val_adj
Rps29	7.02347e-14	0.383625	1	1	1.16632e-09
Rpl38	6.07554e-13	0.457293	1	0.991	1.0089e-08
Rps28	1.86362e-11	0.304199	1	1	3.09472e-07
Rps2	1.75253e-10	-0.345493	1	1	2.91025e-06
mt-Nd3	5.3156e-10	0.490216	0.979	1	8.82708e-06
mt-Co3	6.93891e-10	0.379773	1	1	1.15228e-05
Zcchc24	1.7586e-08	0.446376	0.839	0.55	0.000292032
Zfp36l2	3.02328e-08	-0.60962	0.637	0.802	0.000502045
Rpl37a	7.99525e-08	0.272768	1	1	0.00132769
Malat1	2.34025e-07	0.540647	1	1	0.00388622
mt-Co2	2.53432e-07	0.275477	1	1	0.00420849
Prdx1	2.79378e-07	-0.262209	1	1	0.00463935
Uqcr11	4.36853e-07	0.292202	1	0.973	0.00725439
Txnrd1	5.12216e-07	-0.438747	0.974	0.991	0.00850585
Atp5j2	5.61269e-07	0.33772	0.979	0.964	0.00932043

## Sheet: Pathways upregulated on DEGs
Cluster	ID	Description	GeneRatio	BgRatio	pvalue	p.adjust	qvalue	geneID	Count
MES-1	GO:0001101	response to acid chemical	7/66	209/28943	5.02548355981197e-07	0.000411692359391594	0.000291211536922278	Col3a1/Col1a2/Eno1/Mmp2/Col6a1/Slc1a3/Col1a1	7
MES-1	GO:0001503	ossification	9/66	426/28943	5.25452915624242e-07	0.000411692359391594	0.000291211536922278	Mgp/Igfbp5/Spp1/Col1a2/Ptn/Ifitm3/Ifitm1/Mmp2/Col1a1	9
MES-1	GO:0031589	cell-substrate adhesion	8/66	371/28943	2.03097870079869e-06	0.0008928128911785	0.000631533251208115	Col3a1/Fn1/Spp1/Ptn/Zyx/Ccdc80/Emp2/Col1a1	8
MES-1	GO:0031214	biomineral tissue development	6/66	179/28943	3.43650718026012e-06	0.0008928128911785	0.000631533251208115	Mgp/Spp1/Col1a2/Ptn/Wls/Col1a1	6
MES-1	GO:0007229	integrin-mediated signaling pathway	5/66	104/28943	4.08224670934041e-06	0.0008928128911785	0.000631533251208115	Col3a1/Fn1/Ptn/Zyx/Emp2	5
MES-1	GO:0071229	cellular response to acid chemical	6/66	187/28943	4.4204486483618e-06	0.0008928128911785	0.000631533251208115	Col3a1/Col1a2/Eno1/Mmp2/Col6a1/Col1a1	6
MES-1	GO:0043200	response to amino acid	6/66	188/28943	4.55807474756095e-06	0.0008928128911785	0.000631533251208115	Col3a1/Col1a2/Mmp2/Col6a1/Slc1a3/Col1a1	6
MES-1	GO:0110148	biomineralization	6/66	188/28943	4.55807474756095e-06	0.0008928128911785	0.000631533251208115	Mgp/Spp1/Col1a2/Ptn/Wls/Col1a1	6
MES-1	GO:0061448	connective tissue development	7/66	302/28943	5.77753232327066e-06	0.00100593257228501	0.000711548717708071	Col3a1/Mgp/Ogn/Prrx1/Anxa6/Egr1/Col1a1	7
MES-1	GO:0030198	extracellular matrix organization	7/66	322/28943	8.77150894849678e-06	0.00119237261928387	0.000843427513590106	Col3a1/Fn1/Col1a2/Mmp2/Ccdc80/Loxl1/Col1a1	7
MES-1	GO:0043062	extracellular structure organization	7/66	323/28943	8.94981633066173e-06	0.00119237261928387	0.000843427513590106	Col3a1/Fn1/Col1a2/Mmp2/Ccdc80/Loxl1/Col1a1	7
MES-1	GO:0045229	external encapsulating structure organization	7/66	324/28943	9.13112407875328e-06	0.00119237261928387	0.000843427513590106	Col3a1/Fn1/Col1a2/Mmp2/Ccdc80/Loxl1/Col1a1	7
MES-1	GO:0051216	cartilage development	6/66	216/28943	1.0081778998378e-05	0.00121524213003526	0.000859604314598549	Col3a1/Mgp/Ogn/Prrx1/Anxa6/Col1a1	6
MES-1	GO:0030199	collagen fibril organization	4/66	60/28943	1.09224105067928e-05	0.00122252980458174	0.00086475926794382	Col3a1/Col1a2/Loxl1/Col1a1	4
MES-1	GO:0031102	neuron projection regeneration	4/66	62/28943	1.24523368406553e-05	0.00124493205949057	0.000880605554457777	Ptn/Prrx1/Mmp2/Hgf	4
MES-1	GO:0010810	regulation of cell-substrate adhesion	6/66	225/28943	1.27114951830562e-05	0.00124493205949057	0.000880605554457777	Fn1/Spp1/Ptn/Ccdc80/Emp2/Col1a1	6
MES-1	GO:0010811	positive regulation of cell-substrate adhesion	5/66	138/28943	1.62102329535761e-05	0.00149420206107375	0.00105692726316505	Fn1/Spp1/Ptn/Ccdc80/Emp2	5
MES-1	GO:0048705	skeletal system morphogenesis	6/66	261/28943	2.93255820833771e-05	0.00242826295705291	0.00171763738540068	Col3a1/Gas1/Prrx1/Mmp2/Anxa6/Col1a1	6
MES-1	GO:1903317	regulation of protein maturation	4/66	77/28943	2.9442882057438e-05	0.00242826295705291	0.00171763738540068	Eno1/Gas1/Gsn/Sox4	4
MES-1	GO:0071230	cellular response to amino acid stimulus	5/66	173/28943	4.79163628285789e-05	0.00346401305493091	0.00245027759838931	Col3a1/Col1a2/Mmp2/Col6a1/Col1a1	5
MES-1	GO:0046597	negative regulation of viral entry into host cell	3/66	31/28943	4.86332400819911e-05	0.00346401305493091	0.00245027759838931	Ifitm3/Gsn/Ifitm1	3
MES-1	GO:1903319	positive regulation of protein maturation	3/66	31/28943	4.86332400819911e-05	0.00346401305493091	0.00245027759838931	Eno1/Gsn/Sox4	3
MES-1	GO:0009612	response to mechanical stimulus	5/66	177/28943	5.34139140957865e-05	0.00363911319078684	0.00257413508205323	Ptn/Gsn/Mmp2/Slc1a3/Col1a1	5
MES-1	GO:1903901	negative regulation of viral life cycle	3/66	34/28943	6.44274922852868e-05	0.00420657835046019	0.00297553286738627	Ifitm3/Gsn/Ifitm1	3
MES-1	GO:0030336	negative regulation of cell migration	6/66	312/28943	7.8916376615622e-05	0.00494647848626718	0.00349890292952631	Col3a1/Igfbp5/Ptn/Ifitm3/Ifitm1/Dpysl3	6
MES-1	GO:0007015	actin filament organization	7/66	460/28943	8.49108469479511e-05	0.0051175114295169	0.00361988347514949	Tmsb10/Gsn/Zyx/Pdlim4/Emp2/Lima1/Dpysl3	7
MES-1	GO:0070570	regulation of neuron projection regeneration	3/66	39/28943	9.75977315209524e-05	0.00552436700880418	0.00390767370454492	Ptn/Prrx1/Hgf	3
MES-1	GO:2000146	negative regulation of cell motility	6/66	325/28943	9.87123651860351e-05	0.00552436700880418	0.00390767370454492	Col3a1/Igfbp5/Ptn/Ifitm3/Ifitm1/Dpysl3	6
MES-1	GO:0010464	regulation of mesenchymal cell proliferation	3/66	42/28943	0.000122000183932338	0.00659221683524045	0.00466301973432855	Ptn/Gas1/Prrx1	3
MES-1	GO:0001649	osteoblast differentiation	5/66	225/28943	0.000165017478170481	0.0086194129431048	0.00609696156187778	Igfbp5/Spp1/Ifitm3/Ifitm1/Col1a1	5
MES-1	GO:0040013	negative regulation of locomotion	6/66	360/28943	0.000172149659353768	0.00870188761959206	0.00615530021390551	Col3a1/Igfbp5/Ptn/Ifitm3/Ifitm1/Dpysl3	6
MES-1	GO:0032963	collagen metabolic process	4/66	124/28943	0.000188360472278499	0.00922377687688773	0.00652445977990984	Fn1/Col1a2/Mmp2/Col1a1	4
MYO-1	GO:0006119	oxidative phosphorylation	4/17	140/28943	1.18846270008853e-06	0.000443296587133022	0.000275222941073133	Atp5k/Atp5j2/Cox6a1/Cox5b	4
MYO-1	GO:0009060	aerobic respiration	4/17	187/28943	3.76040265063125e-06	0.000701315094342728	0.000435415043757302	Atp5k/Atp5j2/Cox6a1/Cox5b	4
MYO-1	GO:0045333	cellular respiration	4/17	245/28943	1.09342170566774e-05	0.00135948765404689	0.000844044825427731	Atp5k/Atp5j2/Cox6a1/Cox5b	4
MYO-1	GO:0006123	mitochondrial electron transport, cytochrome c to oxygen	4/17	12/28943	2.13569874894612e-05	0.00199153908339226	0.00123645717044249	Cox6a1/Cox5b	2
MYO-1	GO:0015980	energy derivation by oxidation of organic compounds	4/17	337/28943	3.8120031456411e-05	0.00284375434664826	0.00176555935166535	Atp5k/Atp5j2/Cox6a1/Cox5b	4
MYO-1	GO:0006091	generation of precursor metabolites and energy	4/17	465/28943	0.000132586329673532	0.00824245016137121	0.00511736711020648	Atp5k/Atp5j2/Cox6a1/Cox5b	4
MES-2	GO:0030336	negative regulation of cell migration	6/39	312/28943	3.61662662365265e-06	0.00244052667371874	0.00161772746246997	Igfbp5/Col3a1/Arhgdib/Stat3/Ifitm3/Sulf1	6
MES-2	GO:2000146	negative regulation of cell motility	6/39	325/28943	4.5707156289794e-06	0.00244052667371874	0.00161772746246997	Igfbp5/Col3a1/Arhgdib/Stat3/Ifitm3/Sulf1	6
MES-2	GO:0071276	cellular response to cadmium ion	3/39	26/28943	5.75595913612911e-06	0.00244052667371874	0.00161772746246997	Mt2/Mt1/Jun	3
MES-2	GO:0040013	negative regulation of locomotion	6/39	360/28943	8.1951853380957e-06	0.00260606893751443	0.00172745880416175	Igfbp5/Col3a1/Arhgdib/Stat3/Ifitm3/Sulf1	6
MES-2	GO:0051216	cartilage development	5/39	216/28943	1.03494640817571e-05	0.002632903662399	0.00174524646936577	Mgp/Col3a1/Ogn/Maf/Sulf1	5
MES-2	GO:0010043	response to zinc ion	3/39	36/28943	1.56600358195325e-05	0.00331992759374089	0.00220064713885009	Crip1/Mt2/Mt1	3
MES-2	GO:0046686	response to cadmium ion	3/39	38/28943	1.84680617831893e-05	0.00335591065545953	0.00222449887042626	Mt2/Mt1/Jun	3
MES-2	GO:0006636	unsaturated fatty acid biosynthetic process	3/39	41/28943	2.32716604901661e-05	0.00370019401793642	0.00245271053323988	Scd2/Scd1/Ptgis	3
MES-2	GO:0061448	connective tissue development	5/39	302/28943	5.15094125119069e-05	0.00694912315773164	0.00460629563831765	Mgp/Col3a1/Ogn/Maf/Sulf1	5
MES-2	GO:0045765	regulation of angiogenesis	5/39	308/28943	5.65373622667151e-05	0.00694912315773164	0.00460629563831765	Tcf4/Glul/Stat3/Ptgis/Sulf1	5
MES-2	GO:1901342	regulation of vasculature development	5/39	312/28943	6.00946185023963e-05	0.00694912315773164	0.00460629563831765	Tcf4/Glul/Stat3/Ptgis/Sulf1	5
MES-2	GO:0061687	detoxification of inorganic compound	2/39	10/28943	7.90727758848439e-05	0.00773696699427088	0.0051285257881587	Mt2/Mt1	2
MES-2	GO:0097501	stress response to metal ion	2/39	10/28943	7.90727758848439e-05	0.00773696699427088	0.0051285257881587	Mt2/Mt1	2
MYO-2	GO:0006119	oxidative phosphorylation	2/4	140/28943	0.000138502298158244	0.00679294218198911	0.0011700761653187	Uqcr11/Atp5j2	2
MYO-2	GO:0009060	aerobic respiration	2/4	187/28943	0.000247016079345059	0.00679294218198911	0.0011700761653187	Uqcr11/Atp5j2	2
MYO-2	GO:0045333	cellular respiration	2/4	245/28943	0.000423409956425824	0.00776251586780677	0.00133708407292366	Uqcr11/Atp5j2	2

## Sheet: Pathways downregulated on DEGs
Cluster	ID	Description	GeneRatio	BgRatio	pvalue	p.adjust	qvalue	geneID	Count
MES-1	GO:0045727	positive regulation of translation	6/52	142/28943	2.1204061101511e-07	0.000313802812322514	0.000188232322018293	Npm1/Eif5a/Rbm3/Cnbp/C1qbp/Cyp1b1	6
MES-1	GO:1901215	negative regulation of neuron death	7/52	267/28943	4.93321738361029e-07	0.000313802812322514	0.000188232322018293	Npm1/Hspd1/Hmox1/Ccnd1/Gclm/Csf1/Ccl2	7
MES-1	GO:0034250	positive regulation of cellular amide metabolic process	6/52	170/28943	6.11701388542912e-07	0.000313802812322514	0.000188232322018293	Npm1/Eif5a/Rbm3/Cnbp/C1qbp/Cyp1b1	6
MES-1	GO:0043524	negative regulation of neuron apoptotic process	6/52	195/28943	1.36226486649784e-06	0.000524131407385045	0.000314396391557528	Npm1/Hspd1/Hmox1/Ccnd1/Gclm/Ccl2	6
MES-1	GO:0045787	positive regulation of cell cycle	7/52	358/28943	3.46412673598211e-06	0.000963715534455012	0.000578077715342872	Npm1/Ranbp1/Ccnd1/Rrm2/Ccn2/Id2/Ube2c	7
MES-1	GO:0006417	regulation of translation	7/52	394/28943	6.48471060105559e-06	0.000963715534455012	0.000578077715342872	Npm1/Eif5a/Rbm3/Cnbp/C1qbp/Cyp1b1/Nolc1	7
MES-1	GO:1901214	regulation of neuron death	7/52	399/28943	7.03971162650359e-06	0.000963715534455012	0.000578077715342872	Npm1/Hspd1/Hmox1/Ccnd1/Gclm/Csf1/Ccl2	7
MES-1	GO:0050657	nucleic acid transport	5/52	152/28943	7.96504298035609e-06	0.000963715534455012	0.000578077715342872	Ran/Npm1/Eif5a/Tomm20/Srsf7	5
MES-1	GO:0050658	RNA transport	5/52	152/28943	7.96504298035609e-06	0.000963715534455012	0.000578077715342872	Ran/Npm1/Eif5a/Tomm20/Srsf7	5
MES-1	GO:0090068	positive regulation of cell cycle process	6/52	269/28943	8.67128331238449e-06	0.000963715534455012	0.000578077715342872	Npm1/Ranbp1/Ccnd1/Rrm2/Ccn2/Ube2c	6
MES-1	GO:0051236	establishment of RNA localization	5/52	155/28943	8.75852137253933e-06	0.000963715534455012	0.000578077715342872	Ran/Npm1/Eif5a/Tomm20/Srsf7	5
MES-1	GO:0048025	negative regulation of mRNA splicing, via spliceosome	3/52	23/28943	9.44377291271069e-06	0.000963715534455012	0.000578077715342872	Npm1/C1qbp/Srsf7	3
MES-1	GO:0022613	ribonucleoprotein complex biogenesis	7/52	418/28943	9.52265645981149e-06	0.000963715534455012	0.000578077715342872	Ran/Npm1/Nhp2/C1qbp/Snu13/Lsm2/Lyar	7
MES-1	GO:0006626	protein targeting to mitochondrion	4/52	76/28943	1.07992613980489e-05	0.000963715534455012	0.000578077715342872	Hspd1/Tomm20/Timm8a1/Timm23	4
MES-1	GO:0072594	establishment of protein localization to organelle	7/52	428/28943	1.10971939994783e-05	0.000963715534455012	0.000578077715342872	Ran/Hspd1/Tomm20/Cct6a/Timm8a1/Timm23/Nolc1	7
MES-1	GO:1901987	regulation of cell cycle phase transition	7/52	434/28943	1.21415147527011e-05	0.000963715534455012	0.000578077715342872	Npm1/Ccnd1/Rrm2/Id2/Ccl2/Hmga2/Ube2c	7
MES-1	GO:0051090	regulation of DNA-binding transcription factor activity	7/52	436/28943	1.25072257728021e-05	0.000963715534455012	0.000578077715342872	Npm1/Hmox1/Anxa3/Ifrd1/Cyp1b1/Id2/Hmga2	7
MES-1	GO:0000375	RNA splicing, via transesterification reactions	6/52	287/28943	1.25239185764134e-05	0.000963715534455012	0.000578077715342872	Npm1/Rbm3/C1qbp/Snu13/Srsf7/Lsm2	6
MES-1	GO:0000377	RNA splicing, via transesterification reactions with bulged adenosine as nucleophile	6/52	287/28943	1.25239185764134e-05	0.000963715534455012	0.000578077715342872	Npm1/Rbm3/C1qbp/Snu13/Srsf7/Lsm2	6
MES-1	GO:0000398	mRNA splicing, via spliceosome	6/52	287/28943	1.25239185764134e-05	0.000963715534455012	0.000578077715342872	Npm1/Rbm3/C1qbp/Snu13/Srsf7/Lsm2	6
MES-1	GO:0043523	regulation of neuron apoptotic process	6/52	290/28943	1.32830567068176e-05	0.000973458298656779	0.000583921841196946	Npm1/Hspd1/Hmox1/Ccnd1/Gclm/Ccl2	6
MES-1	GO:0070997	neuron death	7/52	450/28943	1.53318307457284e-05	0.00102462593227642	0.000614614372016291	Npm1/Hspd1/Hmox1/Ccnd1/Gclm/Csf1/Ccl2	7
MES-1	GO:0042254	ribosome biogenesis	6/52	299/28943	1.57867214583035e-05	0.00102462593227642	0.000614614372016291	Ran/Npm1/Nhp2/C1qbp/Snu13/Lyar	6
MES-1	GO:0034248	regulation of cellular amide metabolic process	7/52	453/28943	1.6001081345978e-05	0.00102462593227642	0.000614614372016291	Npm1/Eif5a/Rbm3/Cnbp/C1qbp/Cyp1b1/Nolc1	7
MES-1	GO:0006403	RNA localization	5/52	177/28943	1.66443458784343e-05	0.00102462593227642	0.000614614372016291	Ran/Npm1/Eif5a/Tomm20/Srsf7	5
MES-1	GO:0033119	negative regulation of RNA splicing	3/52	28/28943	1.7358617053756e-05	0.00102749660175886	0.000616336322111093	Npm1/C1qbp/Srsf7	3
MES-1	GO:0045765	regulation of angiogenesis	6/52	308/28943	1.86587994696763e-05	0.00105622968028818	0.000633571649131519	Hmox1/Tnfrsf12a/Anxa3/Cyp1b1/Ccl2/Hmga2	6
MES-1	GO:0000470	maturation of LSU-rRNA	3/52	29/28943	1.93369831690088e-05	0.00105622968028818	0.000633571649131519	Npm1/Nhp2/Snu13	3
MES-1	GO:1901342	regulation of vasculature development	6/52	312/28943	2.00637713572211e-05	0.00105622968028818	0.000633571649131519	Hmox1/Tnfrsf12a/Anxa3/Cyp1b1/Ccl2/Hmga2	6
MES-1	GO:0071897	DNA biosynthetic process	5/52	185/28943	2.05892725202375e-05	0.00105622968028818	0.000633571649131519	Npm1/Nhp2/Cct6a/Cyp1b1/Ccn2	5
MES-1	GO:0050686	negative regulation of mRNA processing	3/52	31/28943	2.37272749155088e-05	0.00114523353455489	0.000686959960196055	Npm1/C1qbp/Srsf7	3
MES-1	GO:2000112	regulation of cellular macromolecule biosynthetic process	7/52	482/28943	2.38125231356443e-05	0.00114523353455489	0.000686959960196055	Npm1/Eif5a/Rbm3/Cnbp/C1qbp/Cyp1b1/Nolc1	7
MES-1	GO:0072655	establishment of protein localization to mitochondrion	4/52	95/28943	2.6130920105174e-05	0.00118810574317327	0.000712676540995832	Hspd1/Tomm20/Timm8a1/Timm23	4
MES-1	GO:0051054	positive regulation of DNA metabolic process	6/52	328/28943	2.65633796267243e-05	0.00118810574317327	0.000712676540995832	Npm1/Pfn1/Anxa3/Cct6a/Cacybp/Cyp1b1	6
MES-1	GO:0051402	neuron apoptotic process	6/52	329/28943	2.70199486751555e-05	0.00118810574317327	0.000712676540995832	Npm1/Hspd1/Hmox1/Ccnd1/Gclm/Ccl2	6
MES-1	GO:0015931	nucleobase-containing compound transport	5/52	200/28943	2.99168104256938e-05	0.00127841792575213	0.000766849643230137	Ran/Npm1/Eif5a/Tomm20/Srsf7	5
MES-1	GO:0002690	positive regulation of leukocyte chemotaxis	4/52	99/28943	3.073519379651e-05	0.00127841792575213	0.000766849643230137	C1qbp/Ccl7/Csf1/Ccl2	4
MES-1	GO:0070585	protein localization to mitochondrion	4/52	101/28943	3.32478898537907e-05	0.0013240441143107	0.00079421817875619	Hspd1/Tomm20/Timm8a1/Timm23	4
MES-1	GO:1901990	regulation of mitotic cell cycle phase transition	6/52	342/28943	3.3552774826587e-05	0.0013240441143107	0.00079421817875619	Ccnd1/Rrm2/Id2/Ccl2/Hmga2/Ube2c	6
MES-1	GO:0002262	myeloid cell homeostasis	5/52	206/28943	3.44525653124538e-05	0.00132556245039666	0.000795128941553211	Hmox1/Csf1/Lyar/Id2/Ccl2	5
MES-1	GO:0044743	protein transmembrane import into intracellular organelle	3/52	36/28943	3.74508702751096e-05	0.00140577778910716	0.000843245525834946	Hspd1/Tomm20/Timm23	3
MES-1	GO:0048024	regulation of mRNA splicing, via spliceosome	4/52	116/28943	5.71604482246563e-05	0.00209452213851776	0.00125638378679257	Npm1/Rbm3/C1qbp/Srsf7	4
MES-1	GO:0050679	positive regulation of epithelial cell proliferation	5/52	232/28943	6.05986322024595e-05	0.00216886732464151	0.00130097920297569	Hmox1/Nme1/Ccnd1/Ccl2/Hmga2	5
MES-1	GO:1901989	positive regulation of cell cycle phase transition	4/52	119/28943	6.31400300718169e-05	0.00220846605183014	0.00132473220987999	Npm1/Ccnd1/Rrm2/Ube2c	4
MES-1	GO:0071675	regulation of mononuclear cell migration	4/52	120/28943	6.52308787856341e-05	0.00223089605446869	0.001338186682924	C1qbp/Ccl7/Csf1/Ccl2	4
MES-1	GO:0002688	regulation of leukocyte chemotaxis	4/52	126/28943	7.88525950265747e-05	0.00263813355969344	0.00158246512215803	C1qbp/Ccl7/Csf1/Ccl2	4
MES-1	GO:0051101	regulation of DNA binding	4/52	127/28943	8.13092408525517e-05	0.00266244514195909	0.00159704824698069	Hmox1/Nme1/Id2/Hmga2	4
MES-1	GO:0071621	granulocyte chemotaxis	4/52	129/28943	8.63890208098801e-05	0.00276984797971678	0.00166147305373388	C1qbp/Ccl7/Csf1/Ccl2	4
MES-1	GO:0008380	RNA splicing	6/52	427/28943	0.000114192543059205	0.00358657803608403	0.00215138260500372	Npm1/Rbm3/C1qbp/Snu13/Srsf7/Lsm2	6
MES-1	GO:0043392	negative regulation of DNA binding	3/52	53/28943	0.000120254875033772	0.0037014450535395	0.00222028474536038	Hmox1/Id2/Hmga2	3
MES-1	GO:0065002	intracellular protein transmembrane transport	3/52	55/28943	0.000134333756555031	0.00405371865369006	0.00243159348810655	Hspd1/Tomm20/Timm23	3
MES-1	GO:0050678	regulation of epithelial cell proliferation	6/52	442/28943	0.000137798850738331	0.00407831598627484	0.00244634801816835	Npm1/Hmox1/Nme1/Ccnd1/Ccl2/Hmga2	6
MES-1	GO:0000056	ribosomal small subunit export from nucleus	2/52	10/28943	0.00014115999976784	0.00409896678571143	0.00245873524918363	Ran/Npm1	2
MES-1	GO:0006605	protein targeting	5/52	282/28943	0.000151460245100221	0.00430145613061022	0.00258019700184341	Hspd1/Tomm20/Timm8a1/Timm23/Ccl2	5
MES-1	GO:0044772	mitotic cell cycle phase transition	6/52	451/28943	0.00015372325353058	0.00430145613061022	0.00258019700184341	Ccnd1/Rrm2/Id2/Ccl2/Hmga2/Ube2c	6
MES-1	GO:0050921	positive regulation of chemotaxis	4/52	151/28943	0.000158621697940485	0.0043478103183776	0.00260800222237075	C1qbp/Ccl7/Csf1/Ccl2	4
MES-1	GO:0071622	regulation of granulocyte chemotaxis	3/52	59/28943	0.000165617860290022	0.0043478103183776	0.00260800222237075	C1qbp/Csf1/Ccl2	3
MES-1	GO:0071806	protein transmembrane transport	3/52	59/28943	0.000165617860290022	0.0043478103183776	0.00260800222237075	Hspd1/Tomm20/Timm23	3
MES-1	GO:0006839	mitochondrial transport	4/52	154/28943	0.000171063102351838	0.0043478103183776	0.00260800222237075	Hspd1/Tomm20/Timm8a1/Timm23	4
MES-1	GO:0050684	regulation of mRNA processing	4/52	154/28943	0.000171063102351838	0.0043478103183776	0.00260800222237075	Npm1/Rbm3/C1qbp/Srsf7	4
MES-1	GO:0097421	liver regeneration	2/52	11/28943	0.000172330363496448	0.0043478103183776	0.00260800222237075	Hmox1/Ccnd1	2
MES-1	GO:0001667	ameboidal-type cell migration	6/52	471/28943	0.000194349792622628	0.00482426340074557	0.00289379911935561	Pfn1/Hmox1/Anxa3/C1qbp/Acta2/Cyp1b1	6
MES-1	GO:0002687	positive regulation of leukocyte migration	4/52	160/28943	0.000198039798869325	0.00483782937237923	0.0029019365682272	C1qbp/Ccl7/Csf1/Ccl2	4
MES-1	GO:0006397	mRNA processing	6/52	476/28943	0.000205724921643856	0.00494704147515459	0.00296744664936943	Npm1/Rbm3/C1qbp/Snu13/Srsf7/Lsm2	6
MES-1	GO:0097530	granulocyte migration	4/52	163/28943	0.000212620350077318	0.00503419567336911	0.00301972545777826	C1qbp/Ccl7/Csf1/Ccl2	4
MES-1	GO:0048732	gland development	6/52	483/28943	0.000222527718677806	0.00511684758229625	0.00306930360088493	Hmox1/Nme1/Ccnd1/Csf1/Id2/Hmga2	6
MES-1	GO:0030879	mammary gland development	4/52	165/28943	0.00022276074594792	0.00511684758229625	0.00306930360088493	Nme1/Ccnd1/Csf1/Id2	4
MES-1	GO:0060612	adipose tissue development	3/52	66/28943	0.000231068049738364	0.00522961365510798	0.00313694550496201	Csf1/Id2/Hmga2	3
MES-1	GO:1990830	cellular response to leukemia inhibitory factor	5/52	311/28943	0.000238398921923376	0.00531733247594312	0.00318956299812053	Srm/Gclm/Mat2a/Cacybp/Srsf7	5
MES-1	GO:1990823	response to leukemia inhibitory factor	5/52	312/28943	0.000241954869001001	0.00531955061989344	0.00319089353554704	Srm/Gclm/Mat2a/Cacybp/Srsf7	5
MES-1	GO:2000045	regulation of G1/S transition of mitotic cell cycle	4/52	170/28943	0.000249631674192919	0.005411030233562	0.00324576691278265	Ccnd1/Rrm2/Id2/Ccl2	4
MES-1	GO:0042273	ribosomal large subunit biogenesis	3/52	69/28943	0.000263563986722768	0.00563368021619917	0.00337932187654777	Npm1/Nhp2/Snu13	3
MES-1	GO:0071677	positive regulation of mononuclear cell migration	3/52	70/28943	0.000275017025638829	0.005797961677509	0.00347786490966478	C1qbp/Ccl7/Ccl2	3
MES-1	GO:0045766	positive regulation of angiogenesis	4/52	182/28943	0.000323539819515851	0.00663153327400648	0.00397787673561347	Hmox1/Anxa3/Cyp1b1/Hmga2	4
MES-1	GO:1904018	positive regulation of vasculature development	4/52	182/28943	0.000323539819515851	0.00663153327400648	0.00397787673561347	Hmox1/Anxa3/Cyp1b1/Hmga2	4
MES-1	GO:0006596	polyamine biosynthetic process	2/52	15/28943	0.000327483124642295	0.00663153327400648	0.00397787673561347	Odc1/Srm	2
MES-1	GO:0071674	mononuclear cell migration	4/52	184/28943	0.000337228044334629	0.00674018130170122	0.00404304846044388	C1qbp/Ccl7/Csf1/Ccl2	4
MES-1	GO:0043484	regulation of RNA splicing	4/52	187/28943	0.000358531977075321	0.00707411170152459	0.00424335416862424	Npm1/Rbm3/C1qbp/Srsf7	4
MES-1	GO:0045651	positive regulation of macrophage differentiation	2/52	16/28943	0.000373836024118217	0.00728270431794855	0.00436847692407297	Csf1/Id2	2
MES-1	GO:0061180	mammary gland epithelium development	3/52	79/28943	0.00039279858313455	0.0075564627430509	0.00453268891327632	Ccnd1/Csf1/Id2	3
MES-1	GO:0050821	protein stabilization	4/52	193/28943	0.000404005939659598	0.00764970250719139	0.0045886181038999	Npm1/Pfn1/Hspd1/Cct6a	4
MES-1	GO:2000573	positive regulation of DNA biosynthetic process	3/52	80/28943	0.000407586488362374	0.00764970250719139	0.0045886181038999	Npm1/Cct6a/Cyp1b1	3
MES-1	GO:1902806	regulation of cell cycle G1/S phase transition	4/52	195/28943	0.000420039451293946	0.00766229453089667	0.00459617133722949	Ccnd1/Rrm2/Id2/Ccl2	4
MES-1	GO:0000054	ribosomal subunit export from nucleus	2/52	17/28943	0.000423193655052772	0.00766229453089667	0.00459617133722949	Ran/Npm1	2
MES-1	GO:0033750	ribosome localization	2/52	17/28943	0.000423193655052772	0.00766229453089667	0.00459617133722949	Ran/Npm1	2
MES-1	GO:1990542	mitochondrial transmembrane transport	3/52	84/28943	0.000470307684798742	0.00813182785394168	0.00487781746719117	Hspd1/Tomm20/Timm23	3
MES-1	GO:0009263	deoxyribonucleotide biosynthetic process	2/52	18/28943	0.000475545488534601	0.00813182785394168	0.00487781746719117	Nme1/Rrm2	2
MES-1	GO:0009265	2'-deoxyribonucleotide biosynthetic process	2/52	18/28943	0.000475545488534601	0.00813182785394168	0.00487781746719117	Nme1/Rrm2	2
MES-1	GO:0046385	deoxyribose phosphate biosynthetic process	2/52	18/28943	0.000475545488534601	0.00813182785394168	0.00487781746719117	Nme1/Rrm2	2
MES-1	GO:1902570	protein localization to nucleolus	2/52	18/28943	0.000475545488534601	0.00813182785394168	0.00487781746719117	Ran/Npm1	2
MES-1	GO:0048245	eosinophil chemotaxis	2/52	19/28943	0.000530881022526529	0.00897830652382778	0.00538557150671794	Ccl7/Ccl2	2
MES-1	GO:0048872	homeostasis of number of cells	5/52	375/28943	0.000560489086243128	0.00937600764921927	0.00562412961825198	Hmox1/Csf1/Lyar/Id2/Ccl2	5
MES-1	GO:0030150	protein import into mitochondrial matrix	2/52	20/28943	0.000589189781805973	0.00975014058278917	0.00584855052228454	Tomm20/Timm23	2
MES-1	GO:0006364	rRNA processing	4/52	215/28943	0.000606312385632485	0.00992675278179143	0.0059544900582272	Npm1/Nhp2/Snu13/Lyar	4
MYO-1	GO:1901881	positive regulation of protein depolymerization	2/13	18/28943	2.8378084076042e-05	0.00881618554738859	0.00441826031835998	Dstn/Stmn2	2
MYO-1	GO:0071398	cellular response to fatty acid	2/13	23/28943	4.68664352815616e-05	0.00881618554738859	0.00441826031835998	Id3/Ranbp1	2
MYO-1	GO:0000469	cleavage involved in rRNA processing	2/13	27/28943	6.49543643377603e-05	0.00881618554738859	0.00441826031835998	Npm1/Nhp2	2
MYO-1	GO:0000470	maturation of LSU-rRNA	2/13	29/28943	7.50943336501629e-05	0.00881618554738859	0.00441826031835998	Npm1/Nhp2	2
MYO-1	GO:0043243	positive regulation of protein-containing complex disassembly	2/13	35/28943	0.000109884859467438	0.00881618554738859	0.00441826031835998	Dstn/Stmn2	2
MYO-1	GO:0007623	circadian rhythm	3/13	222/28943	0.000120300968401518	0.00881618554738859	0.00441826031835998	Id3/Ass1/Mat2a	3
MYO-1	GO:0070542	response to fatty acid	2/13	37/28943	0.000122934858230518	0.00881618554738859	0.00441826031835998	Id3/Ranbp1	2
MES-2	GO:0015931	nucleobase-containing compound transport	6/42	200/28943	4.30647457157572e-07	0.000515054358760456	0.000310519482266249	Eif5a/Ran/Npm1/Srsf7/Slc25a5/Tomm20	6
MES-2	GO:1901215	negative regulation of neuron death	6/42	267/28943	2.31323666253417e-06	0.000596617194757197	0.000359692640739905	Npm1/Ccnd1/Hspd1/Atf4/Bok/Hmox1	6
MES-2	GO:0050657	nucleic acid transport	5/42	152/28943	2.71956763883929e-06	0.000596617194757197	0.000359692640739905	Eif5a/Ran/Npm1/Srsf7/Tomm20	5
MES-2	GO:0050658	RNA transport	5/42	152/28943	2.71956763883929e-06	0.000596617194757197	0.000359692640739905	Eif5a/Ran/Npm1/Srsf7/Tomm20	5
MES-2	GO:0006839	mitochondrial transport	5/42	154/28943	2.89960122595299e-06	0.000596617194757197	0.000359692640739905	Hspd1/Slc25a5/Bok/Tomm20/Timm8a1	5
MES-2	GO:0051236	establishment of RNA localization	5/42	155/28943	2.99306284995249e-06	0.000596617194757197	0.000359692640739905	Eif5a/Ran/Npm1/Srsf7/Tomm20	5
MES-2	GO:0043523	regulation of neuron apoptotic process	6/42	290/28943	3.72240385982521e-06	0.000607603431060764	0.000366316097761506	Npm1/Ccnd1/Hspd1/Atf4/Bok/Hmox1	6
MES-2	GO:1990845	adaptive thermogenesis	5/42	165/28943	4.06423699706196e-06	0.000607603431060764	0.000366316097761506	Atf4/Slc25a5/Id1/Fabp5/Gadd45g	5
MES-2	GO:0006403	RNA localization	5/42	177/28943	5.72384366196077e-06	0.000760635224411676	0.000458576948355922	Eif5a/Ran/Npm1/Srsf7/Tomm20	5
MES-2	GO:0051402	neuron apoptotic process	6/42	329/28943	7.65942744265738e-06	0.000913093947988846	0.000550492302739271	Npm1/Ccnd1/Hspd1/Atf4/Bok/Hmox1	6
MES-2	GO:0034620	cellular response to unfolded protein	4/42	89/28943	8.55025014076351e-06	0.000913093947988846	0.000550492302739271	Ccnd1/Hspd1/Atf4/Bok	4
MES-2	GO:0043524	negative regulation of neuron apoptotic process	5/42	195/28943	9.16147773901852e-06	0.000913093947988846	0.000550492302739271	Npm1/Ccnd1/Hspd1/Bok/Hmox1	5
MES-2	GO:0000470	maturation of LSU-rRNA	3/42	29/28943	1.01126131530343e-05	0.000930360410079158	0.000560902025087329	Npm1/Nhp2/Snu13	3
MES-2	GO:0010660	regulation of muscle cell apoptotic process	4/42	103/28943	1.52568878410522e-05	0.00130337413270703	0.000785787080535394	Eif5a/Npm1/Atf4/Hmox1	4
MES-2	GO:0010657	muscle cell apoptotic process	4/42	108/28943	1.8396331125041e-05	0.00142601437688318	0.000859725266823603	Eif5a/Npm1/Atf4/Hmox1	4
MES-2	GO:0035967	cellular response to topologically incorrect protein	4/42	109/28943	1.90771154098084e-05	0.00142601437688318	0.000859725266823603	Ccnd1/Hspd1/Atf4/Bok	4
MES-2	GO:1901214	regulation of neuron death	6/42	399/28943	2.27957166500006e-05	0.00160374571255298	0.000966877145835939	Npm1/Ccnd1/Hspd1/Atf4/Bok/Hmox1	6
MES-2	GO:0006986	response to unfolded protein	4/42	116/28943	2.43737402275511e-05	0.00161949962845284	0.000976374974027632	Ccnd1/Hspd1/Atf4/Bok	4
MES-2	GO:0022613	ribonucleoprotein complex biogenesis	6/42	418/28943	2.95797762955867e-05	0.00186196907629062	0.00112255660733944	Ran/Npm1/Lsm2/Nhp2/Snu13/Ddx21	6
MES-2	GO:0051090	regulation of DNA-binding transcription factor activity	6/42	436/28943	3.74232386848692e-05	0.00223790967335518	0.0013492062367966	Anxa3/Npm1/Id1/Id3/Hmox1/Ifrd1	6
MES-2	GO:0070997	neuron death	6/42	450/28943	4.46129119985423e-05	0.00254081155953603	0.00153182179042614	Npm1/Ccnd1/Hspd1/Atf4/Bok/Hmox1	6
MES-2	GO:0035966	response to topologically incorrect protein	4/42	138/28943	4.81097251028763e-05	0.00261541960104728	0.00157680199499858	Ccnd1/Hspd1/Atf4/Bok	4
MES-2	GO:0000375	RNA splicing, via transesterification reactions	5/42	287/28943	5.83257574839504e-05	0.00279030423803219	0.00168223763690552	Npm1/Srsf7/Srsf2/Lsm2/Snu13	5
MES-2	GO:0000377	RNA splicing, via transesterification reactions with bulged adenosine as nucleophile	5/42	287/28943	5.83257574839504e-05	0.00279030423803219	0.00168223763690552	Npm1/Srsf7/Srsf2/Lsm2/Snu13	5
MES-2	GO:0000398	mRNA splicing, via spliceosome	5/42	287/28943	5.83257574839504e-05	0.00279030423803219	0.00168223763690552	Npm1/Srsf7/Srsf2/Lsm2/Snu13	5
MES-2	GO:0120161	regulation of cold-induced thermogenesis	4/42	147/28943	6.15264974524185e-05	0.00283021888281125	0.00170630164999622	Atf4/Id1/Fabp5/Gadd45g	4
MES-2	GO:0106106	cold-induced thermogenesis	4/42	149/28943	6.48438616945013e-05	0.00287234291061569	0.00173169767098376	Atf4/Id1/Fabp5/Gadd45g	4
MES-2	GO:0042254	ribosome biogenesis	5/42	299/28943	7.07731030214899e-05	0.0030230225433465	0.0018225404349519	Ran/Npm1/Nhp2/Snu13/Ddx21	5
MES-2	GO:0045667	regulation of osteoblast differentiation	4/42	161/28943	8.75561306451773e-05	0.00361093559488386	0.00217698546250259	Crim1/Atf4/Id1/Id3	4
MES-2	GO:0000056	ribosomal small subunit export from nucleus	2/42	10/28943	9.18272929199356e-05	0.00366084807774143	0.00220707704035635	Ran/Npm1	2
MES-2	GO:0097421	liver regeneration	2/42	11/28943	0.000112130018575595	0.00419085944426286	0.00252661390540403	Ccnd1/Hmox1	2
MES-2	GO:1901029	negative regulation of mitochondrial outer membrane permeabilization involved in apoptotic signaling pathway	2/42	11/28943	0.000112130018575595	0.00419085944426286	0.00252661390540403	Slc25a5/Bok	2
MES-2	GO:0030968	endoplasmic reticulum unfolded protein response	3/42	68/28943	0.000133344404113281	0.0046266923114327	0.00278937179487009	Ccnd1/Atf4/Bok	3
MES-2	GO:0043619	regulation of transcription from RNA polymerase II promoter in response to oxidative stress	2/42	12/28943	0.00013443214026119	0.0046266923114327	0.00278937179487009	Atf4/Hmox1	2
MES-2	GO:0042273	ribosomal large subunit biogenesis	3/42	69/28943	0.000139264985962857	0.0046266923114327	0.00278937179487009	Npm1/Nhp2/Snu13	3
MES-2	GO:0045668	negative regulation of osteoblast differentiation	3/42	69/28943	0.000139264985962857	0.0046266923114327	0.00278937179487009	Crim1/Id1/Id3	3
MES-2	GO:0032922	circadian regulation of gene expression	3/42	72/28943	0.000158046213874287	0.00510873707550399	0.0030799902277066	Atf4/Id1/Id3	3
MES-2	GO:0001659	temperature homeostasis	4/42	189/28943	0.000162373571979185	0.00511049452860802	0.00308104977301223	Atf4/Id1/Fabp5/Gadd45g	4
MES-2	GO:0006415	translational termination	2/42	14/28943	0.000185012308973041	0.00541249449658119	0.00326312157204552	Eif5a/Gspt1	2
MES-2	GO:0036499	PERK-mediated unfolded protein response	2/42	14/28943	0.000185012308973041	0.00541249449658119	0.00326312157204552	Atf4/Bok	2
MES-2	GO:0006626	protein targeting to mitochondrion	3/42	76/28943	0.000185545379899522	0.00541249449658119	0.00326312157204552	Hspd1/Tomm20/Timm8a1	3
MES-2	GO:0006919	activation of cysteine-type endopeptidase activity involved in apoptotic process	3/42	78/28943	0.000200385723971636	0.00570622204452564	0.00344020603810955	Hspd1/Bok/Cycs	3
MES-2	GO:0006596	polyamine biosynthetic process	2/42	15/28943	0.00021327925282248	0.0059321392180392	0.00357640852346141	Srm/Odc1	2
MES-2	GO:1990542	mitochondrial transmembrane transport	3/42	84/28943	0.000249466590776127	0.00673028706935954	0.00405760134000289	Hspd1/Slc25a5/Tomm20	3
MES-2	GO:0006417	regulation of translation	5/42	394/28943	0.000256201333649258	0.00673028706935954	0.00405760134000289	Eif5a/Npm1/Cnbp/Shmt2/Gspt1	5
MES-2	GO:0006364	rRNA processing	4/42	215/28943	0.000265631499717378	0.00673028706935954	0.00405760134000289	Npm1/Nhp2/Snu13/Ddx21	4
MES-2	GO:0000054	ribosomal subunit export from nucleus	2/42	17/28943	0.000275739185952021	0.00673028706935954	0.00405760134000289	Ran/Npm1	2
MES-2	GO:0033750	ribosome localization	2/42	17/28943	0.000275739185952021	0.00673028706935954	0.00405760134000289	Ran/Npm1	2
MES-2	GO:0035795	negative regulation of mitochondrial membrane permeability	2/42	17/28943	0.000275739185952021	0.00673028706935954	0.00405760134000289	Slc25a5/Bok	2
MES-2	GO:0051098	regulation of binding	5/42	408/28943	0.000300820619875358	0.00686417931146789	0.00413832320749473	Ran/Nme1/Id1/Cycs/Hmox1	5
MES-2	GO:0009263	deoxyribonucleotide biosynthetic process	2/42	18/28943	0.000309921139480992	0.00686417931146789	0.00413832320749473	Nme1/Rrm2	2
MES-2	GO:0009265	2'-deoxyribonucleotide biosynthetic process	2/42	18/28943	0.000309921139480992	0.00686417931146789	0.00413832320749473	Nme1/Rrm2	2
MES-2	GO:0046385	deoxyribose phosphate biosynthetic process	2/42	18/28943	0.000309921139480992	0.00686417931146789	0.00413832320749473	Nme1/Rrm2	2
MES-2	GO:1902570	protein localization to nucleolus	2/42	18/28943	0.000309921139480992	0.00686417931146789	0.00413832320749473	Ran/Npm1	2
MES-2	GO:0001649	osteoblast differentiation	4/42	225/28943	0.000315683602217099	0.00686468342275727	0.00413862712954474	Crim1/Atf4/Id1/Id3	4
MES-2	GO:0140467	integrated stress response signaling	2/42	19/28943	0.000346063745812411	0.00726126736827445	0.00437772236161591	Atf4/Bok	2
MES-2	GO:1905709	negative regulation of membrane permeability	2/42	19/28943	0.000346063745812411	0.00726126736827445	0.00437772236161591	Slc25a5/Bok	2
MES-2	GO:0050679	positive regulation of epithelial cell proliferation	4/42	232/28943	0.000354522393344773	0.00726508733190172	0.00438002536732325	Nme1/Ccnd1/Id1/Hmox1	4
MES-2	GO:0072655	establishment of protein localization to mitochondrion	3/42	95/28943	0.000358394776406523	0.00726508733190172	0.00438002536732325	Hspd1/Tomm20/Timm8a1	3
MES-2	GO:0008380	RNA splicing	5/42	427/28943	0.000370541652858748	0.00738613028031771	0.00445300056505689	Npm1/Srsf7/Srsf2/Lsm2/Snu13	5
MES-2	GO:0022411	cellular component disassembly	5/42	439/28943	0.000420485943965638	0.00823400896475635	0.00496417544521924	Eif5a/Dstn/Slc25a5/Bok/Gspt1	5
MES-2	GO:0070585	protein localization to mitochondrion	3/42	101/28943	0.000428902925336797	0.00823400896475635	0.00496417544521924	Hspd1/Tomm20/Timm8a1	3
MES-2	GO:0050678	regulation of epithelial cell proliferation	5/42	442/28943	0.000433731241454557	0.00823400896475635	0.00496417544521924	Nme1/Npm1/Ccnd1/Id1/Hmox1	5
MES-2	GO:1903427	negative regulation of reactive oxygen species biosynthetic process	2/42	22/28943	0.000466200638203254	0.0087121244264233	0.00525242495344126	Hspd1/Cycs	2
MES-2	GO:0034248	regulation of cellular amide metabolic process	5/42	453/28943	0.000485014387787402	0.00884227184522595	0.00533088911633496	Eif5a/Npm1/Cnbp/Shmt2/Gspt1	5
MES-2	GO:0016072	rRNA metabolic process	4/42	254/28943	0.000498892597496897	0.00884227184522595	0.00533088911633496	Npm1/Nhp2/Snu13/Ddx21	4
MES-2	GO:0006595	polyamine metabolic process	2/42	23/28943	0.000510131067993805	0.00884227184522595	0.00533088911633496	Srm/Odc1	2
MES-2	GO:0048025	negative regulation of mRNA splicing, via spliceosome	2/42	23/28943	0.000510131067993805	0.00884227184522595	0.00533088911633496	Npm1/Srsf7	2
MES-2	GO:0071398	cellular response to fatty acid	2/42	23/28943	0.000510131067993805	0.00884227184522595	0.00533088911633496	Ranbp1/Id3	2
MYO-2	GO:0042744	hydrogen peroxide catabolic process	2/3	30/28943	3.11378209778068e-06	0.000204699611496437	NA	Prdx1/Txnrd1	2
MYO-2	GO:0045454	cell redox homeostasis	2/3	31/28943	3.32844896742173e-06	0.000204699611496437	NA	Prdx1/Txnrd1	2
MYO-2	GO:0042743	hydrogen peroxide metabolic process	2/3	59/28943	1.22393559633435e-05	0.000501813594497085	NA	Prdx1/Txnrd1	2
MYO-2	GO:0072593	reactive oxygen species metabolic process	2/3	245/28943	0.00021289587539135	0.00654654816828402	NA	Prdx1/Txnrd1	2
