# Supplementary material for: LMNA R482L mutation causes impairments in C2C12 myoblasts subpopulations, alterations in metabolic reprogramming during differentiation, and oxidative stress
Source: Sci Rep. 2025 Feb 13;15:5358. doi: 10.1038/s41598-025-88219-6 (PMC11825939; doi:10.1038/s41598-025-88219-6)
Supplement: Supplementary file 4 — Supplementary Information 4. [file 41598_2025_88219_MOESM4_ESM.xlsx]

## Sheet: DEGs_myoblasts
Ensembl_ID	Symbol	Entrez	baseMean	log2FoldChange	lfcSE	stat	pvalue	padj
ENSMUSG00000061816	Myl1	17901	28.0036	2.45654	0.408077	6.0198	1.74631e-09	4.76941e-07
ENSMUSG00000024924	Vldlr	22359	15.1329	2.40941	0.544107	4.4282	9.50246e-06	0.000648813
ENSMUSG00000056328	Myh1	17879	15.1375	2.38849	0.547249	4.36453	1.27395e-05	0.000814309
ENSMUSG00000056174	Col8a2	329941	10.588	2.33698	0.642097	3.63961	0.000273055	0.00932187
ENSMUSG00000026459	Myog	17928	128.36	2.26171	0.197548	11.4489	2.38231e-30	5.72565e-27
ENSMUSG00000068614	Actc1	11464	38.2848	2.13684	0.349508	6.11385	9.72547e-10	2.78264e-07
ENSMUSG00000074971	Fibin	67606	13.2555	2.06761	0.557227	3.71054	0.000206817	0.00755416
ENSMUSG00000020908	Myh3	17883	83.5829	2.05611	0.232031	8.86134	7.90568e-19	9.50025e-16
ENSMUSG00000020467	Efemp1	216616	9.94762	2.04958	0.635299	3.22617	0.00125459	0.0285539
ENSMUSG00000027559	Car3	12350	289.77	2.01455	0.137891	14.6098	2.43373e-48	1.46231e-44
ENSMUSG00000042451	Mybph	53311	22.3967	1.91353	0.439385	4.35501	1.33061e-05	0.00083704
ENSMUSG00000074250	Gm10653	677044	12.4973	1.83129	0.552961	3.31179	0.000927013	0.0226421
ENSMUSG00000030672	Mylpf	17907	177.629	1.82007	0.169516	10.7369	6.83209e-27	1.17288e-23
ENSMUSG00000006800	Sulf2	72043	191.134	1.81613	0.168966	10.7485	6.02531e-27	1.17288e-23
ENSMUSG00000027386	Fbln7	70370	101.248	1.75562	0.216156	8.12201	4.58542e-16	3.93592e-13
ENSMUSG00000031451	Gas6	14456	50.568	1.72631	0.281502	6.13248	8.65171e-10	2.53579e-07
ENSMUSG00000043631	Ecm2	407800	13.61	1.67975	0.535132	3.13895	0.00169557	0.0362555
ENSMUSG00000083282	Ctsf	56464	37.1049	1.6467	0.325093	5.06532	4.07704e-07	5.05091e-05
ENSMUSG00000026360	Rgs2	19735	41.6371	1.60256	0.31429	5.09899	3.41469e-07	4.3194e-05
ENSMUSG00000064373	Selenop	20363	114.179	1.59089	0.195778	8.12601	4.43651e-16	3.93592e-13
ENSMUSG00000058624	Gda	14544	41.9011	1.58877	0.308237	5.15438	2.54478e-07	3.47507e-05
ENSMUSG00000033066	Gas7	14457	18.2624	1.54652	0.455746	3.39338	0.000690358	0.0185179
ENSMUSG00000021390	Ogn	18295	1167.04	1.53268	0.247952	6.18138	6.35445e-10	1.90904e-07
ENSMUSG00000027861	Casq2	12373	21.7057	1.52422	0.428307	3.55872	0.000372673	0.0118476
ENSMUSG00000041577	Prelp	116847	34.0926	1.51587	0.330679	4.5841	4.55943e-06	0.000365238
ENSMUSG00000040254	Sema3d	108151	66.5274	1.50487	0.267274	5.63045	1.79744e-08	3.18072e-06
ENSMUSG00000019929	Dcn	13179	20.0152	1.47251	0.436237	3.37549	0.000736838	0.0194321
ENSMUSG00000099906	Lincmd1	105661730	57.7262	1.45989	0.257944	5.65972	1.5162e-08	2.93873e-06
ENSMUSG00000023224	Serping1	12258	29.5427	1.42154	0.352286	4.03518	5.45603e-05	0.00272806
ENSMUSG00000040181	Fmo1	14261	44.951	1.39553	0.288761	4.83283	1.34604e-06	0.000132585
ENSMUSG00000030157	Clec2d	93694	242.726	1.38802	0.17221	8.06004	7.62685e-16	5.72824e-13
ENSMUSG00000030730	Atp2a1	11937	37.4828	1.38196	0.317745	4.34928	1.36586e-05	0.00084172
ENSMUSG00000040694	Apobec2	11811	18.5262	1.36795	0.454311	3.01104	0.00260352	0.0484857
ENSMUSG00000022584	Ly6c2	100041546	29.0661	1.36427	0.380877	3.58191	0.000341097	0.0111688
ENSMUSG00000071984	Fndc1	68655	145.527	1.36343	0.188282	7.24146	4.43878e-13	2.88374e-10
ENSMUSG00000026253	Chrng	11449	42.2344	1.36201	0.301797	4.513	6.3916e-06	0.000465502
ENSMUSG00000005320	Fgfr4	14186	24.4873	1.35631	0.388715	3.48921	0.000484455	0.0144459
ENSMUSG00000026950	Neb	17996	28.5544	1.34273	0.399405	3.36184	0.000774263	0.0202709
ENSMUSG00000037206	Islr	26968	616.412	1.32007	0.113261	11.6551	2.16125e-31	6.49294e-28
ENSMUSG00000047786	Lix1	66643	56.1541	1.29883	0.272299	4.76985	1.84366e-06	0.000173088
ENSMUSG00000061723	Tnnt3	21957	35.734	1.28287	0.342276	3.74806	0.000178207	0.00682011
ENSMUSG00000027562	Car2	12349	118.62	1.26494	0.190879	6.62695	3.42696e-11	1.47078e-08
ENSMUSG00000053675	Tgm5	74176	32.1719	1.26072	0.355737	3.54396	0.000394163	0.012335
ENSMUSG00000028211	Trp53inp1	60599	222.06	1.25796	0.181268	6.93976	3.92771e-12	2.05214e-09
ENSMUSG00000059645	Gm7361	664837	21.7228	1.25504	0.402338	3.11937	0.0018124	0.0380763
ENSMUSG00000032057	4833427G06Rik	235345	35.6458	1.25261	0.349367	3.58537	0.000336603	0.0111431
ENSMUSG00000075602	Ly6a	110454	2354.77	1.24774	0.0974963	12.7978	1.6874e-37	6.75914e-34
ENSMUSG00000028328	Tmod1	21916	23.8636	1.24724	0.393348	3.17083	0.00152003	0.0333935
ENSMUSG00000000031	H19	14955	8550.89	1.24226	0.080587	15.4152	1.29442e-53	1.55551e-49
ENSMUSG00000030772	Dkk3	50781	57.6347	1.22931	0.261336	4.70395	2.5517e-06	0.000223823
ENSMUSG00000055435	Maf	17132	81.3291	1.22471	0.240145	5.09988	3.3987e-07	4.3194e-05
ENSMUSG00000024921	Smarca2	67155	86.7425	1.21881	0.213724	5.70273	1.17905e-08	2.38585e-06
ENSMUSG00000031461	Myom2	17930	96.9848	1.213	0.202855	5.97963	2.23639e-09	5.71801e-07
ENSMUSG00000037379	Spon2	100689	355.89	1.21235	0.125483	9.66141	4.39753e-22	5.87168e-19
ENSMUSG00000018339	Gpx3	14778	288.014	1.20701	0.13725	8.79426	1.43995e-18	1.57308e-15
ENSMUSG00000009214	Mymk	66139	94.6151	1.19638	0.203566	5.87709	4.17543e-09	9.83845e-07
ENSMUSG00000022758	P2rx6	18440	62.6654	1.18193	0.245843	4.80765	1.52713e-06	0.000147921
ENSMUSG00000020034	Tcp11l2	216198	91.31	1.175	0.208934	5.62379	1.86818e-08	3.2536e-06
ENSMUSG00000079018	Ly6c1	17067	243.794	1.17109	0.148784	7.87105	3.51672e-15	2.48591e-12
ENSMUSG00000046818	Ddit4l	73284	80.9958	1.16265	0.221972	5.2378	1.62501e-07	2.41376e-05
ENSMUSG00000040093	Bmf	171543	30.8337	1.15146	0.344084	3.34646	0.000818491	0.0209719
ENSMUSG00000048424	Ranbp3l	223332	109.557	1.151	0.193334	5.95343	2.62585e-09	6.57394e-07
ENSMUSG00000026249	Serpine2	20720	181.718	1.1213	0.159813	7.01633	2.27764e-12	1.24411e-09
ENSMUSG00000054196	Cthrc1	68588	34.0026	1.12129	0.324905	3.45114	0.000558229	0.0160313
ENSMUSG00000032327	Stra6	20897	38.2767	1.1144	0.311068	3.5825	0.000340317	0.0111688
ENSMUSG00000064179	Tnnt1	21955	79.2334	1.11336	0.240882	4.62203	3.8001e-06	0.000314937
ENSMUSG00000028803	Nipal3	74552	46.2712	1.08979	0.284735	3.8274	0.000129505	0.00531149
ENSMUSG00000024339	Tap2	21355	53.2364	1.08741	0.265687	4.09284	4.26124e-05	0.00222641
ENSMUSG00000039601	Rcan2	53901	102.845	1.08557	0.205102	5.29281	1.2045e-07	1.83222e-05
ENSMUSG00000097993	Ptprv	13924	106.542	1.0794	0.197571	5.46335	4.67239e-08	7.58758e-06
ENSMUSG00000034614	Pik3ip1	216505	68.4487	1.07579	0.235489	4.56832	4.9166e-06	0.000383654
ENSMUSG00000028036	Ptgfr	19220	34.141	1.07355	0.329379	3.25931	0.00111683	0.0263155
ENSMUSG00000026418	Tnni1	21952	74.7665	1.05776	0.22611	4.67809	2.8956e-06	0.000246783
ENSMUSG00000019768	Esr1	13982	37.6935	1.01675	0.328531	3.09485	0.00196913	0.0397178
ENSMUSG00000019326	Aoc3	11754	57.7889	1.00104	0.249956	4.00487	6.20523e-05	0.00303123
ENSMUSG00000020427	Igfbp3	16009	43.0416	0.996751	0.29948	3.32828	0.000873851	0.0218772
ENSMUSG00000001508	Sgca	20391	89.3842	0.989919	0.214576	4.61338	3.96176e-06	0.000326085
ENSMUSG00000030218	Mgp	17313	2085.2	0.979838	0.0943091	10.3896	2.76378e-25	4.15154e-22
ENSMUSG00000018427	Ypel2	77864	40.2847	0.972432	0.297775	3.26566	0.00109209	0.025834
ENSMUSG00000024810	Il33	77125	386.213	0.963653	0.135794	7.09641	1.2804e-12	7.39817e-10
ENSMUSG00000018500	Adora2b	11541	111.144	0.958538	0.19244	4.98097	6.32658e-07	7.03949e-05
ENSMUSG00000029380	Cxcl1	14825	62.737	0.945029	0.246723	3.83032	0.000127978	0.00526681
ENSMUSG00000031673	Cdh11	12552	207.528	0.94212	0.15492	6.08132	1.19195e-09	3.33109e-07
ENSMUSG00000028015	Ctso	229445	63.1038	0.9405	0.253191	3.71459	0.000203537	0.00748865
ENSMUSG00000040287	Stac3	237611	57.791	0.939541	0.263779	3.56184	0.00036826	0.011801
ENSMUSG00000032009	Sesn3	75747	319.229	0.935258	0.140066	6.67725	2.43465e-11	1.12528e-08
ENSMUSG00000068587	Mgam	232714	168.96	0.932133	0.170567	5.4649	4.63172e-08	7.58758e-06
ENSMUSG00000020432	Tcn2	21452	166.007	0.925583	0.168231	5.50186	3.75801e-08	6.27223e-06
ENSMUSG00000015568	Lpl	16956	307.994	0.923788	0.139191	6.63685	3.20462e-11	1.4263e-08
ENSMUSG00000048772	Tmem53	68777	61.8614	0.905749	0.253763	3.56927	0.000357972	0.0115328
ENSMUSG00000024663	Rab3il1	74760	77.1538	0.897126	0.228872	3.91978	8.86313e-05	0.00400407
ENSMUSG00000026365	Cfh	12628	294.898	0.891405	0.150147	5.93687	2.90522e-09	7.1249e-07
ENSMUSG00000040653	Ppp1r14c	76142	46.6451	0.887983	0.289566	3.0666	0.00216506	0.042443
ENSMUSG00000005360	Slc1a3	20512	638.397	0.877293	0.108288	8.10145	5.43077e-16	4.35077e-13
ENSMUSG00000002266	Zim1	22776	217.615	0.87344	0.183504	4.75979	1.93795e-06	0.00018053
ENSMUSG00000024059	Clip4	78785	105.065	0.863276	0.195125	4.42421	9.67957e-06	0.000657172
ENSMUSG00000042675	Ypel3	66090	130.449	0.863149	0.176144	4.90024	9.57209e-07	9.87306e-05
ENSMUSG00000075273	Ttc30b	72421	46.6773	0.844608	0.276531	3.0543	0.00225588	0.0436536
ENSMUSG00000022562	Oplah	75475	83.0291	0.843581	0.227877	3.70192	0.000213976	0.00774501
ENSMUSG00000052957	Gas1	14451	1609.17	0.82716	0.0999254	8.27777	1.255e-16	1.25678e-13
ENSMUSG00000025930	Msc	17681	59.8167	0.825732	0.245829	3.35897	0.000782341	0.0202733
ENSMUSG00000029096	Htra3	78558	120.547	0.824239	0.182691	4.51165	6.43263e-06	0.000465668
ENSMUSG00000029838	Ptn	19242	183.192	0.813195	0.159079	5.11191	3.18922e-07	4.21153e-05
ENSMUSG00000045382	Cxcr4	12767	325.622	0.809744	0.125052	6.47528	9.46378e-11	3.5438e-08
ENSMUSG00000024500	Ppp2r2b	72930	67.5782	0.805649	0.242486	3.32246	0.000892268	0.0221537
ENSMUSG00000056870	Gulp1	70676	183.233	0.80488	0.16126	4.9912	6.00053e-07	6.7391e-05
ENSMUSG00000020216	Jsrp1	71912	163.95	0.803108	0.162355	4.94663	7.55108e-07	8.1019e-05
ENSMUSG00000028654	Mycl	16918	138.648	0.800904	0.170707	4.69169	2.70959e-06	0.000234253
ENSMUSG00000028128	F3	14066	441.171	0.794864	0.115455	6.88463	5.79395e-12	2.78504e-09
ENSMUSG00000070802	Pnmal2	434128	147.14	0.79124	0.174187	4.54246	5.56003e-06	0.000417593
ENSMUSG00000029061	Mmp23	26561	76.3591	0.788993	0.225716	3.49551	0.00047316	0.0142149
ENSMUSG00000024975	Pdcd4	18569	118.465	0.781411	0.182456	4.28274	1.84602e-05	0.00108577
ENSMUSG00000027656	Wisp2	22403	82.7646	0.78134	0.219454	3.56039	0.000370311	0.0118352
ENSMUSG00000024253	Dync2li1	213575	217.293	0.781099	0.15198	5.1395	2.75467e-07	3.71943e-05
ENSMUSG00000027339	Rassf2	215653	141.89	0.776897	0.169287	4.58923	4.44878e-06	0.000361223
ENSMUSG00000025887	Casp12	12364	238.3	0.773271	0.15151	5.10377	3.32959e-07	4.30233e-05
ENSMUSG00000002409	Dyrk1b	13549	119.805	0.770392	0.186948	4.12088	3.7742e-05	0.00200684
ENSMUSG00000023913	Pla2g7	27226	84.72	0.77039	0.21049	3.65998	0.000252233	0.00871933
ENSMUSG00000069255	Dusp22	105352	75.3995	0.769984	0.224566	3.42877	0.000606325	0.0169053
ENSMUSG00000027605	Acss2	60525	92.5669	0.768459	0.208375	3.68786	0.000226146	0.00806388
ENSMUSG00000028445	Enho	69638	124.627	0.767092	0.191512	4.00544	6.19016e-05	0.00303123
ENSMUSG00000048458	Inka2	109050	219.45	0.763581	0.150827	5.06264	4.13496e-07	5.07039e-05
ENSMUSG00000041757	Plekha6	240753	69.2777	0.759303	0.246342	3.08232	0.00205397	0.0412063
ENSMUSG00000003617	Cp	12870	196.752	0.758983	0.155507	4.8807	1.05711e-06	0.000107655
ENSMUSG00000028020	Glrb	14658	97.0109	0.756579	0.205195	3.68711	0.000226811	0.00806388
ENSMUSG00000034457	Eda2r	245527	337.892	0.747621	0.153712	4.86377	1.15174e-06	0.000115337
ENSMUSG00000003420	Fcgrt	14132	525.568	0.743164	0.117059	6.34861	2.17265e-10	7.67902e-08
ENSMUSG00000038527	C1rl	232371	96.89	0.742757	0.198049	3.75037	0.000176574	0.00677918
ENSMUSG00000026981	Il1rn	16181	154.137	0.740128	0.162708	4.54881	5.39508e-06	0.000412947
ENSMUSG00000048249	Crebrf	77128	135.86	0.732867	0.186201	3.9359	8.28861e-05	0.0038235
ENSMUSG00000058914	C1qtnf3	81799	208.951	0.731736	0.154833	4.72596	2.29028e-06	0.00020539
ENSMUSG00000018102	Hist1h2bc	68024	78.9502	0.727771	0.224334	3.24414	0.00117807	0.0272772
ENSMUSG00000029385	Ccng2	12452	370.413	0.727755	0.125807	5.7847	7.26412e-09	1.5588e-06
ENSMUSG00000071713	Csf2rb	12983	355.507	0.726558	0.124489	5.83632	5.33669e-09	1.19219e-06
ENSMUSG00000020101	Vsir	74048	118.736	0.724782	0.190694	3.80076	0.000144254	0.00577834
ENSMUSG00000032380	Dapk2	13143	273.525	0.723537	0.138397	5.228	1.71357e-07	2.48096e-05
ENSMUSG00000040289	Hey1	15213	105.703	0.718275	0.19116	3.75746	0.000171645	0.00661109
ENSMUSG00000059824	Dbp	13170	84.7945	0.717416	0.214631	3.34255	0.000830113	0.0211345
ENSMUSG00000020423	Btg2	12227	315.251	0.714224	0.129581	5.51181	3.55158e-08	6.01117e-06
ENSMUSG00000017446	C1qtnf1	56745	226.502	0.7064	0.14217	4.96869	6.74069e-07	7.43146e-05
ENSMUSG00000033207	Mamdc2	71738	78.5228	0.703922	0.223718	3.14647	0.00165253	0.0354615
ENSMUSG00000036002	Fam214b	230088	391.306	0.703809	0.117632	5.98313	2.18895e-09	5.71801e-07
ENSMUSG00000037573	Tob1	22057	434.887	0.701109	0.121317	5.77916	7.50761e-09	1.58279e-06
ENSMUSG00000038893	Fam117a	215512	205.165	0.699805	0.148457	4.71386	2.43067e-06	0.000216365
ENSMUSG00000031595	Pdgfrl	68797	324.93	0.697656	0.123689	5.64041	1.69642e-08	3.13629e-06
ENSMUSG00000045092	S1pr1	13609	508.651	0.695887	0.121998	5.70409	1.16963e-08	2.38585e-06
ENSMUSG00000022661	Cd200	17470	242.998	0.689977	0.141645	4.87116	1.10944e-06	0.000112035
ENSMUSG00000020883	Fbxl20	72194	273.044	0.6854	0.153601	4.46221	8.11201e-06	0.00057007
ENSMUSG00000034868	Myl12b	67938	132.094	0.679364	0.198964	3.4145	0.000638981	0.0176555
ENSMUSG00000028780	Sema3c	20348	118.922	0.678933	0.197395	3.43946	0.00058288	0.0164039
ENSMUSG00000044734	Serpinb1a	66222	481.901	0.678178	0.11974	5.66376	1.48093e-08	2.91743e-06
ENSMUSG00000031972	Acta1	11459	275.887	0.675946	0.151974	4.44778	8.67631e-06	0.000602678
ENSMUSG00000038393	Txnip	56338	557.282	0.666896	0.106475	6.26341	3.76637e-10	1.25724e-07
ENSMUSG00000038776	Ephx1	13849	3046.21	0.662018	0.100038	6.61765	3.6495e-11	1.51228e-08
ENSMUSG00000038967	Pdk2	18604	119.57	0.661602	0.18078	3.65971	0.000252503	0.00871933
ENSMUSG00000029869	Ephb6	13848	640.552	0.660337	0.112493	5.87001	4.35768e-09	1.00704e-06
ENSMUSG00000033880	Lgals3bp	19039	250.109	0.658202	0.139787	4.7086	2.49426e-06	0.000220394
ENSMUSG00000023186	Vwa5a	67776	725.276	0.656703	0.115191	5.70098	1.19124e-08	2.38585e-06
ENSMUSG00000000594	Gm2a	14667	230.514	0.65513	0.144513	4.53335	5.80545e-06	0.000428
ENSMUSG00000055632	Hmcn2	665700	85.541	0.654617	0.209612	3.123	0.00179017	0.0378075
ENSMUSG00000032766	Gng11	66066	86.4696	0.653416	0.21315	3.06552	0.00217293	0.0424588
ENSMUSG00000033685	Ucp2	22228	557.359	0.647598	0.114618	5.65007	1.60385e-08	3.05928e-06
ENSMUSG00000040557	Mettl27	79565	87.4529	0.646642	0.206928	3.12496	0.00177828	0.0376224
ENSMUSG00000025083	Afap1l2	226250	201.131	0.645973	0.149467	4.32184	1.54731e-05	0.000939094
ENSMUSG00000044033	Ccdc141	545428	199.647	0.642223	0.15187	4.22876	2.34979e-05	0.00134464
ENSMUSG00000038418	Egr1	13653	1608.36	0.639909	0.0884118	7.23782	4.55946e-13	2.88374e-10
ENSMUSG00000008540	Mgst1	56615	218.333	0.637679	0.148425	4.29629	1.73681e-05	0.00103837
ENSMUSG00000043252	Tmem64	100201	1262.53	0.63483	0.112636	5.63614	1.73903e-08	3.16634e-06
ENSMUSG00000091898	Tnnc1	21924	129.955	0.632059	0.186123	3.39591	0.000684	0.0184571
ENSMUSG00000029859	Epha1	13835	176.565	0.631192	0.158551	3.981	6.86262e-05	0.00329872
ENSMUSG00000023411	Nfatc4	73181	141.814	0.630214	0.1743	3.61568	0.00029956	0.0100835
ENSMUSG00000038286	Bphl	68021	175.416	0.628615	0.156959	4.00497	6.20252e-05	0.00303123
ENSMUSG00000028527	Ak4	11639	121.007	0.627162	0.179309	3.49766	0.00046936	0.0141361
ENSMUSG00000029126	Nsg1	18196	879.056	0.624653	0.0946331	6.60078	4.08993e-11	1.63829e-08
ENSMUSG00000091337	Eid1	58521	243.079	0.621285	0.160108	3.88043	0.000104274	0.0045074
ENSMUSG00000042207	Kdm5b	75605	367.447	0.619274	0.123046	5.03285	4.8324e-07	5.63796e-05
ENSMUSG00000041695	Kcnj2	16518	279.366	0.616604	0.160826	3.83397	0.000126091	0.00520698
ENSMUSG00000036181	Hist1h1c	50708	417.67	0.613297	0.122553	5.00435	5.60501e-07	6.35428e-05
ENSMUSG00000001655	Hoxc13	15422	147.049	0.602333	0.176897	3.405	0.000661642	0.0179886
ENSMUSG00000023067	Cdkn1a	12575	3602.22	0.60078	0.0846757	7.09507	1.29285e-12	7.39817e-10
ENSMUSG00000034957	Cebpa	12606	228.569	0.599887	0.146674	4.08993	4.31501e-05	0.00224474
ENSMUSG00000029757	Dync1i1	13426	177.924	0.599085	0.154231	3.88434	0.000102609	0.00446757
ENSMUSG00000026473	Glul	14645	1211.48	0.596554	0.0942329	6.33063	2.44154e-10	8.38287e-08
ENSMUSG00000001323	Srr	27364	110.253	0.595741	0.188166	3.16604	0.00154529	0.0338246
ENSMUSG00000025950	Idh1	15926	1361.77	0.594291	0.095557	6.21923	4.99586e-10	1.5752e-07
ENSMUSG00000092274	Neat1	66961	1840.26	0.592389	0.115994	5.10707	3.27196e-07	4.27382e-05
ENSMUSG00000029311	Hsd17b11	114664	186.857	0.591964	0.152988	3.86935	0.000109127	0.00466681
ENSMUSG00000038777	Sema6c	20360	142.047	0.591668	0.167675	3.52865	0.000417687	0.0129365
ENSMUSG00000042599	Kdm7a	338523	120.041	0.591312	0.196984	3.00182	0.00268368	0.0492362
ENSMUSG00000039450	Dcxr	67880	145.517	0.587784	0.165843	3.54422	0.000393783	0.012335
ENSMUSG00000090877	Hspa1b	15511	250.89	0.587464	0.154927	3.79187	0.000149514	0.00596915
ENSMUSG00000029070	Mxra8	74761	1283.76	0.582256	0.0936762	6.21562	5.11215e-10	1.5752e-07
ENSMUSG00000025036	Sfxn2	94279	103.481	-0.581694	0.19358	-3.00492	0.00265648	0.049117
ENSMUSG00000090290	Tarbp1	212728	235.856	-0.589183	0.153357	-3.8419	0.000122086	0.00509413
ENSMUSG00000032511	Scn5a	20271	530.761	-0.593561	0.1165	-5.09495	3.48824e-07	4.36648e-05
ENSMUSG00000027313	Chac1	69065	387.776	-0.596344	0.118357	-5.03851	4.69174e-07	5.52751e-05
ENSMUSG00000052085	Dock8	76088	306.38	-0.601767	0.141219	-4.26125	2.03287e-05	0.00118014
ENSMUSG00000046169	Adamts6	108154	387.78	-0.602029	0.132347	-4.54887	5.39358e-06	0.000412947
ENSMUSG00000028364	Tnc	21923	6772.8	-0.60419	0.0917366	-6.58614	4.51407e-11	1.74986e-08
ENSMUSG00000001436	Slc19a1	20509	574.183	-0.617445	0.117888	-5.23758	1.62699e-07	2.41376e-05
ENSMUSG00000037172	E330009J07Rik	243780	143.836	-0.618897	0.179782	-3.44249	0.000576381	0.0163338
ENSMUSG00000042367	Gjb3	14620	278.161	-0.629024	0.137301	-4.58135	4.61981e-06	0.000365238
ENSMUSG00000050587	Lrrc4c	241568	116.428	-0.640284	0.183578	-3.48781	0.000486994	0.0144499
ENSMUSG00000028634	Hivep3	16656	257.116	-0.663464	0.140222	-4.73152	2.22846e-06	0.000202874
ENSMUSG00000028179	Cth	107869	129.726	-0.666817	0.181574	-3.67242	0.000240268	0.00846716
ENSMUSG00000025650	Col7a1	12836	138.075	-0.706951	0.184884	-3.82376	0.000131433	0.0053722
ENSMUSG00000009927	Rps25	75617	163.683	-0.711936	0.219764	-3.23955	0.00119718	0.0275604
ENSMUSG00000054321	Taf4b	72504	116.066	-0.716305	0.186075	-3.84954	0.000118339	0.00495496
ENSMUSG00000039518	Cdsn	386463	107.43	-0.724835	0.195188	-3.71352	0.0002044	0.00748865
ENSMUSG00000031383	Dusp9	75590	219.302	-0.763495	0.150882	-5.06023	4.18753e-07	5.08298e-05
ENSMUSG00000027750	Postn	50706	72.7751	-0.783657	0.230793	-3.39551	0.00068502	0.0184571
ENSMUSG00000061477	Rps7	20115	89.8576	-0.819103	0.24818	-3.30044	0.000965335	0.023388
ENSMUSG00000054555	Adam12	11489	472.353	-0.832073	0.153552	-5.41885	5.99832e-08	9.48445e-06
ENSMUSG00000090958	Lrrc32	434215	80.8924	-0.858344	0.218363	-3.93081	8.46613e-05	0.00385369
ENSMUSG00000015134	Aldh1a3	56847	53.3904	-0.868582	0.263552	-3.29568	0.000981829	0.0236661
ENSMUSG00000097772	5430416N02Rik	100503199	50.0693	-0.886973	0.272204	-3.25849	0.00112008	0.0263239
ENSMUSG00000055629	B4galnt4	330671	44.2743	-0.916043	0.285325	-3.21052	0.00132493	0.0296494
ENSMUSG00000037541	Shank2	210274	102.738	-0.959646	0.199095	-4.82004	1.43533e-06	0.00014023
ENSMUSG00000022382	Wnt7b	22422	44.2948	-0.98569	0.291988	-3.3758	0.000736027	0.0194321
ENSMUSG00000071470	Ccnb1ip1	239083	63.2165	-1.00077	0.256299	-3.90472	9.43354e-05	0.00422996
ENSMUSG00000050069	Grem2	23893	34.6752	-1.0748	0.341287	-3.14926	0.00163684	0.0352507
ENSMUSG00000021131	Erh	13877	29.5878	-1.11291	0.357095	-3.11656	0.00182973	0.0383732
ENSMUSG00000031026	Trim66	330627	33.4651	-1.40372	0.339196	-4.13838	3.49761e-05	0.00187987

## Sheet: GSEA_GOBP_myoblasts
ID	Description	setSize	enrichmentScore	NES	pvalue	p.adjust	qvalue	rank	leading_edge			core_enrichment
GO:0016072	rRNA metabolic process	239	-0.615463	-3.02018	1e-10	4.08208e-08	3.61404e-08	2018	tags=50%	list=17%	signal=43%	Pelp1/Rpusd1/Trmt112/Rps6/Rps17/Wbp11/Exosc5/Rpl11/Pelo/Urb1/Ngdn/Ddx54/Rpf2/Eif6/Pwp1/Nop10/Smarca4/Ddx52/Rps21/Mtor/Bms1/Ddx49/Wdr12/Mtrex/Utp14a/Mak16/Trp53/Rrp8/Rrp36/Rrp15/Nol11/Rexo4/Exosc7/Prkdc/Tbl3/Riok2/Lsm6/Ddx18/Exosc1/Rpusd2/Krr1/Drosha/Ddx56/Nob1/Las1l/Wdr75/Rsl1d1/Slfn9/Cd3eap/Mphosph10/Exosc8/Rpl10a/Suv39h1/Nsun5/Utp15/Tsr3/Utp4/Rpl35/Ddx51/Rpl27/Nol6/Npm1/Tsr2/Exosc2/Npm3/Nvl/Snu…
GO:0006364	rRNA processing	209	-0.618993	-2.98548	1e-10	4.08208e-08	3.61404e-08	2991	tags=60%	list=25%	signal=46%	Mrps11/Rpusd4/Rpusd3/Exosc4/Bud23/C1d/Ddx47/Nol10/Nol8/Dimt1/Mphosph6/Utp6/Mrm1/Exosc10/Dhx37/Shq1/Fbl/Kri1/Pelp1/Rpusd1/Trmt112/Rps6/Rps17/Wbp11/Exosc5/Rpl11/Urb1/Ngdn/Ddx54/Rpf2/Eif6/Pwp1/Nop10/Ddx52/Rps21/Bms1/Ddx49/Wdr12/Mtrex/Utp14a/Mak16/Rrp8/Rrp36/Rrp15/Nol11/Rexo4/Exosc7/Prkdc/Tbl3/Riok2/Lsm6/Ddx18/Exosc1/Rpusd2/Krr1/Ddx56/Nob1/Las1l/Wdr75/Rsl1d1/Mphosph10/Exosc8/Rpl10a/Suv39h1/Nsun5/Utp1…
GO:0042254	ribosome biogenesis	284	-0.596017	-2.98321	1e-10	4.08208e-08	3.61404e-08	2395	tags=58%	list=20%	signal=48%	Mrps11/Rpusd4/Rpusd3/Exosc4/Bud23/C1d/Ddx47/Nol10/Nol8/Dimt1/Mphosph6/Aatf/Gnl2/Utp6/Rpl6/Mrm1/Dhx29/Exosc10/Dhx37/Shq1/Fbl/Gnl3l/Mrpl22/Kri1/Pelp1/Rpusd1/Gtf3a/Trmt112/Riox2/Rps6/Rps17/Wbp11/Exosc5/Mrps7/Rpl11/Urb1/Rrn3/Ngdn/Ddx54/Ddx31/Rpf2/Eif6/Pwp1/Nop10/Mrps2/Ddx52/Rps5/Rpsa/Rps21/Bms1/Heatr3/Ddx49/Wdr12/Mtrex/Ran/Lsg1/Utp14a/Mak16/Rrp8/Rrp36/Rrp15/Nol11/Rexo4/Rsl24d1/Exosc7/Prkdc/Tbl3/Riok2…
GO:0022613	ribonucleoprotein complex biogenesis	394	-0.566142	-2.92095	1e-10	4.08208e-08	3.61404e-08	2762	tags=51%	list=23%	signal=41%	Dimt1/Mphosph6/Aatf/Gnl2/Mcts2/Utp6/Sf3a2/Rpl6/Ncbp1/Mrm1/Dhx29/Coil/Exosc10/Dhx37/Shq1/Fbl/Rpl13a/Gnl3l/Mrpl22/Kri1/Lsm4/Pelp1/Rpusd1/Gtf3a/Trmt112/Riox2/Rps6/Rps17/Tarbp2/Wbp11/Sf3a3/Exosc5/Mrps7/Rpl11/Urb1/Strap/Rrn3/Ngdn/Ckap5/Ddx54/Ddx31/Rpf2/Eif6/Pwp1/Hsp90ab1/Nop10/Scaf11/Adar/Mrps2/Ddx52/Rps5/Rpsa/Prmt7/Rps21/Ddx20/Bms1/Heatr3/Ddx49/Wdr12/Mtrex/Ran/Lsg1/Utp14a/Prpf19/Mak16/Rrp8/Rrp36/Rrp1…
GO:0042273	ribosomal large subunit biogenesis	65	-0.711468	-2.8405	1e-10	4.08208e-08	3.61404e-08	2018	tags=65%	list=17%	signal=54%	Rpl11/Urb1/Rpf2/Eif6/Heatr3/Wdr12/Mak16/Rrp15/Rsl24d1/Ddx18/Traf7/Las1l/Surf6/Nle1/Rsl1d1/Rpl10a/Nip7/Mrpl20/Rpl38/Rpl35/Npm1/Nvl/Snu13/Mdn1/Sdad1/Wdr74/Pes1/Rrs1/Rpl7l1/Dhx30/Mrto4/Nop16/Bop1/Nol9/Ebna1bp2/Znhit3/Rpl7a/Nop2/Ftsj3/Nhp2/Noc2l/Ppan
GO:0006261	DNA-templated DNA replication	144	-0.615416	-2.81893	1e-10	4.08208e-08	3.61404e-08	2324	tags=51%	list=19%	signal=41%	Rad51/Orc6/Gins3/Recql/Brca2/Noc3l/Gins2/Pold1/Ssbp1/Prim1/Rrm1/Mms22l/Endog/Dbf4/Atad5/Mcm7/Timeless/Upf1/Ccne1/Cdk9/Cdt1/Pola1/Cenpx/Orc1/Senp2/Mcmbp/Zgrf1/Pold4/Rfc5/Mre11a/Pold2/Ddx23/Mgme1/Chtf18/Alyref/Mcm3/Eme1/Lig3/Fbxo5/Pola2/Mcm4/Polq/Wdhd1/Mcm9/Ino80/Rfc4/Brca1/Npm1/Cenps/Pcna/Polg/Mcm2/Wdr18/Baz1a/Cdc6/Zpr1/Tonsl/Atr/Cdc45/Recql4/Wiz/Bard1/Dna2/Rtel1/Mcm10/Ticrr/Traip/Pole/E2f8/E2f7/M…
GO:0034470	ncRNA processing	381	-0.530394	-2.71528	1e-10	4.08208e-08	3.61404e-08	3000	tags=51%	list=25%	signal=39%	Ctu2/Mrps11/Rpusd4/Zbtb8os/Rpusd3/Exosc4/Cdk5rap1/Bud23/C1d/Ddx47/Elp3/Mto1/Nol10/Nol8/Dimt1/Mphosph6/Hnrnpa2b1/Utp6/Ncbp1/Mrm1/Ctu1/Exosc10/Dhx37/Ncor1/Thg1l/Srrt/Shq1/Fbl/Ints9/Toe1/Thumpd1/Aars2/Elac2/Ints7/Ints2/Gtpbp3/Kri1/Pelp1/Rpusd1/Ints11/Trmt112/Alkbh8/Rps6/Trub1/Rps17/Tarbp2/Wbp11/Exosc5/Elp5/Map2k1/Rpl11/Urb1/Tert/Adat1/Ngdn/Ddx54/Rpf2/Eif6/Pwp1/Nop10/Adar/Adat2/Ddx52/Aars/Pus7/Elp6/S…
GO:0006260	DNA replication	259	-0.546029	-2.70797	1e-10	4.08208e-08	3.61404e-08	2374	tags=46%	list=20%	signal=38%	Smc3/Fen1/Rad51/Pclaf/Top1mt/Orc6/Atf1/Gins3/Recql/Brca2/Gmnn/Rbms1/Noc3l/Gins2/Pold1/Ccdc88a/Ssbp1/Polh/Prim1/Rrm1/Sin3a/Mms22l/Egf/Endog/Rfc1/Dbf4/Rmi2/Atad5/Orc2/Rbbp6/Ccna2/Mcm7/Chaf1b/Timeless/Upf1/Ccne1/Cdk9/Cdt1/Pola1/Cdk1/Cenpx/Trp53/Cacybp/Orc1/Senp2/Mcmbp/Pds5a/Ankrd17/Mcm8/Tnfaip1/Cinp/Zgrf1/Pold4/Rfc5/Mre11a/Ddx11/Ssrp1/Pold2/Ddx23/Mgme1/Chtf18/Alyref/Mcm3/Usp37/Ino80e/Nfrkb/Eme1/Brpf…
GO:0034660	ncRNA metabolic process	530	-0.470862	-2.48926	1e-10	4.08208e-08	3.61404e-08	3188	tags=48%	list=27%	signal=37%	Tsen2/Qrsl1/Trmt1/Gtpbp4/Zc3h7b/Alkbh1/Thumpd2/Pop7/Ice1/Eri1/Farsb/Brix1/Tdrkh/Ctu2/Mrps11/Srf/Rpusd4/Zbtb8os/Wars2/Rpusd3/Exosc4/Cdk5rap1/Bud23/C1d/Ddx47/Tars2/Elp3/Mto1/Nol10/Rbm7/Nol8/Khsrp/Ubtf/Dimt1/Mphosph6/Hnrnpa2b1/Utp6/Klf5/Ncbp1/Mrm1/Ctu1/Exosc10/Mettl4/Dhx37/Ncor1/Thg1l/Srrt/Shq1/Sars/Fbl/Ints9/Toe1/Thumpd1/Aars2/Elac2/Ints7/Ints2/Hars/Gtpbp3/Kri1/Pelp1/Rpusd1/Ints11/Trmt112/Alkbh8/Rp…
GO:0022618	ribonucleoprotein complex assembly	158	-0.501082	-2.31734	1e-10	4.08208e-08	3.61404e-08	2709	tags=44%	list=23%	signal=35%	Mcts2/Sf3a2/Rpl6/Ncbp1/Dhx29/Coil/Shq1/Rpl13a/Lsm4/Tarbp2/Sf3a3/Mrps7/Rpl11/Strap/Ckap5/Rpf2/Eif6/Hsp90ab1/Scaf11/Adar/Rps5/Rpsa/Prmt7/Ddx20/Prpf19/Denr/Gemin6/Sart3/Prkdc/Setx/Sf3a1/Isy1/Traf7/Usp39/Eif3a/Celf1/Nle1/Prpf31/Snrpd3/Snrpf/Eif5/Ruvbl2/Mrpl20/Rpl38/Snrpb/Snu13/Mdn1/Hsp90aa1/Srpk1/Eif2s2/Rrs1/Eif2s3x/Snrnp200/Dhx30/Atm/Atr/Mrto4/Dhx9/Prmt5/Bop1/Dicer1/Prpf8/Pwp2/Ago2/Znhit3/Rps25/Lsm2…
GO:0051276	chromosome organization	444	-0.443105	-2.3133	1e-10	4.08208e-08	3.61404e-08	3228	tags=48%	list=27%	signal=36%	Apc/Smc6/Nek6/Ercc4/Plk1/Hmbox1/Usp44/Pif1/Mcm6/Setdb1/Tacc3/Tinf2/Bub3/Mapkapk5/Gins1/Chmp7/Bcl7c/Anapc15/Cdk2/Axin2/Rnf4/Dlgap5/Ascc3/Gins4/Kif2c/Nek2/Slx4/Ino80d/Smarcc2/Hnrnpa2b1/Wrap73/Spdl1/Dclre1a/Haspin/Stag1/Exosc10/Atf7ip/Map3k4/Dscc1/Trim28/Psmc3ip/Morc2a/Nuf2/Src/Shld2/Knstrn/Kat5/Gnl3l/Dsn1/Smc3/Smc4/Fen1/Rad51/Top1mt/Tcp1/Mau2/Mta2/Cenpi/Gins3/Recql/Brca2/Lats1/Smg1/Cenpe/Birc5/Gins…
GO:0071826	ribonucleoprotein complex subunit organization	166	-0.498281	-2.30835	1e-10	4.08208e-08	3.61404e-08	2141	tags=44%	list=18%	signal=37%	Mcts2/Sf3a2/Rpl6/Ncbp1/Dhx29/Coil/Shq1/Rpl13a/Lsm4/Tarbp2/Sf3a3/Mrps7/Rpl11/Strap/Ckap5/Rpf2/Eif6/Hsp90ab1/Scaf11/Adar/Kif5b/Rps5/Rpsa/Prmt7/Ddx20/Prpf19/Denr/Gemin6/Sart3/Prkdc/Setx/Sf3a1/Isy1/Dhx8/Traf7/Usp39/Eif3a/Celf1/Nle1/Prpf31/Snrpd3/Snrpf/Eif5/Ruvbl2/Mrpl20/Rpl38/Tfip11/Snrpb/Snu13/Mdn1/Hsp90aa1/Srpk1/Eif2s2/Rrs1/Eif2s3x/Snrnp200/Dhx30/Atm/Atr/Mrto4/Dhx9/Prmt5/Bop1/Dicer1/Prpf8/Pwp2/Ago2…
GO:0007059	chromosome segregation	306	-0.425777	-2.13829	1e-10	4.08208e-08	3.61404e-08	3228	tags=46%	list=27%	signal=34%	Apc/Smc6/Nek6/Ercc4/Plk1/Usp44/Actr2/Tacc3/Bub3/Chmp7/Bcl7c/Anapc15/Axin2/Pmf1/Dlgap5/Kif2c/Nek2/Slx4/Smarcc2/Cep85/Wrap73/Spdl1/Cdca2/Haspin/Stag1/Ska2/Dscc1/Psmc3ip/Nuf2/Knl1/Knstrn/Kat5/Dsn1/Smc3/Smc4/Rps3/Fen1/Mau2/Nup43/Brca2/Lats1/Cenpe/Birc5/Top3b/Seh1l/Zwilch/Usp9x/Ect2/Cdc23/Mis12/Ncapd2/Ncaph2/Cenpf/Smarca4/Rmi2/Naa10/Dpf1/Tlk1/Pbrm1/Trip13/Klhl22/Aurkb/Phf10/Ccne1/Arid1a/Ran/Cdt1/Banf1…
GO:0045787	positive regulation of cell cycle	279	-0.419223	-2.09581	1e-10	4.08208e-08	3.61404e-08	2434	tags=38%	list=20%	signal=31%	Src/Kat5/Fntb/Hes1/Pdgfrb/Smc4/Fen1/Pkd1/Lsm11/Prkce/Plrg1/Brca2/Cenpe/Ythdc2/Birc5/Rad23a/Sphk1/Gdpd5/Ect2/Cdc23/Tert/Rad51ap1/Rrm1/Eif4e/Sin3a/Ncapd2/Igf1r/Egf/Smoc2/Dusp3/Ncaph2/Dbf4/Cep295/Atad5/Prkca/Nupr1/Kif20b/Fosl1/Aurkb/Crebbp/Nr4a3/Cdt1/Cdk1/Pbk/Trp53/Spag5/Orc1/Ankrd17/Ccnd1/Plk4/Klhl18/Cdca8/Ttl/Cdc14a/Brd4/Hsf1/Tpr/Ptpn11/Apex1/Fbxo5/Racgap1/Akt1/Phb2/Cdca5/Kif23/Incenp/Abl1/Ube2c/I…
GO:0006281	DNA repair	515	-0.390699	-2.06308	1e-10	4.08208e-08	3.61404e-08	2975	tags=39%	list=25%	signal=31%	Bcl7c/Rfwd3/Palb2/Poll/Cdk2/Cdc14b/Axin2/Epc2/Bach1/Parg/Meaf6/Epc1/Usp7/Ascc3/Mta1/Gins4/Slx4/Setd2/Rad9a/Ino80d/Ercc8/Smarcc2/Inip/Rnaseh2a/Dclre1a/Nabp1/Rnf111/Apex2/Trim28/Fanci/Kat7/Wdr48/Shld2/Kat5/Ier3/Usp47/Spidr/Smc3/Smc4/Rps3/Nhej1/Fanca/Fen1/Rad51/Gtf2h4/Pclaf/Fan1/Recql/Brca2/Ogg1/Smg1/Gins2/Pold1/Rad23a/Polh/Pms2/Mutyh/Trrap/Tada1/Rad51ap1/Rrm1/Tigar/Emsy/Tada2b/Mms22l/Parp1/Cgas/Sgf…
GO:0006412	translation	573	-0.375516	-2.00244	1e-10	4.08208e-08	3.61404e-08	3583	tags=46%	list=30%	signal=34%	Mrpl45/Nsun4/Ighmbp2/Iars2/Mief1/Rps6kb1/Eif2b4/Eif1a/Uqcc2/Bc1/Abce1/Ftsj1/Polr2d/Eif3m/Eef1b2/Dus3l/Ago1/Rpl9/Rps27l/Pde12/Caprin1/Hnrnpu/Tent4a/Dph5/Dnajc3/Aurkaip1/Rpl18a/Mrpl2/Plxnb2/Mrpl49/Mrpl55/Cyfip1/Mrpl38/Erbb2/Dnajc1/Qrsl1/Drg1/Alkbh1/Efl1/Eif2b1/Mrps17/Larp4/Magoh/Rpl19/Farsb/Rack1/Mapkapk5/Mrps11/Eif5b/Rpusd4/Kbtbd8/Wars2/Mrpl30/Mrps10/Rpusd3/Rpl4/Cdk5rap1/Tnrc6b/Ppp1r15b/Tars2/Ascc…
GO:0043043	peptide biosynthetic process	586	-0.363613	-1.94347	1e-10	4.08208e-08	3.61404e-08	3583	tags=45%	list=30%	signal=33%	Mrpl45/Nsun4/Ighmbp2/Iars2/Mief1/Rps6kb1/Eif2b4/Eif1a/Uqcc2/Bc1/Abce1/Ftsj1/Polr2d/Eif3m/Eef1b2/Dus3l/Ago1/Rpl9/Rps27l/Pde12/Caprin1/Hnrnpu/Tent4a/Dph5/Dnajc3/Aurkaip1/Rpl18a/Mrpl2/Plxnb2/Mrpl49/Mrpl55/Cyfip1/Mrpl38/Erbb2/Dnajc1/Qrsl1/Drg1/Alkbh1/Efl1/Eif2b1/Mrps17/Larp4/Magoh/Rpl19/Farsb/Rack1/Mapkapk5/Mrps11/Eif5b/Rpusd4/Kbtbd8/Wars2/Mrpl30/Mrps10/Rpusd3/Rpl4/Cdk5rap1/Tnrc6b/Ppp1r15b/Tars2/Ascc…
GO:0044770	cell cycle phase transition	467	-0.355281	-1.86603	1e-10	4.08208e-08	3.61404e-08	2403	tags=34%	list=20%	signal=28%	Ier3/Usp47/Ints7/Clock/Fbxl15/Pkd1/Zfp36l2/Lsm11/Rad51/Ctdsp1/Plrg1/Rps6/Brca2/Lats1/Cenpe/Birc5/Zwilch/Cdc23/Trrap/Tert/Rrm1/Eif4e/Ube2s/Sin3a/Cenpf/Smarca4/Eps8/Dbf4/Atad5/Dpf1/Ccna2/Mapk14/Pbrm1/Trip13/Klhl22/Pidd1/Ccnj/Skp2/Aurkb/Timeless/Phf10/Upf1/Casp2/Ccne1/Crebbp/Arid1a/Ecd/E2f4/Msh2/Clasp2/Rbl1/Cdt1/Prpf19/Cdk1/E2f1/Pbk/Trp53/Orc1/Senp2/Ankrd17/Ccnd1/Klhl18/Prkdc/Ints3/Cdca8/Riok2/Mre11…
GO:0010564	regulation of cell cycle process	594	-0.341658	-1.82894	1e-10	4.08208e-08	3.61404e-08	2417	tags=32%	list=20%	signal=27%	Git1/Knstrn/Kat5/Ier3/Usp47/Ints7/Pdgfrb/Smc4/Clock/Fen1/Pkd1/Zfp36l2/Lsm11/Rad51/Ctdsp1/Prkce/Cep250/Plrg1/Rps6/Brca2/Klhl21/Cenpe/Birc5/Sphk1/Sox9/Zwilch/Ect2/Cdc23/Trrap/Tert/Rad51ap1/Rab11fip3/Rrm1/Sin3a/Ncapd2/Igf1r/Egf/Ncaph2/Entr1/Cenpf/Bora/Smarca4/Trim37/Cep76/Dbf4/Cep295/Rmi2/Atad5/Naa10/Dpf1/Kif20b/Mapk14/Pbrm1/Trip13/Klhl22/Pidd1/Aurkb/Timeless/Tpx2/Phf10/Casp2/Crebbp/Birc6/Arid1a/Ecd…
GO:0006974	cellular response to DNA damage stimulus	754	-0.336248	-1.81608	1e-10	4.08208e-08	3.61404e-08	2911	tags=36%	list=24%	signal=29%	Cdk2/Cdc14b/Axin2/Epc2/Bach1/Parg/Meaf6/Epc1/Usp7/Ascc3/Mta1/Gins4/Dyrk2/Slx4/Setd2/Rad9a/Ino80d/Oard1/Epha2/Ercc8/Smarcc2/Tpt1/Inip/Tfap4/Rnaseh2a/Bok/Dclre1a/Ankrd1/Nabp1/Rnf111/Apex2/Trim28/Fanci/Mapkapk2/Morc2a/Stxbp4/Kat7/Wdr48/Plscr1/Shld2/Kat5/Ier3/Usp47/Ints7/Spidr/Smc3/Smc4/Rps3/Clock/Nhej1/Triap1/Fanca/Fen1/Rad51/Nfatc2/Gtf2h4/Pclaf/Pla2r1/Smyd2/Fan1/Alkbh8/Recql/Brca2/Ogg1/Smg1/Gins2/P…
GO:1903047	mitotic cell cycle process	660	-0.336622	-1.811	1e-10	4.08208e-08	3.61404e-08	2413	tags=32%	list=20%	signal=27%	Knstrn/Kat5/Ier3/Usp47/Dsn1/Pdgfrb/Smc3/Aaas/Smc4/Son/Fbxl15/Pkd1/Zfp36l2/Lsm11/Rad51/Ctdsp1/Cfl1/Mau2/Plrg1/Gins3/Rps6/Brca2/Lats1/Cenpe/Birc5/Sphk1/Exoc6/Seh1l/Sapcd2/Zwilch/Ect2/Cdc23/Trrap/Tert/Rrm1/Eif4e/Mis12/Ckap5/Ube2s/Sin3a/Ncapd2/Igf1r/Egf/Ncaph2/Cenpf/Bora/Smarca4/Eps8/Dbf4/Atad5/Naa10/Dpf1/Ccna2/Kif20b/Pbrm1/Trip13/Klhl22/Pidd1/Ccnj/Skp2/Aurkb/Tpx2/Phf10/Casp2/Ccne1/Crebbp/Arid1a/Ecd/…
GO:0016071	mRNA metabolic process	624	-0.336184	-1.80697	1e-10	4.08208e-08	3.61404e-08	3376	tags=39%	list=28%	signal=29%	Cmtr2/Pnn/Pde12/Gemin2/Cwf19l2/Snrpc/Hnrnpu/Tent4a/Phrf1/Aurkaip1/Prkrip1/Cactin/Usp49/Rnmt/Rbm8a/Magohb/Tsen2/Zrsr2/Sugp2/Cwc22/Snrpa1/Taf3/Magoh/Cd2bp2/Papola/Ddx41/Snrpg/Ctnnbl1/Pcbp4/Supt5/Prpf40a/Thoc6/Ppie/Rpusd3/Exosc4/Nup98/Axin2/Tnrc6b/Wbp4/Srsf4/Ddx47/Zranb2/Vdr/Hnrnpa0/Rbm7/Khsrp/Pym1/Dnajb11/Eef1d/Sympk/Hnrnpa2b1/Eif4a3/Casc3/Igf2bp2/Sf3a2/Cstf1/Ncbp1/Dazap1/Srsf5/Coil/Exosc10/Snrnp25…
GO:0000278	mitotic cell cycle	773	-0.325391	-1.76222	1e-10	4.08208e-08	3.61404e-08	2413	tags=32%	list=20%	signal=27%	Knstrn/Kat5/Hes1/Ier3/Usp47/Dsn1/Pdgfrb/Smc3/Aaas/Smc4/Son/Fbxl15/Pkd1/Zfp36l2/Lsm11/Rad51/Ctdsp1/Nedd1/Cfl1/Cep250/Mau2/Plrg1/Gins3/Rps6/Brca2/Lats1/Cenpe/Ythdc2/Birc5/Sphk1/Exoc6/Seh1l/Sapcd2/Zwilch/Ect2/Cdc23/Trrap/Map2k1/Tert/Rrm1/Eif4e/Tada2a/Mis12/Sik1/Ckap5/Ube2s/Sin3a/Ncapd2/Igf1r/Egf/Smoc2/Dusp3/Ncaph2/Cenpf/Bora/Smarca4/Eps8/Dbf4/Atad5/Prkca/Naa10/Dpf1/Ccna2/Kif20b/Pbrm1/Trip13/Klhl22/P…
GO:0043604	amide biosynthetic process	663	-0.327147	-1.75967	1e-10	4.08208e-08	3.61404e-08	3583	tags=43%	list=30%	signal=32%	Mrpl45/Nsun4/Ighmbp2/Elovl1/Iars2/Mief1/Prkcd/Rps6kb1/Eif2b4/Eif1a/Uqcc2/Bc1/Abce1/Ftsj1/Polr2d/Eif3m/Eef1b2/Dus3l/Ago1/Rpl9/Ppcs/Rps27l/Pde12/Caprin1/Hnrnpu/Tent4a/Dph5/Dnajc3/Aurkaip1/Rpl18a/Sgms1/Mrpl2/Plxnb2/Mrpl49/Mrpl55/Cyfip1/Mrpl38/Erbb2/Dnajc1/Qrsl1/Drg1/Alkbh1/Efl1/Eif2b1/Mrps17/Larp4/Magoh/Rpl19/Farsb/Rack1/Mapkapk5/Mrps11/Eif5b/Rpusd4/Kbtbd8/Wars2/Mrpl30/Mrps10/Rpusd3/Rpl4/Cdk5rap1/Tn…
GO:0051052	regulation of DNA metabolic process	482	-0.347152	-1.82758	1.42575e-10	5.58722e-08	4.94659e-08	2911	tags=39%	list=24%	signal=31%	Cdk2/Axin2/Epc2/Parg/Meaf6/Epc1/Usp7/Gins4/Nek2/Slx4/Setd2/Ino80d/Aifm1/Ercc8/Smarcc2/Hnrnpa2b1/Kmt2a/Gja1/Ankrd1/Exosc10/Mettl4/Map3k4/Dscc1/Trim28/Kat7/Wdr48/Ahr/Src/Shld2/Kat5/Ier3/Gnl3l/Spidr/Pdgfrb/Smc3/Rps3/Rad51/Tcp1/Atf1/Gins3/Brca2/Gmnn/Ogg1/Smg1/Gins2/Ccdc88a/Ssbp1/Pms2/Usp9x/Trrap/Zfp458/Tada1/Rad51ap1/Supt6/Tigar/Cct5/Fgf2/Gfer/Igf1r/Tada2b/Egf/Smoc2/Parp1/Endog/Cgas/Sgf29/Hsp90ab1/Sm…
GO:0090068	positive regulation of cell cycle process	209	-0.450236	-2.17154	1.51889e-10	5.72329e-08	5.06706e-08	2411	tags=37%	list=20%	signal=30%	Kat5/Pdgfrb/Smc4/Fen1/Lsm11/Prkce/Plrg1/Cenpe/Birc5/Sphk1/Ect2/Cdc23/Tert/Rad51ap1/Rrm1/Sin3a/Ncapd2/Igf1r/Egf/Ncaph2/Dbf4/Cep295/Atad5/Kif20b/Aurkb/Crebbp/Cdt1/Cdk1/Pbk/Spag5/Orc1/Ankrd17/Ccnd1/Plk4/Klhl18/Cdca8/Cdc14a/Brd4/Tpr/Apex1/Fbxo5/Racgap1/Akt1/Phb2/Cdca5/Kif23/Incenp/Ube2c/Ino80/Pkp4/Eif4g3/Npm1/Gli1/Kif14/Ranbp1/Dync1h1/Ncapg2/Cdc6/Ddx3x/Ncapd3/Pdgfb/Rptor/Met/Nup62/Wiz/Smc2/Med1/Map3k…
GO:0042274	ribosomal small subunit biogenesis	71	-0.622273	-2.52622	4.10137e-10	1.48819e-07	1.31756e-07	2211	tags=52%	list=18%	signal=43%	Rps6/Rps17/Mrps7/Ngdn/Ddx52/Rps5/Rpsa/Rps21/Bms1/Rrp36/Nol11/Prkdc/Tbl3/Riok2/Lsm6/Nob1/Surf6/Ltv1/Rpl38/Tsr3/Utp4/Npm1/Tsr2/Snu13/Nop9/Nat10/Rrs1/Wdr3/Pwp2/Rcl1/Rps25/Bysl/Rps7/Wdr46/Tsr1/Wdr43/Heatr1
GO:0006399	tRNA metabolic process	165	-0.47287	-2.18866	1.00371e-09	3.32164e-07	2.94078e-07	3576	tags=55%	list=30%	signal=39%	Nsun4/Iars2/Pop5/Trpt1/Qtrt1/Ftsj1/Tsen34/Zcchc7/Dus3l/Ankrd16/Osgepl1/Tsen2/Qrsl1/Trmt1/Alkbh1/Thumpd2/Pop7/Farsb/Ctu2/Rpusd4/Zbtb8os/Wars2/Cdk5rap1/Tars2/Elp3/Mto1/Ctu1/Exosc10/Thg1l/Sars/Thumpd1/Aars2/Elac2/Hars/Gtpbp3/Trmt112/Alkbh8/Trub1/Cars/Elp5/Yars/Adat1/Kars/Nars2/Adat2/Aars/Pus7/Elp6/Ssb/Trdmt1/Rars/Farsa/Lars2/Dus1l/Pus1/Urm1/Mars2/Exosc7/Trmt11/Lsm6/Rpp14/Trnt1/Cdkal1/Yars2/Dus4l/Slf…
GO:0003012	muscle system process	259	0.446341	2.06656	1.01714e-09	3.32164e-07	2.94078e-07	1714	tags=29%	list=14%	signal=25%	Myog/Sulf2/Mylpf/Myh3/Igfbp5/Cxcr4/Actc1/Myl1/Myom2/Mymk/Rgs2/Adora2b/Jsrp1/Cacng1/Tnni1/Tnnt1/Chrng/Myh1/Atp2a1/Kcnj2/Tnnt3/Stac3/Casq2/Tnnc1/Bbs2/Sorbs2/Tmod1/Lmod1/Gsn/Aldoa/Ehd3/Cacna2d1/Lmcd1/Ppp3ca/Nol3/Akap6/Foxo3/Myod1/Chrna1/Apbb1/Tnni2/Lmod3/Sulf1/Myl4/Fbxo32/Foxo1/Bin1/Psen2/Ryr3/Mef2c/Fdps/Actn3/Ar/Trpm4/Prkg1/Gatm/Dbn1/Cacnb1/Anxa6/Tmem38a/Tmem38b/Calcrl/Tnfrsf1b/Mylk/Ednra/Tnfrsf1a/…
GO:0098813	nuclear chromosome segregation	250	-0.416208	-2.05739	9.62721e-10	3.32164e-07	2.94078e-07	3228	tags=46%	list=27%	signal=34%	Apc/Nek6/Ercc4/Plk1/Usp44/Actr2/Tacc3/Bub3/Chmp7/Bcl7c/Anapc15/Axin2/Kif2c/Nek2/Slx4/Smarcc2/Wrap73/Spdl1/Haspin/Stag1/Dscc1/Psmc3ip/Nuf2/Knl1/Knstrn/Kat5/Dsn1/Smc3/Smc4/Fen1/Mau2/Brca2/Lats1/Cenpe/Birc5/Seh1l/Zwilch/Ect2/Cdc23/Mis12/Ncapd2/Ncaph2/Cenpf/Smarca4/Rmi2/Naa10/Dpf1/Pbrm1/Trip13/Klhl22/Aurkb/Phf10/Ccne1/Arid1a/Ran/Cdt1/Cenpx/Spag5/Prc1/Mcmbp/Pds5a/Ndc1/Cdca8/Riok2/Ttl/Mre11a/Smarcd1/Dd…
GO:0000470	maturation of LSU-rRNA	29	-0.767451	-2.55031	1.51117e-09	4.77579e-07	4.2282e-07	2014	tags=76%	list=17%	signal=63%	Urb1/Rpf2/Eif6/Wdr12/Mak16/Rrp15/Ddx18/Las1l/Rsl1d1/Rpl10a/Rpl35/Npm1/Snu13/Pes1/Rpl7l1/Bop1/Nol9/Znhit3/Rpl7a/Nop2/Ftsj3/Nhp2
GO:0002181	cytoplasmic translation	134	-0.497565	-2.23409	1.95542e-09	5.98663e-07	5.3002e-07	2719	tags=43%	list=23%	signal=34%	Rps9/Mcts2/Dph7/Rpl6/Ncbp1/Dhx29/Rpl13a/Rps3a1/Rps3/Rpl29/Pabpc1/Rps6/Rps17/Rps11/Unk/Eif3i/Eif4a1/Rpl11/Ckap5/Rpl37a/Aars/Rps5/Rpsa/Rps18/Rpl30/Rps21/Rps27a/Slbp/Uba52/Denr/Rpl32/Rpl28/Eif2b3/Eif3a/Rpl21/Rps10/Cnbp/Eif5/Rpl10a/Rpl3/Rpl38/Rpl34/Rpl36/Rpl36a/Rpl27/Rpl41/Rps12/Eif2s2/Eif2s3x/Dph1/Drg2/Rpl12/Eif4ebp1/Dhx9/Dph2/Rps25/Rps7/Rpl7a
GO:0033044	regulation of chromosome organization	223	-0.420742	-2.05043	2.92168e-09	8.67386e-07	7.67932e-07	3228	tags=47%	list=27%	signal=35%	Apc/Nek6/Ercc4/Plk1/Hmbox1/Usp44/Pif1/Setdb1/Tacc3/Tinf2/Bub3/Mapkapk5/Bcl7c/Anapc15/Cdk2/Axin2/Rnf4/Nek2/Slx4/Ino80d/Smarcc2/Hnrnpa2b1/Spdl1/Exosc10/Atf7ip/Map3k4/Trim28/Morc2a/Nuf2/Src/Kat5/Gnl3l/Smc4/Fen1/Tcp1/Smg1/Cenpe/Birc5/Ssbp1/Zwilch/Cdc23/Cct5/Sin3a/Ncapd2/Parp1/Smarca4/Rmi2/Naa10/Dpf1/Pbrm1/Trip13/Klhl22/Aurkb/Phf10/Upf1/Arid1a/Cdt1/Ylpm1/Cct7/Cdca8/Riok2/Mre11a/Smarcd1/Zw10/Baz1b/Tpr/…
GO:0032787	monocarboxylic acid metabolic process	374	0.396876	1.90167	3.43766e-09	9.90551e-07	8.76976e-07	1915	tags=31%	list=16%	signal=27%	Myog/Slc1a3/Lpl/Ephx1/Idh1/Pdk1/Fmo1/Acadm/Eno2/Sord/Acsl3/Stat3/Scd2/Acss2/Pdk2/Cpt1c/Dcxr/Fgfr4/Gamt/Scd1/Srr/Phyh/Abcd1/Aldoa/Ptgr1/Lpin1/Acadsb/Ech1/Cyb5a/Slc27a3/Decr1/Haghl/Fah/Fads6/Ldha/Pfkl/Insig2/Prkab2/Appl2/Scp2/Abcd2/Pex7/Acadl/Pla2g15/Khk/Acad12/Hpgd/Ogt/Elovl5/Actn3/Crabp2/Etfa/Me1/Naaa/Acaa1a/Hadh/Pfkm/Lipe/Tecr/Decr2/Etfb/Cyp2j6/Cyp4v3/Gpi1/Gatm/Cpt1a/Prkar2b/Echdc3/Acox3/Pnpla8/…
GO:0009451	RNA modification	142	-0.477927	-2.17505	4.30231e-09	1.20428e-06	1.0662e-06	3488	tags=52%	list=29%	signal=37%	Qtrt1/Ftsj1/Dus3l/Cmtr2/Ankrd16/Osgepl1/Trmt1/Tgs1/Alkbh1/Thumpd2/Ctu2/Rpusd4/Rpusd3/Cdk5rap1/Bud23/Elp3/Mto1/Dimt1/Dnajb11/Mrm1/Ctu1/Mettl4/Thg1l/Fbl/Thumpd1/Rbm15/Aars2/Gtpbp3/Zc3h13/Rpusd1/Trmt112/Alkbh8/Trub1/Elp5/Nop10/Adar/Adat2/Aars/Pus7/Elp6/Trdmt1/Dus1l/Pcif1/Pus1/Urm1/Rpusd2/Cdkal1/Adarb1/Dus4l/Mettl2/Trmt10a/Pus7l/Nsun5/Tsr3/Elp1/Trub2/Emg1/Nat10/Pusl1/Gar1/Nsun2/Hnrnpab/Trmt6/Yrdc/Trm…
GO:0008380	RNA splicing	374	-0.360461	-1.84501	5.04071e-09	1.37177e-06	1.21449e-06	3339	tags=40%	list=28%	signal=30%	Gemin2/Cwf19l2/Snrpc/Hnrnpu/Prkrip1/Cactin/Usp49/Rbm8a/Magohb/Tsen2/Zrsr2/Sugp2/Cwc22/Snrpa1/Magoh/Cd2bp2/Ddx41/Snrpg/Ctnnbl1/Pcbp4/Prpf40a/Thoc6/Clk3/Ppie/Zbtb8os/Nup98/Wbp4/Srsf4/Ddx47/Zranb2/Rbm7/Khsrp/Hnrnpa2b1/Eif4a3/Casc3/Sf3a2/Ncbp1/Dazap1/Srsf5/Coil/Snrnp25/Mettl4/Prdx6/Rbm15/Rbm28/Lsm4/Son/Zc3h13/Lsm8/Cwf19l1/Pabpc1/Snrnp40/Rbmxl1/Plrg1/Ppp1r8/Khdrbs3/Dhx15/Wbp11/Sf3a3/Trrap/Tada1/Supt6/…
GO:0000280	nuclear division	361	-0.36418	-1.85324	5.57679e-09	1.47664e-06	1.30733e-06	3243	tags=41%	list=27%	signal=31%	Wnt4/Apc/Nek6/Ercc4/Plk1/Drg1/Spire2/Usp44/Chek2/Marf1/Insr/Actr2/Tacc3/Tdrkh/Bub3/Chmp7/Bcl7c/Anapc15/Cdc14b/Mnd1/Kif2c/Nek2/Slx4/Aspm/Smarcc2/Cep85/Wrap73/Spdl1/Cdca2/Haspin/Stag1/Ubr2/Dscc1/Psmc3ip/Nuf2/Knstrn/Kat5/Dsn1/Pdgfrb/Smc3/Aaas/Smc4/Fanca/Rad51/Mau2/Brca2/Cenpe/Birc5/Sphk1/Seh1l/Zwilch/Cdc23/Rad51ap1/Mis12/Ube2s/Ncapd2/Igf1r/Egf/Ncaph2/Bora/Smarca4/Eps8/Naa10/Dpf1/Kif20b/Pbrm1/Trip13/…
GO:0006397	mRNA processing	416	-0.343971	-1.78573	6.78761e-09	1.74995e-06	1.54931e-06	3376	tags=39%	list=28%	signal=29%	Cmtr2/Pnn/Pde12/Gemin2/Cwf19l2/Snrpc/Hnrnpu/Tent4a/Phrf1/Aurkaip1/Prkrip1/Cactin/Usp49/Rnmt/Rbm8a/Magohb/Tsen2/Zrsr2/Sugp2/Cwc22/Snrpa1/Magoh/Cd2bp2/Papola/Ddx41/Snrpg/Ctnnbl1/Pcbp4/Supt5/Prpf40a/Thoc6/Ppie/Rpusd3/Nup98/Wbp4/Srsf4/Ddx47/Zranb2/Rbm7/Khsrp/Sympk/Hnrnpa2b1/Eif4a3/Casc3/Sf3a2/Cstf1/Ncbp1/Dazap1/Srsf5/Coil/Snrnp25/Rnf20/Srrt/Prdx6/Rbm15/Rbm28/Lsm4/Son/Zc3h13/Lsm11/Ctr9/Lsm8/Cwf19l1/Pa…
GO:0030490	maturation of SSU-rRNA	49	-0.657527	-2.47461	7.04273e-09	1.76917e-06	1.56632e-06	1934	tags=51%	list=16%	signal=43%	Ngdn/Ddx52/Rps21/Bms1/Rrp36/Nol11/Tbl3/Riok2/Lsm6/Nob1/Tsr3/Utp4/Tsr2/Snu13/Nop9/Nat10/Rrs1/Wdr3/Pwp2/Rcl1/Bysl/Wdr46/Tsr1/Wdr43/Heatr1
GO:0007517	muscle organ development	252	0.428399	1.97446	8.11472e-09	1.9875e-06	1.75961e-06	1917	tags=30%	list=16%	signal=26%	Myog/Mylpf/Egr1/Six1/Actc1/Mymk/S1pr1/Btg2/Tnni1/Ly6e/Des/Acta1/Pitx2/Pmp22/Hey1/Col3a1/Stra6/Stac3/Tnnc1/Msc/Fzd1/Cryab/Wnt10b/Cavin4/Shox2/Myf5/Id3/Flot1/Nog/Ppp3ca/Fos/Popdc3/Myod1/Vgll2/Klhl41/Chrna1/Bves/Cdk5/Lmod3/Arid5b/Tmem182/Cited2/Egr2/Hlx/Smyd1/Heyl/Dll1/Mef2c/Bmp4/Actn3/Sgcb/Foxc1/Prkaa1/Rbm24/Disp1/Six4/Mylk/Btbd1/Rb1/Ednra/Rbpj/Tcf7l2/Svil/Myl6b/Adrb2/Smad3/Frg1/Ryr1/Bdnf/Usp2/Rxra…
GO:0006403	RNA localization	153	-0.461785	-2.12167	8.53841e-09	2.04026e-06	1.80633e-06	3816	tags=57%	list=32%	signal=39%	Tsc1/Cetn3/Mcm3ap/Nup54/Nup35/Sarnp/Srsf7/Cct2/Pabpn1/Tomm20/Nup37/Nxf3/Nxt2/Polr2d/Pih1d1/Hnrnpu/Rbm8a/Magohb/Magoh/Thoc6/Nup98/Nxf1/Khsrp/Setd2/Hnrnpa2b1/Eif4a3/Casc3/Igf2bp2/Rftn1/Ncbp1/Exosc10/Fbl/Nxt1/Aaas/Nupl2/Ddx19a/Tcp1/Nup43/Peg10/Mrpl18/Seh1l/Supt6/Thoc3/Iws1/Ckap5/Kif5c/Myo1c/Ddx19b/Ssb/Slbp/Ran/Nup93/Hnrnpa1/Senp2/Ndc1/Nrde2/Hsf1/Htt/Rae1/Tpr/Alyref/Gle1/Nup133/Nup153/Ahctf1/Nol6/Npm…
GO:0006275	regulation of DNA replication	129	-0.486837	-2.17312	9.24715e-09	2.15701e-06	1.90969e-06	3149	tags=53%	list=26%	signal=39%	Gtpbp4/Mcm6/Jade1/Donson/Gins1/Cdk2/Meaf6/Gins4/Ino80d/Mettl4/Dscc1/Kat7/Smc3/Atf1/Gins3/Brca2/Gmnn/Gins2/Ccdc88a/Ssbp1/Egf/Endog/Dbf4/Atad5/Rbbp6/Ccna2/Mcm7/Timeless/Cdt1/Cdk1/Trp53/Cacybp/Senp2/Pds5a/Ankrd17/Tnfaip1/Rfc5/Chtf18/Mcm3/Usp37/Ino80e/Nfrkb/Brpf3/Lig3/Fbxo5/Ing5/Actl6a/Hras/Ruvbl2/Mcm4/Ino80/Rfc4/Npm1/Gli1/Pcna/Mcm2/Baz1a/Zbtb38/Pdgfb/Atr/Met/Dhx9/Wiz/Dna2/Ticrr/E2f8/E2f7/Mcm5
GO:0000075	cell cycle checkpoint signaling	173	-0.440325	-2.05331	1.03782e-08	2.36455e-06	2.09343e-06	1694	tags=32%	list=14%	signal=28%	Mapk14/Trip13/Klhl22/Pidd1/Aurkb/Timeless/Casp2/Msh2/Cdt1/Prpf19/Cdk1/E2f1/Pbk/Trp53/Orc1/Ccnd1/Prkdc/Ints3/Cdca8/Mre11a/Brd4/Hsf1/Zw10/Fancd2/Hus1/Tpr/Ptpn11/Dgkz/Eif2ak4/Spc24/Eme1/Rbm38/Kntc1/Incenp/Brca1/Bub1b/Ercc6/Plk3/Cep192/Rpa2/Cdc6/Atm/Atr/Bard1/Nsun2/Dna2/Map3k20/Dtl/Ticrr/Mtbp/Ppp1r10/Clspn/Topbp1/Dot1l/Stil/Hmga2
GO:0006310	DNA recombination	254	-0.399374	-1.97789	1.2132e-08	2.7013e-06	2.39157e-06	2973	tags=41%	list=25%	signal=31%	Rfwd3/Palb2/Poll/Epc2/Mnd1/Meaf6/Epc1/Gins4/Slx4/Setd2/Ino80d/Inip/Ubr2/Nabp1/Apex2/Psmc3ip/Wdr48/Shld2/Kat5/Spidr/Nhej1/Tcf7/Rad51/Fan1/Recql/Brca2/Gins2/Pms2/Trrap/Rad51ap1/Supt6/Hmgb2/Mms22l/Parp1/Dcaf1/Cgas/Xrcc6/Rmi2/Msh3/Atad5/Nono/Eid3/Fancb/Nsd2/Trip13/Mcm7/Timeless/Msh2/Tfrc/Cenpx/Foxp1/Mcm8/Prkdc/Setx/Ints3/Mre11a/Hspd1/Fancd2/Hus1/Chtf18/Alyref/Mcm3/Brip1/Apex1/Nfrkb/Eme1/Lig3/Pot1b/Ac…
GO:0000375	RNA splicing via transesterification reactions	241	-0.397943	-1.95393	1.49494e-08	3.11615e-06	2.75885e-06	3339	tags=43%	list=28%	signal=32%	Gemin2/Cwf19l2/Snrpc/Hnrnpu/Cactin/Usp49/Rbm8a/Magohb/Zrsr2/Cwc22/Snrpa1/Magoh/Ddx41/Snrpg/Ctnnbl1/Pcbp4/Prpf40a/Ppie/Nup98/Wbp4/Srsf4/Rbm7/Hnrnpa2b1/Eif4a3/Casc3/Sf3a2/Ncbp1/Dazap1/Srsf5/Coil/Snrnp25/Prdx6/Rbm15/Lsm4/Son/Lsm8/Cwf19l1/Rbmxl1/Plrg1/Khdrbs3/Wbp11/Sf3a3/Strap/Dhx38/Scaf11/Prmt7/Ddx20/Rbmx2/Prpf19/Rbm14/Hnrnpa1/Rbm10/Gemin6/Srrm1/Sart3/Setx/Lsm7/Sf3a1/Isy1/Zfp64/Sf3b3/Hnrnpm/Dhx8/Lsm…
GO:0000377	RNA splicing via transesterification reactions with bulged adenosine as nucleophile	241	-0.397943	-1.95393	1.49494e-08	3.11615e-06	2.75885e-06	3339	tags=43%	list=28%	signal=32%	Gemin2/Cwf19l2/Snrpc/Hnrnpu/Cactin/Usp49/Rbm8a/Magohb/Zrsr2/Cwc22/Snrpa1/Magoh/Ddx41/Snrpg/Ctnnbl1/Pcbp4/Prpf40a/Ppie/Nup98/Wbp4/Srsf4/Rbm7/Hnrnpa2b1/Eif4a3/Casc3/Sf3a2/Ncbp1/Dazap1/Srsf5/Coil/Snrnp25/Prdx6/Rbm15/Lsm4/Son/Lsm8/Cwf19l1/Rbmxl1/Plrg1/Khdrbs3/Wbp11/Sf3a3/Strap/Dhx38/Scaf11/Prmt7/Ddx20/Rbmx2/Prpf19/Rbm14/Hnrnpa1/Rbm10/Gemin6/Srrm1/Sart3/Setx/Lsm7/Sf3a1/Isy1/Zfp64/Sf3b3/Hnrnpm/Dhx8/Lsm…
GO:0000398	mRNA splicing via spliceosome	241	-0.397943	-1.95393	1.49494e-08	3.11615e-06	2.75885e-06	3339	tags=43%	list=28%	signal=32%	Gemin2/Cwf19l2/Snrpc/Hnrnpu/Cactin/Usp49/Rbm8a/Magohb/Zrsr2/Cwc22/Snrpa1/Magoh/Ddx41/Snrpg/Ctnnbl1/Pcbp4/Prpf40a/Ppie/Nup98/Wbp4/Srsf4/Rbm7/Hnrnpa2b1/Eif4a3/Casc3/Sf3a2/Ncbp1/Dazap1/Srsf5/Coil/Snrnp25/Prdx6/Rbm15/Lsm4/Son/Lsm8/Cwf19l1/Rbmxl1/Plrg1/Khdrbs3/Wbp11/Sf3a3/Strap/Dhx38/Scaf11/Prmt7/Ddx20/Rbmx2/Prpf19/Rbm14/Hnrnpa1/Rbm10/Gemin6/Srrm1/Sart3/Setx/Lsm7/Sf3a1/Isy1/Zfp64/Sf3b3/Hnrnpm/Dhx8/Lsm…
GO:0006325	chromatin organization	468	-0.329505	-1.72767	2.07277e-08	4.23062e-06	3.74554e-06	3351	tags=41%	list=28%	signal=31%	Zfp445/Cenpv/Kat6a/Pcgf5/Ep300/Pih1d1/Hnrnpu/Chd4/Rnf8/Prmt6/Foxa2/Eya3/Usp49/Baz2a/Dpy30/Phf2/Nsd3/Kdm3b/Phf8/Kdm6b/Riox1/Setdb1/Setd7/Rere/Tet1/Msl3/Bcl7c/Rfwd3/Rcbtb1/Cdk2/Bud23/Epc2/Zfp518b/Meaf6/Kdm5a/Epc1/Mta1/Gatad2b/Chd9/Setd2/Ino80d/Smarcc2/Hira/Ash1l/Kmt2a/Gnas/Haspin/Lrwd1/Mysm1/Exosc10/Mettl4/Ubr2/Atf7ip/Ncor1/Trim28/Rnf20/Morc2a/Rbm15/Lmnb2/Kat7/Yeats2/Kat5/Kansl2/Ss18/Lsm11/Ctr9/Kdm…
GO:0006401	RNA catabolic process	243	-0.389122	-1.91136	2.60429e-08	5.20698e-06	4.60995e-06	2933	tags=38%	list=24%	signal=29%	Exosc4/Axin2/Tnrc6b/Hnrnpa0/Rbm7/Khsrp/Pym1/Eif4a3/Casc3/Igf2bp2/Rnaseh2a/Ncbp1/Exosc10/Eif4enif1/Mapkapk2/Dcp1a/Cnot9/Noct/Lsm4/Fen1/Zfp36l2/Pabpc1/Tnrc6c/Smg1/Gtpbp1/Gspt1/Exosc5/Pelo/Cnot3/Hnrnpr/Nbas/Ssb/Trdmt1/Myef2/Smg9/Mtor/Ddx49/Upf1/Mtrex/E2f1/Samd4/Rbm10/Exosc7/Lsm7/Nrde2/Helz2/Patl1/Hnrnpm/Lsm6/Exosc1/Drosha/Celf1/Apex1/Tnrc6a/Rbm38/Slfn9/Taf15/Exosc8/Lsm3/Zc3h18/Tirap/Npm1/Smg7/Thrap3…
GO:1901987	regulation of cell cycle phase transition	371	-0.347108	-1.77315	3.19211e-08	6.25462e-06	5.53747e-06	2403	tags=33%	list=20%	signal=27%	Ier3/Usp47/Ints7/Clock/Pkd1/Zfp36l2/Lsm11/Rad51/Ctdsp1/Plrg1/Rps6/Brca2/Cenpe/Birc5/Zwilch/Cdc23/Trrap/Tert/Rrm1/Sin3a/Cenpf/Smarca4/Dbf4/Atad5/Dpf1/Mapk14/Pbrm1/Trip13/Klhl22/Pidd1/Aurkb/Timeless/Phf10/Casp2/Crebbp/Arid1a/Ecd/Msh2/Rbl1/Cdt1/Prpf19/Cdk1/E2f1/Pbk/Trp53/Orc1/Senp2/Ankrd17/Ccnd1/Klhl18/Prkdc/Ints3/Cdca8/Riok2/Mre11a/Cdc14a/Smarcd1/Brd4/Hsf1/Atp2b4/Zw10/Fancd2/Hus1/Tpr/Ptpn11/Dgkz/Ei…
GO:0000819	sister chromatid segregation	196	-0.414804	-1.96074	4.29429e-08	8.24924e-06	7.30339e-06	3228	tags=47%	list=27%	signal=35%	Apc/Nek6/Plk1/Usp44/Tacc3/Bub3/Chmp7/Bcl7c/Anapc15/Axin2/Kif2c/Nek2/Smarcc2/Wrap73/Spdl1/Haspin/Stag1/Dscc1/Nuf2/Knstrn/Kat5/Dsn1/Smc3/Smc4/Fen1/Mau2/Lats1/Cenpe/Birc5/Seh1l/Zwilch/Cdc23/Mis12/Ncapd2/Ncaph2/Smarca4/Rmi2/Naa10/Dpf1/Pbrm1/Trip13/Klhl22/Aurkb/Phf10/Arid1a/Ran/Cdt1/Spag5/Prc1/Mcmbp/Pds5a/Cdca8/Riok2/Mre11a/Smarcd1/Ddx11/Tubg1/Zw10/Baz1b/Tpr/Spc24/Fbxo5/Racgap1/Phb2/Actl6a/Cdca5/Kif23…
GO:0006936	muscle contraction	180	0.467252	2.06219	5.05572e-08	9.52517e-06	8.43302e-06	1707	tags=31%	list=14%	signal=27%	Sulf2/Mylpf/Myh3/Cxcr4/Actc1/Myl1/Myom2/Rgs2/Adora2b/Jsrp1/Cacng1/Tnni1/Tnnt1/Chrng/Myh1/Atp2a1/Kcnj2/Tnnt3/Stac3/Casq2/Tnnc1/Bbs2/Tmod1/Lmod1/Gsn/Aldoa/Ehd3/Cacna2d1/Akap6/Chrna1/Apbb1/Tnni2/Lmod3/Sulf1/Myl4/Bin1/Psen2/Ryr3/Actn3/Trpm4/Prkg1/Dbn1/Cacnb1/Anxa6/Tmem38a/Tmem38b/Calcrl/Mylk/Ednra/Map2k6/Arhgap42/Myl6b/Htr7/Adrb2/F2r
GO:0090329	regulation of DNA-templated DNA replication	53	-0.615178	-2.35035	6.61967e-08	1.22364e-05	1.08334e-05	3134	tags=64%	list=26%	signal=48%	Mcm6/Donson/Gins1/Cdk2/Gins4/Mettl4/Dscc1/Kat7/Gins3/Brca2/Gins2/Ssbp1/Endog/Dbf4/Mcm7/Timeless/Cdt1/Senp2/Rfc5/Chtf18/Mcm3/Lig3/Fbxo5/Mcm4/Ino80/Rfc4/Npm1/Pcna/Mcm2/Wiz/Ticrr/E2f8/E2f7/Mcm5
GO:0051236	establishment of RNA localization	132	-0.465723	-2.08431	7.35707e-08	1.33476e-05	1.18172e-05	3816	tags=58%	list=32%	signal=40%	Tsc1/Cetn3/Mcm3ap/Nup54/Nup35/Sarnp/Srsf7/Pabpn1/Tomm20/Nup37/Nxf3/Nxt2/Polr2d/Rbm8a/Magohb/Magoh/Thoc6/Nup98/Nxf1/Khsrp/Setd2/Hnrnpa2b1/Eif4a3/Casc3/Igf2bp2/Rftn1/Ncbp1/Nxt1/Aaas/Nupl2/Ddx19a/Nup43/Peg10/Mrpl18/Seh1l/Supt6/Thoc3/Iws1/Kif5c/Myo1c/Ddx19b/Ssb/Slbp/Ran/Nup93/Hnrnpa1/Senp2/Ndc1/Nrde2/Hsf1/Htt/Rae1/Tpr/Alyref/Gle1/Nup133/Nup153/Ahctf1/Nol6/Npm1/Nup85/Nup107/Atm/Atr/Lrpprc/Dhx9/Nup62/N…
GO:0000469	cleavage involved in rRNA processing	27	-0.743537	-2.44496	7.65509e-08	1.33923e-05	1.18568e-05	1612	tags=59%	list=13%	signal=51%	Rps21/Bms1/Rrp36/Exosc7/Tbl3/Nob1/Exosc8/Npm1/Exosc2/Nop9/Rrs1/Bop1/Nol9/Rcl1/Tsr1/Nhp2
GO:0051146	striated muscle cell differentiation	238	0.418156	1.91478	7.65203e-08	1.33923e-05	1.18568e-05	1576	tags=26%	list=13%	signal=23%	Myog/Igfbp5/Six1/Actc1/Myom2/Mymk/Rgs2/Acadm/Tnnt1/Cxcl12/Acta1/Pitx2/Krt19/Dyrk1b/Pmp22/Tnnt3/Ldb3/Bhlhe41/Stac3/Casq2/Neb/Wnt10b/Cavin4/Sorbs2/Shox2/Tmod1/Myf5/Lmod1/Flot1/Ppp3ca/Pld3/Akap6/Tmem119/Popdc3/Myod1/Klhl41/Bves/Lmod3/Tmem182/Cd81/Smyd1/Dll1/Mef2c/Bmp4/Fdps/Actn3/Sgcb/Mmp14/Cd53/Rara/Prkar1a/Fhod3/Ehd2/Rbm24/Six4/Trim32/Casp1/Il4/Rb1/Neurl2/Rbpj/Acvr1
GO:0051321	meiotic cell cycle	179	-0.424074	-2.00222	9.6283e-08	1.65489e-05	1.46514e-05	3243	tags=44%	list=27%	signal=32%	Wnt4/Ercc4/Plk1/Spire2/Marf1/Insr/Actr2/Tdrkh/Bub3/Cdk2/Zfp318/Mnd1/Rbm7/Nek2/Slx4/Aspm/Pdik1l/Haspin/Ubr2/Pkmyt1/Psmc3ip/Nuf2/Smc3/Smc4/Fanca/Rad51/Brca2/Cenpe/Ythdc2/Birc5/Pms2/Rad51ap1/Ncapd2/Igf1r/Ncaph2/Trip13/Ccne1/Tubgcp4/Clasp2/Foxj3/Cenpx/Stk35/Ndc1/Mre11a/Tubg1/Hsf1/Fancd2/Hus1/Chtf18/Gm773/Cks2/Brip1/Eme1/Syde1/Fbxo5/Tubgcp6/Incenp/Mki67/Eif4g3/Exo1/Nr2c2/Cenps/Bub1b/Top2a/Tubgcp3/Ercc…
GO:0000460	maturation of 5.8S rRNA	35	-0.686785	-2.42143	1.03501e-07	1.74827e-05	1.54782e-05	3245	tags=77%	list=27%	signal=56%	Rpf1/Eri1/Exosc4/C1d/Mphosph6/Exosc10/Kri1/Urb1/Eif6/Rps21/Wdr12/Mtrex/Mak16/Rrp15/Exosc7/Prkdc/Las1l/Exosc8/Npm1/Exosc2/Nop9/Pes1/Rrs1/Bop1/Nol9/Rcl1/Ftsj3
GO:0045943	positive regulation of transcription by RNA polymerase I	29	-0.715053	-2.37619	1.59495e-07	2.64842e-05	2.34476e-05	1853	tags=66%	list=15%	signal=56%	Pwp1/Smarca4/Myo1c/Mtor/Dek/Nol11/Baz1b/Wdr75/Ppp1r15a/Utp15/Ercc6/Atf4/Lyar/Ncl/Dhx33/Wdr43/Heatr1/Ddx21/Mybbp1a
GO:0044772	mitotic cell cycle phase transition	394	-0.336576	-1.73653	1.62835e-07	2.65882e-05	2.35397e-05	2339	tags=32%	list=19%	signal=26%	Fbxl15/Pkd1/Zfp36l2/Lsm11/Ctdsp1/Plrg1/Rps6/Lats1/Cenpe/Birc5/Zwilch/Cdc23/Tert/Rrm1/Eif4e/Ube2s/Sin3a/Cenpf/Smarca4/Eps8/Dbf4/Atad5/Dpf1/Ccna2/Pbrm1/Trip13/Klhl22/Pidd1/Ccnj/Skp2/Aurkb/Phf10/Casp2/Ccne1/Crebbp/Arid1a/Ecd/E2f4/Clasp2/Rbl1/Cdt1/Cdk1/E2f1/Trp53/Orc1/Senp2/Ankrd17/Ccnd1/Klhl18/Prkdc/Ints3/Cdca8/Riok2/Mre11a/Kat14/Cdc14a/Smarcd1/Kdm8/Brd4/Cks1b/Zw10/Iqgap3/Hus1/Tpr/Dgkz/Cks2/Usp37/Sp…
GO:0015931	nucleobase-containing compound transport	163	-0.432965	-1.99493	1.83352e-07	2.94476e-05	2.60711e-05	2797	tags=55%	list=23%	signal=43%	Tsc1/Cetn3/Mcm3ap/Nup54/Nup35/Sarnp/Srsf7/Lrrc8c/Pabpn1/Tomm20/Slc25a33/Nup37/Nxf3/Nxt2/Polr2d/Lrrc8e/Rbm8a/Magohb/Magoh/Thoc6/Nup98/Nxf1/Khsrp/Setd2/Hnrnpa2b1/Eif4a3/Casc3/Igf2bp2/Slc35c2/Rftn1/Ncbp1/Gja1/Slc29a2/Nxt1/Aaas/Nupl2/Ddx19a/Nup43/Slc25a32/Peg10/Mrpl18/Seh1l/Supt6/Thoc3/Iws1/Kif5c/Abcc5/Myo1c/Ddx19b/Ssb/Slbp/Epg5/Ran/Nup93/Hnrnpa1/Senp2/Slc25a5/Ndc1/Nrde2/Hsf1/Htt/Rae1/Tpr/Slc29a1/Aly…
GO:0050657	nucleic acid transport	129	-0.459223	-2.04986	2.50621e-07	3.86006e-05	3.41747e-05	3816	tags=58%	list=32%	signal=40%	Tsc1/Cetn3/Mcm3ap/Nup54/Nup35/Sarnp/Srsf7/Pabpn1/Tomm20/Nup37/Nxf3/Nxt2/Polr2d/Rbm8a/Magohb/Magoh/Thoc6/Nup98/Nxf1/Khsrp/Setd2/Hnrnpa2b1/Eif4a3/Casc3/Igf2bp2/Rftn1/Ncbp1/Nxt1/Aaas/Nupl2/Ddx19a/Nup43/Peg10/Mrpl18/Seh1l/Supt6/Thoc3/Iws1/Kif5c/Myo1c/Ddx19b/Ssb/Slbp/Ran/Nup93/Hnrnpa1/Senp2/Ndc1/Nrde2/Hsf1/Htt/Rae1/Tpr/Alyref/Gle1/Nup133/Nup153/Ahctf1/Nol6/Npm1/Nup85/Nup107/Lrpprc/Dhx9/Nup62/Nup160/Ns…
GO:0050658	RNA transport	129	-0.459223	-2.04986	2.50621e-07	3.86006e-05	3.41747e-05	3816	tags=58%	list=32%	signal=40%	Tsc1/Cetn3/Mcm3ap/Nup54/Nup35/Sarnp/Srsf7/Pabpn1/Tomm20/Nup37/Nxf3/Nxt2/Polr2d/Rbm8a/Magohb/Magoh/Thoc6/Nup98/Nxf1/Khsrp/Setd2/Hnrnpa2b1/Eif4a3/Casc3/Igf2bp2/Rftn1/Ncbp1/Nxt1/Aaas/Nupl2/Ddx19a/Nup43/Peg10/Mrpl18/Seh1l/Supt6/Thoc3/Iws1/Kif5c/Myo1c/Ddx19b/Ssb/Slbp/Ran/Nup93/Hnrnpa1/Senp2/Ndc1/Nrde2/Hsf1/Htt/Rae1/Tpr/Alyref/Gle1/Nup133/Nup153/Ahctf1/Nol6/Npm1/Nup85/Nup107/Lrpprc/Dhx9/Nup62/Nup160/Ns…
GO:0061061	muscle structure development	527	0.342813	1.70035	2.52163e-07	3.86006e-05	3.41747e-05	2450	tags=30%	list=20%	signal=25%	Myog/Mylpf/Egr1/Igfbp5/Six1/Actc1/Myom2/Ranbp3l/Cfh/Mymk/S1pr1/Smarca2/Btg2/Rgs2/Acadm/Tnni1/Tnnt1/Cxcl12/Ly6e/Des/Acta1/Pdcd4/Pitx2/Krt19/Dyrk1b/Pmp22/Hey1/Tnnt3/Col3a1/Ldb3/Bhlhe41/Mdm2/Nfatc4/Stra6/Stac3/Casq2/Tnnc1/Neb/Msc/Fzd1/Pdlim3/Igfbp3/Cryab/Wnt10b/Cavin4/Sorbs2/Shox2/Tmod1/Myf5/Id3/Lmod1/Flot1/Nog/Ppp3ca/Pld3/Fos/Rest/Nol3/Akap6/Tmem119/Zfp36l1/Popdc3/Myod1/Vgll2/Klhl41/Chrna1/Bves/Cdk…
GO:0140014	mitotic nuclear division	271	-0.367642	-1.82966	2.75669e-07	4.15496e-05	3.67856e-05	3228	tags=42%	list=27%	signal=32%	Apc/Nek6/Plk1/Drg1/Usp44/Chek2/Insr/Tacc3/Bub3/Chmp7/Bcl7c/Anapc15/Cdc14b/Kif2c/Nek2/Smarcc2/Cep85/Wrap73/Spdl1/Cdca2/Haspin/Stag1/Dscc1/Nuf2/Knstrn/Kat5/Dsn1/Pdgfrb/Smc3/Aaas/Smc4/Mau2/Cenpe/Birc5/Sphk1/Seh1l/Zwilch/Cdc23/Mis12/Ube2s/Ncapd2/Igf1r/Egf/Ncaph2/Bora/Smarca4/Eps8/Naa10/Dpf1/Kif20b/Pbrm1/Trip13/Klhl22/Aurkb/Tpx2/Phf10/Arid1a/Clasp2/Ran/Cdt1/Banf1/Spag5/Prc1/Pds5a/Nde1/Reep4/Cdca8/Riok…
GO:0044786	cell cycle DNA replication	34	-0.677848	-2.37356	2.88285e-07	4.27928e-05	3.78862e-05	2324	tags=65%	list=19%	signal=52%	Rad51/Gins3/Brca2/Dbf4/Atad5/Upf1/Cdt1/Pola1/Senp2/Mcm3/Fbxo5/Mcm4/Ino80/Pcna/Mcm2/Zpr1/Cdc45/Wiz/Dna2/Rtel1/E2f8/E2f7
GO:0006270	DNA replication initiation	30	-0.702499	-2.36936	3.00463e-07	4.32497e-05	3.82907e-05	2453	tags=67%	list=20%	signal=53%	Kat7/Orc6/Gins3/Noc3l/Prim1/Mcm7/Ccne1/Cdt1/Pola1/Orc1/Mcm3/Pola2/Mcm4/Mcm2/Cdc6/Cdc45/Mcm10/Ticrr/Mcm5/Topbp1
GO:0006913	nucleocytoplasmic transport	286	-0.360688	-1.80296	3.04606e-07	4.32497e-05	3.82907e-05	2569	tags=38%	list=21%	signal=30%	Eif4enif1/Trim28/Lrrk2/Dusp16/Nxt1/Ier3/Ipo7/Aaas/Nupl2/Ing1/Ddx19a/Pkd1/Cfl1/Nup43/Strada/Tnpo3/Desi1/Seh1l/Kpna2/Nutf2/Ect2/Supt6/Thoc3/Iws1/Eif6/Hsp90ab1/Ranbp3/Txn1/Tnpo2/Syk/Adar/Ddx19b/Mapk14/Ssb/Bach2/Heatr3/Cse1l/Ran/Lsg1/Cdk1/Trp53/Nup93/Stk4/Ubr5/Zfp384/Ndc1/Nrde2/Riok2/Gsk3b/Rangap1/Nup50/Nf1/Rae1/Tpr/Ptpn11/Alyref/Gle1/Akap1/Hspa8/Akap13/Smo/Akt1/Phb2/Xpo6/Pola2/Ipo9/Ltv1/Nup133/Ipo13…
GO:0051169	nuclear transport	286	-0.360688	-1.80296	3.04606e-07	4.32497e-05	3.82907e-05	2569	tags=38%	list=21%	signal=30%	Eif4enif1/Trim28/Lrrk2/Dusp16/Nxt1/Ier3/Ipo7/Aaas/Nupl2/Ing1/Ddx19a/Pkd1/Cfl1/Nup43/Strada/Tnpo3/Desi1/Seh1l/Kpna2/Nutf2/Ect2/Supt6/Thoc3/Iws1/Eif6/Hsp90ab1/Ranbp3/Txn1/Tnpo2/Syk/Adar/Ddx19b/Mapk14/Ssb/Bach2/Heatr3/Cse1l/Ran/Lsg1/Cdk1/Trp53/Nup93/Stk4/Ubr5/Zfp384/Ndc1/Nrde2/Riok2/Gsk3b/Rangap1/Nup50/Nf1/Rae1/Tpr/Ptpn11/Alyref/Gle1/Akap1/Hspa8/Akap13/Smo/Akt1/Phb2/Xpo6/Pola2/Ipo9/Ltv1/Nup133/Ipo13…
GO:0046653	tetrahydrofolate metabolic process	18	-0.796753	-2.3269	3.91882e-07	5.48467e-05	4.8558e-05	633	tags=56%	list=5%	signal=53%	Mthfd1l/Atic/Dhfr/Mthfd1/Mtr/Aldh1l2/Gart/Shmt1/Shmt2/Mthfd2
GO:0032543	mitochondrial translation	129	-0.45386	-2.02592	4.50972e-07	6.22278e-05	5.50928e-05	3822	tags=50%	list=32%	signal=35%	Mrpl42/Mrps5/Dars2/Mrpl10/Mrpl52/Mrpl45/Nsun4/Iars2/Mief1/Uqcc2/Aurkaip1/Mrpl2/Mrpl49/Mrpl55/Mrpl38/Qrsl1/Alkbh1/Mrps17/Mrps11/Rpusd4/Wars2/Mrpl30/Mrps10/Rpusd3/Cdk5rap1/Mrpl35/Rcc1l/Mrpl16/Mrpl37/Mrps28/Chchd1/Mrps33/Gfm1/Aars2/Mtg2/Mrpl22/Hars/Gadd45gip1/Mrpl41/Mrpl18/Mrpl40/Mrps7/Mrpl19/Mrps34/Mrpl9/Mrps2/Mrpl34/Mrpl43/Noa1/Lars2/Mrpl47/C1qbp/Ptcd3/Yars2/Tsfm/Mrpl20/Mrps18b/Trub2/Mrpl3/Mrps26/…
GO:0051054	positive regulation of DNA metabolic process	290	-0.36385	-1.82148	4.78101e-07	6.50549e-05	5.75958e-05	3028	tags=42%	list=25%	signal=32%	Tinf2/Mapkapk5/Gins1/Bcl7c/Cdk2/Epc2/Parg/Meaf6/Epc1/Usp7/Gins4/Nek2/Slx4/Ino80d/Ercc8/Smarcc2/Hnrnpa2b1/Map3k4/Dscc1/Trim28/Kat7/Wdr48/Src/Shld2/Kat5/Spidr/Pdgfrb/Rps3/Rad51/Tcp1/Atf1/Gins3/Gins2/Ssbp1/Pms2/Usp9x/Trrap/Rad51ap1/Tigar/Cct5/Fgf2/Gfer/Igf1r/Egf/Smoc2/Parp1/Endog/Hsp90ab1/Smarca4/Dbf4/Atad5/Dpf1/Pbrm1/Fancb/Nsd2/C3ar1/Aurkb/Timeless/Phf10/Arid1a/Msh2/Cdt1/Tfrc/Cdk1/Cacybp/Tnfaip1/Pr…
GO:0060538	skeletal muscle organ development	148	0.467088	1.99923	5.432e-07	7.29004e-05	6.45417e-05	1879	tags=32%	list=16%	signal=28%	Myog/Mylpf/Egr1/Six1/Btg2/Des/Acta1/Pitx2/Pmp22/Stra6/Stac3/Msc/Wnt10b/Shox2/Myf5/Flot1/Ppp3ca/Fos/Popdc3/Myod1/Vgll2/Klhl41/Chrna1/Bves/Cdk5/Lmod3/Cited2/Egr2/Hlx/Smyd1/Heyl/Dll1/Mef2c/Actn3/Prkaa1/Rbm24/Disp1/Six4/Rb1/Tcf7l2/Svil/Myl6b/Adrb2/Ryr1/Usp2/Hmg20b/Sin3b/Sox8
GO:0001503	ossification	285	0.391727	1.82816	5.62639e-07	7.44889e-05	6.59481e-05	1879	tags=28%	list=16%	signal=24%	Myog/Mgp/Igfbp5/Ranbp3l/Tob1/S1pr1/Tmem64/Ptn/Trp53inp2/Snai2/Rassf2/Lrrc17/Mmp2/Cebpa/Hey1/Cthrc1/Spp1/Dhrs3/Fzd1/Lrp4/Igfbp3/Nbr1/Wnt10b/Shox2/Myf5/Id3/Dnm3os/Nog/Ppp3ca/Rest/Tmem119/Kremen1/Thra/Ltbp3/Mapk3/Omd/Npr2/Kazald1/Chrd/Pex7/Egr2/Ifi204/Sfrp1/Mef2c/Bmp4/Actn3/Col10a1/Atraid/Mmp14/Smad6/Ifitm3/Trpm4/Foxc1/Nab2/Gfra4/Sfrp2/Isg15/Nfe2/Tmem38b/Dmp1/Areg/Rbpj/Smad1/Acvr1/Tcf7l2/Tent5a/Map2…
GO:0006518	peptide metabolic process	708	-0.285752	-1.53729	6.32168e-07	8.2578e-05	7.31097e-05	3583	tags=42%	list=30%	signal=31%	Mrpl45/Nsun4/Ighmbp2/Iars2/Pcsk4/Mief1/Rps6kb1/Eif2b4/Eif1a/Uqcc2/Psenen/Bc1/Abce1/Ftsj1/Bace1/Polr2d/Eif3m/Apoe/Eef1b2/Dus3l/Ago1/Rpl9/Rps27l/Pde12/Caprin1/Txnrd3/Hnrnpu/Tent4a/Dph5/Dnajc3/Aurkaip1/Rpl18a/Mrpl2/Plxnb2/Mrpl49/Mrpl55/Cyfip1/Mrpl38/Cpe/Epha4/Erbb2/Dnajc1/Qrsl1/Drg1/Ethe1/Alkbh1/Efl1/Eif2b1/Mrps17/Larp4/Magoh/Rpl19/Farsb/Rack1/Mapkapk5/Mrps11/Gsr/Eif5b/Rpusd4/Kbtbd8/Wars2/Mrpl30/Mrp…
GO:0014904	myotube cell development	37	0.683274	2.29707	6.99921e-07	9.02254e-05	7.98802e-05	919	tags=38%	list=8%	signal=35%	Myog/Six1/Acta1/Pmp22/Stac3/Wnt10b/Shox2/Myf5/Ppp3ca/Myod1/Klhl41/Lmod3/Tmem182/Actn3
GO:0000070	mitotic sister chromatid segregation	176	-0.4034	-1.89638	7.86719e-07	9.88139e-05	8.7484e-05	3228	tags=47%	list=27%	signal=35%	Apc/Nek6/Plk1/Usp44/Tacc3/Bub3/Chmp7/Bcl7c/Anapc15/Kif2c/Nek2/Smarcc2/Wrap73/Spdl1/Haspin/Dscc1/Nuf2/Knstrn/Kat5/Dsn1/Smc3/Smc4/Mau2/Cenpe/Birc5/Seh1l/Zwilch/Cdc23/Mis12/Ncapd2/Ncaph2/Smarca4/Naa10/Dpf1/Pbrm1/Trip13/Klhl22/Aurkb/Phf10/Arid1a/Ran/Cdt1/Spag5/Prc1/Pds5a/Cdca8/Riok2/Smarcd1/Tubg1/Zw10/Baz1b/Tpr/Spc24/Fbxo5/Racgap1/Actl6a/Cdca5/Kif23/Kntc1/Incenp/Ube2c/Ino80/Arid1b/Nsl1/Arid2/Kif14/Bu…
GO:1901701	cellular response to oxygen-containing compound	767	0.306621	1.55935	7.84696e-07	9.88139e-05	8.7484e-05	1611	tags=20%	list=13%	signal=18%	Ly6a/Myog/Spon2/Slc1a3/Ly6c1/Egr1/Trp53inp1/Igfbp5/Sesn3/Lpl/Car2/Nsg1/Six1/Gas6/Cfh/Ucp2/Ptprv/Snai2/Nfe2l2/Inhbb/Ly6e/Chrng/Cd80/Mmp2/Mgst1/Pdcd4/Pink1/Brinp3/Stat3/Sirpa/Col6a1/Cxcl1/Col3a1/Pdk2/Mdm2/Nfatc4/Ly6c2/Aldh2/Neurl1a/Spp1/Wnt10b/Ptgfr/Sorbs2/Castor2/Cxcl5/Esr1/Sesn1/Stat5a/Pik3r3/Id3/Rab13/Cacna2d1/Lpin1/Stat1/Ppp3ca/Jun/Fos/Nol3/Akap6/Zfp36/Foxo3/Syap1/Tns2/Gnb5/Sod3/Zfp36l1/Lamtor4…
GO:0006631	fatty acid metabolic process	253	0.404401	1.86467	8.14492e-07	0.000101007	8.94259e-05	1915	tags=33%	list=16%	signal=28%	Lpl/Ephx1/Pdk1/Fmo1/Acadm/Acsl3/Scd2/Acss2/Pdk2/Cpt1c/Scd1/Phyh/Abcd1/Ptgr1/Lpin1/Acadsb/Ech1/Cyb5a/Slc27a3/Decr1/Fads6/Insig2/Prkab2/Appl2/Scp2/Abcd2/Pex7/Acadl/Pla2g15/Acad12/Hpgd/Elovl5/Etfa/Naaa/Acaa1a/Hadh/Lipe/Tecr/Decr2/Etfb/Cyp2j6/Cyp4v3/Cpt1a/Prkar2b/Echdc3/Acox3/Pnpla8/Lypla1/Prkaa1/Pex13/Lonp2/Ptgis/Acaa2/Aacs/Crot/Acad11/Alox5ap/Auh/Cryl1/Acbd4/Hadhb/Slc45a3/Acsl4/Tnfrsf1a/Etfdh/Aldh3…
GO:0003009	skeletal muscle contraction	25	0.756866	2.31296	1.04242e-06	0.000124544	0.000110264	919	tags=52%	list=8%	signal=48%	Myh3/Jsrp1/Tnni1/Tnnt1/Chrng/Atp2a1/Kcnj2/Tnnt3/Stac3/Tnnc1/Chrna1/Tnni2/Actn3
GO:0051028	mRNA transport	105	-0.474439	-2.04293	1.03103e-06	0.000124544	0.000110264	3808	tags=59%	list=32%	signal=41%	Cetn3/Mcm3ap/Nup54/Nup35/Sarnp/Srsf7/Pabpn1/Nup37/Nxf3/Nxt2/Polr2d/Rbm8a/Magohb/Magoh/Thoc6/Nup98/Nxf1/Khsrp/Setd2/Hnrnpa2b1/Eif4a3/Casc3/Igf2bp2/Ncbp1/Nxt1/Aaas/Nupl2/Ddx19a/Nup43/Peg10/Seh1l/Supt6/Thoc3/Iws1/Kif5c/Myo1c/Ddx19b/Slbp/Nup93/Hnrnpa1/Senp2/Ndc1/Hsf1/Htt/Rae1/Tpr/Alyref/Gle1/Nup133/Ahctf1/Nup85/Nup107/Lrpprc/Dhx9/Nup62/Nup160/Nsun2/Nup155/Nup214/Eif5a/Nup188/Pom121
GO:0007346	regulation of mitotic cell cycle	429	-0.315714	-1.64969	1.02109e-06	0.000124544	0.000110264	2406	tags=32%	list=20%	signal=26%	Hes1/Ier3/Usp47/Pdgfrb/Pkd1/Zfp36l2/Lsm11/Ctdsp1/Plrg1/Rps6/Brca2/Cenpe/Ythdc2/Birc5/Sphk1/Zwilch/Cdc23/Trrap/Tert/Rrm1/Eif4e/Sik1/Sin3a/Igf1r/Egf/Smoc2/Dusp3/Cenpf/Bora/Smarca4/Dbf4/Atad5/Prkca/Dpf1/Kif20b/Pbrm1/Trip13/Klhl22/Pidd1/Aurkb/Phf10/Casp2/Crebbp/Arid1a/Ecd/Msh2/Iqgap1/Rbl1/Cdt1/Ptch1/Cdk1/E2f1/Pbk/Trp53/Orc1/Senp2/Ankrd17/Ccnd1/Scrib/Klhl18/Prkdc/Ints3/Cdca8/Riok2/Ttl/Mre11a/Cdc14a/Sm…
GO:0051241	negative regulation of multicellular organismal process	727	0.311586	1.57787	1.24216e-06	0.000146619	0.000129808	2337	tags=28%	list=19%	signal=24%	H19/Clec2d/Il33/Serpine2/Igfbp5/Gas6/Serpinb1a/Sema3d/Ptn/Rgs2/Adora2b/C1qtnf1/Cd200/Snai2/C1qtnf3/Inhbb/Tnnt1/Lrrc17/Mmp2/Atp2a1/Pdcd4/Plk2/Arhgdib/Sirpa/Cebpa/Serping1/Naxe/Vsir/Hey1/Cd34/Nfatc4/Gpnmb/Sema6c/Fgfr4/Sema3c/Ssc5d/Dcn/Lrp4/Bbs2/Wnt10b/Efemp1/Sema3b/Cdkn1b/Vgll4/Gadd45a/Bcl6/Abcd1/Lpin1/Stat1/Nog/Atg12/Anpep/Lgals9/Ppp3ca/Sp100/Dusp10/Sema3e/Rest/Nol3/Tmem119/Zfp36/Parp3/Kremen1/Flc…
GO:0000462	maturation of SSU-rRNA from tricistronic rRNA transcript (SSU-rRNA, 5.8S rRNA, LSU-rRNA)	35	-0.655728	-2.31193	1.27323e-06	0.000148498	0.000131471	2991	tags=60%	list=25%	signal=45%	Mrps11/Nol10/Utp6/Dhx37/Kri1/Ngdn/Rps21/Bms1/Rrp36/Tbl3/Utp4/Tsr2/Nop9/Rrs1/Pwp2/Rcl1/Bysl/Wdr46/Tsr1/Wdr43/Heatr1
GO:0006405	RNA export from nucleus	71	-0.543345	-2.20579	1.56318e-06	0.00018017	0.000159512	3209	tags=55%	list=27%	signal=41%	Rbm8a/Magohb/Magoh/Thoc6/Nxf1/Setd2/Hnrnpa2b1/Eif4a3/Casc3/Ncbp1/Nxt1/Ddx19a/Supt6/Thoc3/Iws1/Ddx19b/Ssb/Nup93/Nrde2/Rae1/Tpr/Alyref/Gle1/Nup133/Nup153/Nol6/Npm1/Nup85/Nup107/Dhx9/Nup62/Nup160/Nsun2/Nup155/Nup214/Xpot/Nup188/Xpo5/Pom121
GO:0048741	skeletal muscle fiber development	34	0.691153	2.27674	1.7366e-06	0.000197831	0.000175148	919	tags=38%	list=8%	signal=35%	Myog/Six1/Acta1/Pmp22/Stac3/Wnt10b/Shox2/Myf5/Ppp3ca/Myod1/Klhl41/Lmod3/Actn3
GO:0006760	folic acid-containing compound metabolic process	21	-0.751334	-2.27673	1.76803e-06	0.000199096	0.000176268	633	tags=52%	list=5%	signal=50%	Mthfd1l/Atic/Dhfr/Mthfd1/Mtr/Aldh1l2/Gart/Fpgs/Shmt1/Shmt2/Mthfd2
GO:0000723	telomere maintenance	137	-0.437781	-1.97711	1.99446e-06	0.000212847	0.000188442	2777	tags=42%	list=23%	signal=32%	Nek2/Slx4/Ino80d/Hnrnpa2b1/Dclre1a/Exosc10/Map3k4/Src/Shld2/Gnl3l/Rad51/Tcp1/Brca2/Smg1/Tert/Cct5/Parp1/Hsp90ab1/Nop10/Xrcc6/Zfp827/Aurkb/Upf1/Ccne1/Ylpm1/Dclre1b/Prkdc/Cct7/Mre11a/Hus1/Apex1/Ino80e/Nfrkb/Pot1b/Cct3/Actl6a/Ruvbl2/Rif1/Ino80/Telo2/Hsp90aa1/Pcna/Nat10/Ercc1/Rpa2/Gar1/Atm/Atr/Recql4/Dna2/Rtel1/Myc/Smg5/Ppp1r10/Gnl3/Nhp2/Dkc1
GO:0007519	skeletal muscle tissue development	140	0.462397	1.97047	2.00784e-06	0.000212847	0.000188442	1879	tags=32%	list=16%	signal=27%	Myog/Mylpf/Egr1/Six1/Btg2/Acta1/Pitx2/Pmp22/Stac3/Msc/Wnt10b/Shox2/Myf5/Flot1/Ppp3ca/Fos/Popdc3/Myod1/Vgll2/Klhl41/Chrna1/Bves/Cdk5/Lmod3/Cited2/Egr2/Hlx/Smyd1/Heyl/Dll1/Mef2c/Actn3/Prkaa1/Rbm24/Six4/Rb1/Tcf7l2/Svil/Myl6b/Adrb2/Ryr1/Usp2/Hmg20b/Sin3b/Sox8
GO:0032200	telomere organization	142	-0.42633	-1.94023	2.00221e-06	0.000212847	0.000188442	2777	tags=40%	list=23%	signal=31%	Nek2/Slx4/Ino80d/Hnrnpa2b1/Dclre1a/Exosc10/Map3k4/Src/Shld2/Gnl3l/Rad51/Tcp1/Brca2/Smg1/Tert/Cct5/Parp1/Hsp90ab1/Nop10/Xrcc6/Zfp827/Aurkb/Upf1/Ccne1/Ylpm1/Dclre1b/Prkdc/Cct7/Mre11a/Hus1/Apex1/Ino80e/Nfrkb/Pot1b/Cct3/Actl6a/Ruvbl2/Rif1/Ino80/Telo2/Hsp90aa1/Pcna/Nat10/Ercc1/Rpa2/Gar1/Atm/Atr/Recql4/Dna2/Rtel1/Myc/Smg5/Ppp1r10/Gnl3/Nhp2/Dkc1
GO:0006338	chromatin remodeling	253	-0.363059	-1.80185	2.02049e-06	0.000212847	0.000188442	3351	tags=45%	list=28%	signal=33%	Zfp445/Cenpv/Kat6a/Ep300/Pih1d1/Chd4/Rnf8/Baz2a/Phf2/Phf8/Kdm6b/Riox1/Setdb1/Setd7/Rere/Tet1/Bcl7c/Cdk2/Kdm5a/Mta1/Gatad2b/Setd2/Ino80d/Smarcc2/Gnas/Mysm1/Ubr2/Atf7ip/Trim28/Morc2a/Lmnb2/Yeats2/Kat5/Ss18/Ctr9/Kdm5c/Mta2/Satb2/Tti1/Sox9/Hells/Tada2a/Supt6/Sin3a/Tada2b/Chd2/Smarca4/Zfp827/Myo1c/Mbd3/Dpf1/Pbrm1/Zfp57/Chd1l/Samd1/Chaf1b/Gatad2a/Phf10/Chd8/Arid1a/Rrp8/Chd1/Dek/Sart3/Brd2/Smarcd1/Brd4/…
GO:0006302	double-strand break repair	261	-0.359345	-1.77645	2.00157e-06	0.000212847	0.000188442	3225	tags=41%	list=27%	signal=30%	Smc6/Eya3/Ercc4/Spire2/Chek2/Mcm6/Marf1/Actr2/Bcl7c/Rfwd3/Palb2/Poll/Epc2/Meaf6/Epc1/Mta1/Gins4/Slx4/Setd2/Ercc8/Smarcc2/Inip/Dclre1a/Nabp1/Wdr48/Shld2/Kat5/Spidr/Nhej1/Rad51/Fan1/Recql/Brca2/Ogg1/Gins2/Trrap/Rad51ap1/Mms22l/Parp1/Cgas/Smarca4/Xrcc6/Rmi2/Dpf1/Pbrm1/Fancb/Nsd2/Trip13/Mcm7/Timeless/Phf10/Arid1a/Msh2/Pola1/Prpf19/Trp53/Ubr5/Dek/Mcm8/Dclre1b/Prkdc/Setx/Ints3/Mre11a/Smarcd1/Hsf1/Fancd…
GO:0008285	negative regulation of cell population proliferation	496	0.333029	1.64322	1.95383e-06	0.000212847	0.000188442	1393	tags=20%	list=12%	signal=18%	H19/Myog/Gas1/Il33/Cdkn1a/Serpine2/Trp53inp1/Igfbp5/Ogn/Tob1/Smarca2/Btg2/Ptprv/Ptn/Adora2b/Cd200/Snai2/Cxcl12/Cd80/Pdcd4/Stat3/Cebpa/Pmp22/Zfp503/Vsir/Gpnmb/Neurl1a/Igfbp3/Wnt10b/Dusp1/Atoh8/Cdkn1b/Vgll4/Esr1/Timp2/Maged1/Bcl6/Enpp3/Stat1/Nog/Lgals9/Jun/Dusp10/Rest/Fth1/Tns2/Flcn/Kifap3/Ndfip1/Myod1/Parp10/Fas/Lims1/Sulf1/Appl2/B2m/Cited2/Optn/Sfrp1/Gata3/Fbxo2/S1pr2/Prnp/Ndrg1/Dll1/Wdr6/Kank2/M…
GO:0048285	organelle fission	405	-0.317521	-1.64576	2.21593e-06	0.000230952	0.000204471	3243	tags=39%	list=27%	signal=29%	Wnt4/Apc/Nek6/Ercc4/Dhodh/Plk1/Drg1/Spire2/Usp44/Chek2/Marf1/Insr/Actr2/Tacc3/Tdrkh/Bub3/Chmp7/Bcl7c/Anapc15/Cdc14b/Mnd1/Mul1/Kif2c/Nek2/Slx4/Aspm/Smarcc2/Cep85/Wrap73/Spdl1/Cdca2/Haspin/Stag1/Ubr2/Dscc1/Psmc3ip/Nuf2/Knstrn/Kat5/Dsn1/Pdgfrb/Smc3/Aaas/Smc4/Fanca/Rad51/Mau2/Brca2/Cenpe/Birc5/Sphk1/Seh1l/Zwilch/Cdc23/Rad51ap1/Coro1c/Mis12/Ube2s/Ncapd2/Igf1r/Egf/Ncaph2/Bora/Smarca4/Eps8/Naa10/Dpf1/Ki…
GO:0060537	muscle tissue development	336	0.361002	1.70951	2.45999e-06	0.000253689	0.000224602	2174	tags=29%	list=18%	signal=24%	Myog/Mylpf/Egr1/Igfbp5/Six1/Actc1/S1pr1/Btg2/Rgs2/Acadm/Tnni1/Ly6e/Acta1/Pitx2/Pmp22/Hey1/Col3a1/Stra6/Stac3/Sema3c/Tnnc1/Neb/Msc/Wnt10b/Cavin4/Sorbs2/Shox2/Myf5/Vgll4/Flot1/Nog/Ppp3ca/Fos/Akap6/Sgcg/Flcn/Popdc3/Myod1/Vgll2/Klhl41/Chrna1/Bves/Cdk5/Lmod3/Cited2/Egr2/Hlx/Smyd1/Heyl/Dll1/Mef2c/Bmp4/Fdps/Actn3/Sgcb/Tgfbr2/Rara/Prkar1a/Foxc1/Zfp950/Fhod3/Eya1/Prkaa1/Rbm24/Six4/Mylk/Rb1/Ednra/Rbpj/Smad…
GO:0001824	blastocyst development	109	-0.455345	-1.98389	3.23563e-06	0.000330203	0.000292342	3017	tags=41%	list=25%	signal=31%	Tet1/Gins1/Srf/Rtf1/Palb2/Gins4/Nek2/Tm4sf1/Tjp1/Ctr9/Sp1/Brca2/Lats1/9130008F23Rik/Pelo/Supt6/Cnot3/Smarca4/Pbrm1/Ints1/G2e3/Mfn2/Brd4/Nle1/Tead4/Actl6a/Suv39h1/Furin/Skil/Wdr74/Emg1/Cnot1/Ncapg2/Zpr1/Rpl7l1/Ttll4/Nasp/Dicer1/Bysl/Asf1b/Nop2/Specc1/Hbegf/Ccnb1ip1/Hcfc1
GO:0071103	DNA conformation change	56	-0.558914	-2.14788	3.43816e-06	0.000347254	0.000307438	3160	tags=55%	list=26%	signal=41%	Pif1/Mcm6/Gins1/Ascc3/Gins4/Hnrnpa2b1/Rad51/Top1mt/Gins3/Recql/Gins2/Top3b/Ssbp1/Mcm7/Upf1/Mcm8/Mre11a/Ddx11/Mcm3/Pot1b/Mcm4/Mcm9/Abl1/Top2a/Mcm2/Cdc45/Recql4/Dhx9/Rtel1/Top3a/Mcm5
GO:0032101	regulation of response to external stimulus	587	0.32038	1.59929	3.97065e-06	0.000396944	0.00035143	2507	tags=31%	list=21%	signal=26%	Clec2d/Il33/Serpine2/F3/Lpl/Cxcr4/Gas6/Cfh/S1pr1/Serpinb1a/Sema3d/Dapk2/Ptn/Casp12/Adora2b/C1qtnf1/Cd200/Snai2/C1qtnf3/Nfe2l2/Cxcl12/Pdcd4/Tap2/Cebpa/Pmp22/Serping1/Aoc3/Cxcl1/Pla2g7/Cd34/Sema6c/Serpinb9b/Aldh2/Sema3c/Bbs2/Dusp1/Sema3b/Cxcl5/Esr1/Stat5a/Bcl6/Enpp3/Stat1/Ctla2a/Atg12/Lgals9/Dusp10/Sema3e/Pgf/Zfp36/Kremen1/Nbl1/Ndfip1/Myod1/Xrcc5/Rnf135/Mapk3/Hspb1/Tbc1d23/Cd55/Trafd1/Casp4/Nenf/N4…
GO:0010948	negative regulation of cell cycle process	260	-0.354553	-1.75544	4.15346e-06	0.000411024	0.000363897	1739	tags=27%	list=14%	signal=24%	Naa10/Mapk14/Trip13/Klhl22/Pidd1/Aurkb/Timeless/Casp2/Msh2/Rbl1/Cdt1/Prpf19/Cdk1/E2f1/Pbk/Trp53/Orc1/Ccnd1/Prkdc/Ints3/Cdca8/Mre11a/Brd4/Hsf1/Zw10/Fancd2/Hus1/Baz1b/Tpr/Ptpn11/Dgkz/Eif2ak4/Spc24/Eme1/Rbm38/Fbxo5/Nme6/Dact1/Apbb2/Kntc1/Incenp/Brca1/Npm1/Bub1b/Ercc6/Plk3/Cep192/Rpa2/Cdc6/Atm/Atr/Rps6ka2/Ccl2/Recql4/Bard1/Nsun2/Dna2/Kat2a/Map3k20/Dtl/Ticrr/Mtbp/E2f8/E2f7/Ppp1r10/Clspn/Topbp1/Dot1l/S…
GO:0022616	DNA strand elongation	36	-0.63449	-2.26185	4.75245e-06	0.000465597	0.000412212	1610	tags=50%	list=13%	signal=43%	Tert/Mcm7/Pola1/Dclre1b/Mre11a/Pold2/Mcm3/Ino80e/Nfrkb/Lig3/Pot1b/Actl6a/Ruvbl2/Mcm4/Ino80/Pcna/Dna2/Pole
GO:2001020	regulation of response to DNA damage stimulus	288	-0.345346	-1.72814	4.85509e-06	0.000470944	0.000416946	2900	tags=36%	list=24%	signal=28%	Axin2/Epc2/Parg/Meaf6/Epc1/Setd2/Rad9a/Ino80d/Ercc8/Smarcc2/Tpt1/Ankrd1/Trim28/Kat7/Wdr48/Plscr1/Shld2/Kat5/Ier3/Usp47/Spidr/Rps3/Triap1/Rad51/Pla2r1/Smyd2/Brca2/Ogg1/Smg1/Trrap/Tada1/Rad51ap1/Tigar/Tada2b/Parp1/Endog/Cgas/Sgf29/Smarca4/Rmi2/Atad5/Dpf1/Pbrm1/Fancb/Nsd2/Kmt5a/Timeless/Eef1e1/Taf5/Phf10/Arid1a/Cdk9/Pbk/Trp53/Ubr5/Dek/Prkdc/Smarcd1/Sf3b3/Brd4/Hsf1/Usp1/Baz1b/Atxn7l3/Ino80e/Nfrkb/Fbx…
GO:0000466	maturation of 5.8S rRNA from tricistronic rRNA transcript (SSU-rRNA, 5.8S rRNA, LSU-rRNA)	24	-0.715207	-2.26796	5.23916e-06	0.000503217	0.000445518	2596	tags=67%	list=22%	signal=52%	Exosc10/Kri1/Urb1/Rps21/Wdr12/Exosc7/Exosc8/Npm1/Exosc2/Nop9/Pes1/Rrs1/Bop1/Nol9/Rcl1/Ftsj3
GO:0042255	ribosome assembly	56	-0.553736	-2.12799	5.7654e-06	0.000548384	0.000485507	2664	tags=52%	list=22%	signal=40%	Rpl6/Dhx29/Dhx37/Mrpl22/Mrps7/Rpl11/Rpf2/Eif6/Mrps2/Rps5/Rpsa/Prkdc/C1qbp/Traf7/Surf6/Nle1/Nip7/Mrpl20/Rpl38/Mdn1/Rrs1/Ddx3x/Dhx30/Mrto4/Bop1/Pwp2/Rps25/Nop2/Ppan
GO:0045005	DNA-templated DNA replication maintenance of fidelity	50	-0.566642	-2.14127	6.12512e-06	0.000576998	0.00051084	2324	tags=44%	list=19%	signal=36%	Rad51/Brca2/Pold1/Mms22l/Timeless/Cdk9/Cenpx/Zgrf1/Mre11a/Alyref/Eme1/Mcm9/Brca1/Cenps/Pcna/Tonsl/Atr/Bard1/Dna2/Rtel1/Traip/Pole
GO:0051168	nuclear export	145	-0.419789	-1.92552	6.43409e-06	0.000600331	0.000531498	2763	tags=45%	list=23%	signal=35%	Setd2/Hnrnpa2b1/Eif4a3/Casc3/Ncbp1/Dusp16/Nxt1/Nupl2/Ddx19a/Pkd1/Strada/Desi1/Nutf2/Supt6/Thoc3/Iws1/Eif6/Ranbp3/Txn1/Adar/Ddx19b/Ssb/Cse1l/Ran/Lsg1/Nup93/Nrde2/Riok2/Gsk3b/Rangap1/Rae1/Tpr/Ptpn11/Alyref/Gle1/Akap13/Xpo6/Ltv1/Nup133/Nup153/Dnajc27/Nol6/Npm1/Nup85/Mdn1/Sdad1/Nop9/Nup107/Rrs1/Xpo7/Ube2i/Dhx9/Hspa9/Nup62/Nup160/Bard1/Nsun2/Chchd4/Nup155/Xpo4/Nup214/Xpot/Nup188/Xpo5/Pom121
GO:0000154	rRNA modification	32	-0.654445	-2.22995	6.61812e-06	0.000611677	0.000541542	2971	tags=59%	list=25%	signal=45%	Rpusd4/Rpusd3/Bud23/Dimt1/Mrm1/Fbl/Rpusd1/Trmt112/Nop10/Rpusd2/Nsun5/Tsr3/Emg1/Nat10/Gar1/Nop2/Ftsj3/Nhp2/Dkc1
GO:0006356	regulation of transcription by RNA polymerase I	37	-0.619496	-2.19929	6.79326e-06	0.000616237	0.00054558	1853	tags=54%	list=15%	signal=46%	Pwp1/Smarca4/Myo1c/Mtor/Dek/Nol11/Baz1b/Wdr75/Ppp1r15a/Utp15/Ercc6/Atf4/Flna/Lyar/Ncl/Dhx33/Wdr43/Heatr1/Ddx21/Mybbp1a
GO:1901699	cellular response to nitrogen compound	447	0.335923	1.64179	6.76934e-06	0.000616237	0.00054558	1874	tags=24%	list=16%	signal=21%	Ly6a/Slc1a3/Ly6c1/Egr1/Igfbp5/Sesn3/Lpl/Car2/Nsg1/Six1/Ptprv/Nfe2l2/Inhbb/Ly6e/Chrng/Mmp2/Stat3/Col6a1/Col3a1/Pdk2/Mdm2/Ly6c2/Casq2/Neurl1a/Wnt10b/Sorbs2/Castor2/Sesn1/Stat5a/Pik3r3/Rab13/Cacna2d1/Lpin1/Flot1/Jun/Akap6/Syap1/Tns2/Gnb5/Zfp36l1/Lamtor4/Mapk3/Chrna1/Socs2/Palm/Insig2/Cdk5/Ifih1/Appl2/Akap7/Kcnc2/Rragd/Cib2/Prkcb/Chmp5/Sfrp1/Foxo1/Marcks/Usf1/Il18/Ccnd3/Prnp/Vcam1/Pid1/Inpp5k/Mef2c/O…
GO:0044255	cellular lipid metabolic process	643	0.306087	1.54072	7.1402e-06	0.000641766	0.000568182	2519	tags=29%	list=21%	signal=24%	Lpl/Ephx1/Idh1/Abhd4/Ptprv/Pdk1/Fmo1/Acadm/Gm2a/Acsl3/A4galt/Pmp22/Scd2/Acss2/Pla2g7/Pdk2/Cpt1c/Dhrs3/Scd1/Esr1/Phyh/Pik3r3/Abcd1/Ptgr1/Lpin1/Acadsb/Plpp3/Mgst2/Ech1/Cyb5a/Slc27a3/Plcd1/Decr1/Sh3glb1/Serinc3/Serinc5/Abca8b/Plpp1/Fads6/Agpat4/Dio2/Socs2/Insig2/Mtmr11/Prkab2/Appl2/Dhrs7/Scp2/Pmvk/Abcd2/Pex7/Acadl/Pla2g15/Sccpdh/Smpdl3a/Ip6k1/Acad12/Inpp5k/Hpgd/Cat/Elovl5/Fdps/Crabp2/Etfa/Naaa/Fdft1…
GO:0016042	lipid catabolic process	194	0.411353	1.84337	7.30361e-06	0.000644626	0.000570713	2613	tags=41%	list=22%	signal=32%	Lpl/Idh1/Abhd4/Ptprv/Acadm/Gm2a/Hsd17b11/Pla2g7/Plcd3/Spp1/Phyh/Abcd1/Lpin1/Mgst2/Plcd1/Decr1/Thra/Scp2/Abcd2/Pex7/Acadl/Pla2g15/Smpdl3a/Acad12/Hpgd/Etfa/Naaa/Acaa1a/Hadh/Lipe/Cbr1/Etfb/Cpt1a/Acox3/Pnpla8/Prkaa1/Pex13/Lonp2/Acaa2/Crot/Acad11/Auh/Hadhb/Enpp2/Etfdh/Bdh2/Abcd4/Iah1/Hadha/Cpt2/Smpd1/Hexa/Smpd2/Echs1/Gcdh/Hsd17b4/Etfbkmt/Acox1/Hint2/Plcg2/Plcg1/Acadvl/Acaa1b/Hacl1/Asah2/Acads/Pafah1b3…
GO:0032259	methylation	297	-0.335354	-1.68064	7.24547e-06	0.000644626	0.000570713	3212	tags=39%	list=27%	signal=30%	Rnmt/Baz2a/Dpy30/Prdm11/Trmt1/Prdm10/Nsd3/Tgs1/Thumpd2/Setdb1/Setd7/Tdrkh/Tet1/Rtf1/Bud23/Mto1/Setd2/Dimt1/Ash1l/Kmt2a/Mllt6/Mrm1/Gnas/Mettl4/Atf7ip/Eef2kmt/Trim28/Rnf20/Fbl/Prmt3/Rbm15/Kansl2/Gtpbp3/Zc3h13/Ctr9/Smyd2/Mta2/Trmt112/Alkbh8/Wdr61/Gspt1/Trmt2a/Hells/Tyms/Prdm4/Supt6/Ilf3/Iws1/Parp1/Mtrr/Pwp1/Smarca4/Prmt7/Zfp57/Trdmt1/Nsd2/Tet2/Kmt5a/As3mt/Crebbp/Mtap/Mettl22/Gsk3a/Nelfa/Rrp8/Prmt1/P…
GO:0095500	acetylcholine receptor signaling pathway	17	0.797368	2.24163	7.66565e-06	0.000670539	0.000593655	589	tags=41%	list=5%	signal=39%	Ly6a/Ly6c1/Ly6e/Chrng/Ly6c2/Sorbs2/Chrna1
GO:0072329	monocarboxylic acid catabolic process	94	0.491075	1.97153	8.28257e-06	0.000705017	0.000624181	2223	tags=48%	list=18%	signal=39%	Acadm/Sord/Dcxr/Phyh/Abcd1/Lpin1/Decr1/Fah/Scp2/Abcd2/Pex7/Acadl/Acad12/Etfa/Acaa1a/Hadh/Lipe/Etfb/Cpt1a/Acox3/Pex13/Lonp2/Pgd/Acaa2/Crot/Acad11/Auh/Cryl1/Hadhb/Etfdh/Bdh2/Abcd4/Hadha/Akr1a1/Cpt2/Echs1/Idnk/Gcdh/Hsd17b4/Etfbkmt/Acox1/Acadvl/Acaa1b/Hacl1/Acads
GO:0031570	DNA integrity checkpoint signaling	115	-0.447546	-1.94023	8.321e-06	0.000705017	0.000624181	1694	tags=34%	list=14%	signal=29%	Mapk14/Pidd1/Timeless/Casp2/Msh2/Cdt1/Prpf19/Cdk1/E2f1/Pbk/Trp53/Orc1/Ccnd1/Prkdc/Mre11a/Brd4/Fancd2/Hus1/Ptpn11/Dgkz/Eif2ak4/Eme1/Rbm38/Brca1/Ercc6/Rpa2/Cdc6/Atm/Atr/Bard1/Dna2/Map3k20/Dtl/Ticrr/Ppp1r10/Clspn/Topbp1/Dot1l/Hmga2
GO:0000724	double-strand break repair via homologous recombination	142	-0.413183	-1.8804	8.34766e-06	0.000705017	0.000624181	3225	tags=44%	list=27%	signal=32%	Smc6/Ercc4/Mcm6/Actr2/Rfwd3/Palb2/Poll/Epc2/Meaf6/Epc1/Gins4/Slx4/Setd2/Inip/Nabp1/Wdr48/Shld2/Kat5/Spidr/Rad51/Fan1/Recql/Brca2/Gins2/Trrap/Rad51ap1/Mms22l/Parp1/Cgas/Rmi2/Fancb/Mcm7/Timeless/Mcm8/Ints3/Mre11a/Hus1/Mcm3/Actl6a/Ruvbl2/Rif1/Mcm4/Polq/Mcm9/Ino80/Brca1/Arid2/Smchd1/Mcm2/Ercc6/Ep400/Rpa2/Atm/Tonsl/Cdc45/Aunip/Recql4/Rtel1/Top3a/Rad54l/Mcm5/Ubqln4
GO:1901988	negative regulation of cell cycle phase transition	224	-0.362273	-1.77025	8.1996e-06	0.000705017	0.000624181	1694	tags=28%	list=14%	signal=25%	Mapk14/Trip13/Klhl22/Pidd1/Aurkb/Timeless/Casp2/Msh2/Rbl1/Cdt1/Prpf19/Cdk1/E2f1/Pbk/Trp53/Orc1/Ccnd1/Prkdc/Ints3/Cdca8/Mre11a/Brd4/Hsf1/Zw10/Fancd2/Hus1/Tpr/Ptpn11/Dgkz/Eif2ak4/Spc24/Eme1/Rbm38/Fbxo5/Dact1/Apbb2/Kntc1/Incenp/Brca1/Bub1b/Ercc6/Plk3/Cep192/Rpa2/Cdc6/Atm/Atr/Ccl2/Bard1/Nsun2/Dna2/Map3k20/Dtl/Ticrr/Mtbp/E2f7/Ppp1r10/Clspn/Topbp1/Dot1l/Stil/Inhba/Hmga2
GO:0051301	cell division	521	-0.291335	-1.53945	8.49009e-06	0.000710918	0.000629405	2447	tags=30%	list=20%	signal=25%	Knl1/Yeats2/Git1/Knstrn/Dsn1/Smc3/Smc4/Rps3/Son/Zfp36l2/Prkce/Nedd1/Cfl1/Mau2/Orc6/Nup43/Cables2/Brca2/Cdk6/Lats1/Klhl21/Cenpe/Birc5/Haus5/Exoc6/Seh1l/Hells/Plec/Sapcd2/Zwilch/Usp9x/Ect2/Cdc23/Fut10/Pelo/Senp5/Rab11fip3/Tada2a/Pstpip1/Fgf2/Pik3cb/Mis12/Ckap5/Vrk1/Ube2s/Ncapd2/Igf1r/Entr1/Bora/Haus2/Sgf29/Lbh/Etv5/Ccna2/Kif20b/Bod1/Klhl22/Kmt5a/Aurkb/Timeless/Tpx2/Ccne1/Birc6/Clasp2/Ran/Rbl1/Cdt1/…
GO:1903046	meiotic cell cycle process	135	-0.41978	-1.89446	8.62885e-06	0.000716414	0.00063427	3243	tags=41%	list=27%	signal=31%	Wnt4/Ercc4/Plk1/Spire2/Marf1/Actr2/Tdrkh/Mnd1/Slx4/Aspm/Haspin/Ubr2/Psmc3ip/Nuf2/Smc4/Fanca/Rad51/Brca2/Cenpe/Birc5/Rad51ap1/Ncapd2/Ncaph2/Trip13/Ccne1/Foxj3/Cenpx/Ndc1/Mre11a/Tubg1/Hsf1/Fancd2/Hus1/Chtf18/Cks2/Brip1/Eme1/Syde1/Fbxo5/Incenp/Eif4g3/Cenps/Bub1b/Top2a/Ercc1/Ncapd3/Atm/Rps6ka2/Smc2/Nsun2/Dicer1/Espl1/Rad54l/Topbp1/Cdc25a/Ccnb1ip1
GO:0090501	RNA phosphodiester bond hydrolysis	62	-0.525601	-2.06769	8.75398e-06	0.000720695	0.000638061	2643	tags=45%	list=22%	signal=35%	Ncbp1/Exosc10/Toe1/Elac2/Kri1/Ern1/Polr2i/Cpsf2/Rps21/Bms1/Zc3h12c/Rrp36/Exosc7/Tbl3/Nob1/Exosc8/Npm1/Exosc2/Nop9/Rrs1/Cstf2/Bop1/Nol9/Pop1/Dicer1/Rcl1/Tsr1/Nhp2
GO:0006282	regulation of DNA repair	198	-0.371686	-1.76877	8.84895e-06	0.000722443	0.000639608	2900	tags=38%	list=24%	signal=29%	Axin2/Epc2/Parg/Meaf6/Epc1/Setd2/Ino80d/Ercc8/Smarcc2/Trim28/Kat7/Wdr48/Shld2/Kat5/Ier3/Spidr/Rps3/Rad51/Ogg1/Trrap/Tada1/Rad51ap1/Tigar/Tada2b/Parp1/Cgas/Sgf29/Smarca4/Rmi2/Dpf1/Pbrm1/Fancb/Nsd2/Timeless/Taf5/Phf10/Arid1a/Cdk9/Ubr5/Dek/Prkdc/Smarcd1/Sf3b3/Hsf1/Usp1/Atxn7l3/Ino80e/Nfrkb/Pot1b/Pnp/Actl6a/Ruvbl2/Suv39h1/Rif1/Polq/Ino80/Arid1b/Brca1/Arid2/Pcna/Smchd1/Ercc6/Ep400/Rpa2/Atr/Aunip/Dhx9/…
GO:0042692	muscle cell differentiation	322	0.353496	1.6703	8.98736e-06	0.000727679	0.000644244	1576	tags=23%	list=13%	signal=21%	Myog/Igfbp5/Six1/Actc1/Myom2/Cfh/Mymk/Smarca2/Rgs2/Acadm/Tnnt1/Cxcl12/Acta1/Pdcd4/Pitx2/Krt19/Dyrk1b/Pmp22/Hey1/Tnnt3/Ldb3/Bhlhe41/Mdm2/Nfatc4/Stac3/Casq2/Neb/Wnt10b/Cavin4/Sorbs2/Shox2/Tmod1/Myf5/Lmod1/Flot1/Ppp3ca/Pld3/Akap6/Tmem119/Popdc3/Myod1/Klhl41/Bves/Lmod3/Tmem182/Cd81/Bin1/Smyd1/Dll1/Mef2c/Bmp4/Fdps/Actn3/Sgcb/Mmp14/Smad6/Lama2/Cd53/Rara/Prkar1a/Fhod3/Ehd2/Smarcd3/Rbm24/Six4/Trim32/Casp…
GO:0032508	DNA duplex unwinding	42	-0.600593	-2.19083	9.87462e-06	0.000792965	0.000702044	3160	tags=62%	list=26%	signal=46%	Pif1/Mcm6/Gins1/Ascc3/Gins4/Rad51/Gins3/Recql/Gins2/Ssbp1/Mcm7/Upf1/Mcm8/Mre11a/Ddx11/Mcm3/Pot1b/Mcm4/Mcm9/Top2a/Mcm2/Cdc45/Recql4/Dhx9/Rtel1/Mcm5
GO:0008033	tRNA processing	117	-0.444711	-1.92863	1.01762e-05	0.000810536	0.000717601	3720	tags=62%	list=31%	signal=44%	Dtwd1/Polr3k/Trmu/Lcmt2/Ddx1/Mtfmt/Rtcb/Tsen54/Rpp30/Trmt10b/Tyw3/Nsun4/Pop5/Trpt1/Qtrt1/Ftsj1/Tsen34/Dus3l/Ankrd16/Osgepl1/Tsen2/Trmt1/Alkbh1/Thumpd2/Pop7/Ctu2/Rpusd4/Zbtb8os/Cdk5rap1/Elp3/Mto1/Ctu1/Thg1l/Thumpd1/Aars2/Elac2/Gtpbp3/Trmt112/Alkbh8/Trub1/Elp5/Adat1/Adat2/Aars/Pus7/Elp6/Ssb/Trdmt1/Dus1l/Pus1/Urm1/Trmt11/Lsm6/Rpp14/Trnt1/Cdkal1/Dus4l/Mettl2/Trmt10a/Elp1/Trub2/Nat10/Pusl1/Nsun2/Trmt6…
GO:0098926	postsynaptic signal transduction	29	0.689908	2.22629	1.04825e-05	0.000828204	0.000733243	589	tags=28%	list=5%	signal=26%	Ly6a/Ly6c1/Ly6e/Chrng/Stat3/Ly6c2/Sorbs2/Chrna1
GO:0007093	mitotic cell cycle checkpoint signaling	135	-0.417319	-1.88335	1.07196e-05	0.000840157	0.000743825	1674	tags=32%	list=14%	signal=28%	Trip13/Klhl22/Pidd1/Aurkb/Casp2/Msh2/Cdt1/Cdk1/Pbk/Trp53/Orc1/Ccnd1/Prkdc/Ints3/Cdca8/Mre11a/Zw10/Fancd2/Hus1/Tpr/Dgkz/Spc24/Eme1/Rbm38/Kntc1/Incenp/Brca1/Bub1b/Plk3/Cep192/Rpa2/Cdc6/Atm/Bard1/Map3k20/Dtl/Ticrr/Mtbp/Ppp1r10/Clspn/Topbp1/Stil/Hmga2
GO:0051304	chromosome separation	119	-0.429957	-1.8732	1.14131e-05	0.000887417	0.000785667	3228	tags=49%	list=27%	signal=36%	Apc/Nek6/Ercc4/Plk1/Usp44/Tacc3/Bub3/Bcl7c/Anapc15/Slx4/Smarcc2/Spdl1/Nuf2/Smc4/Cenpe/Birc5/Zwilch/Cdc23/Ncapd2/Ncaph2/Smarca4/Dpf1/Pbrm1/Trip13/Klhl22/Aurkb/Phf10/Arid1a/Cdt1/Cenpx/Cdca8/Riok2/Smarcd1/Zw10/Tpr/Spc24/Eme1/Fbxo5/Actl6a/Kntc1/Incenp/Ube2c/Arid1b/Arid2/Cenps/Bub1b/Top2a/Cep192/Ncapg2/Cdc6/Ncapd3/Anapc1/Atm/Smc2/Espl1/Top3a/Smarcc1/Cit
GO:0006564	L-serine biosynthetic process	4	-0.980937	-1.85302	1.15097e-05	0.000887875	0.000786072	234	tags=100%	list=2%	signal=98%	Phgdh/Shmt2/Psph
GO:0055001	muscle cell development	162	0.422143	1.84261	1.30596e-05	0.00099957	0.00088496	1005	tags=23%	list=8%	signal=21%	Myog/Six1/Actc1/Myom2/Rgs2/Tnnt1/Acta1/Pitx2/Krt19/Pmp22/Tnnt3/Ldb3/Nfatc4/Stac3/Casq2/Neb/Wnt10b/Cavin4/Sorbs2/Shox2/Tmod1/Myf5/Lmod1/Ppp3ca/Akap6/Myod1/Klhl41/Bves/Lmod3/Tmem182/Bin1/Mef2c/Bmp4/Fdps/Actn3/Sgcb/Smad6
GO:0000478	endonucleolytic cleavage involved in rRNA processing	15	-0.77572	-2.10451	1.3318e-05	0.00100367	0.000888588	1612	tags=67%	list=13%	signal=58%	Rps21/Bms1/Tbl3/Npm1/Nop9/Rrs1/Bop1/Nol9/Rcl1/Tsr1
GO:0000479	endonucleolytic cleavage of tricistronic rRNA transcript (SSU-rRNA, 5.8S rRNA, LSU-rRNA)	15	-0.77572	-2.10451	1.3318e-05	0.00100367	0.000888588	1612	tags=67%	list=13%	signal=58%	Rps21/Bms1/Tbl3/Npm1/Nop9/Rrs1/Bop1/Nol9/Rcl1/Tsr1
GO:0051983	regulation of chromosome segregation	115	-0.441937	-1.91591	1.35387e-05	0.00101251	0.000896412	3228	tags=51%	list=27%	signal=38%	Apc/Smc6/Nek6/Plk1/Usp44/Tacc3/Bub3/Bcl7c/Anapc15/Kif2c/Smarcc2/Spdl1/Cdca2/Nuf2/Kat5/Smc4/Cenpe/Birc5/Zwilch/Cdc23/Ncapd2/Ncaph2/Smarca4/Rmi2/Dpf1/Pbrm1/Trip13/Klhl22/Aurkb/Phf10/Arid1a/Cdt1/Cdca8/Riok2/Smarcd1/Zw10/Tpr/Chtf18/Spc24/Fbxo5/Actl6a/Kntc1/Incenp/Ube2c/Mki67/Arid1b/Arid2/Bub1b/Cep192/Ncapg2/Cdc6/Ncapd3/Rad18/Anapc1/Atm/Smc2/Smarcc1/Rcc2/Cit
GO:0032392	DNA geometric change	48	-0.574874	-2.15292	1.38237e-05	0.00102276	0.000905492	3160	tags=56%	list=26%	signal=42%	Pif1/Mcm6/Gins1/Ascc3/Gins4/Hnrnpa2b1/Rad51/Gins3/Recql/Gins2/Ssbp1/Mcm7/Upf1/Mcm8/Mre11a/Ddx11/Mcm3/Pot1b/Mcm4/Mcm9/Top2a/Mcm2/Cdc45/Recql4/Dhx9/Rtel1/Mcm5
GO:0014902	myotube differentiation	101	0.487795	1.97992	1.38846e-05	0.00102276	0.000905492	1479	tags=30%	list=12%	signal=26%	Myog/Six1/Mymk/Cxcl12/Acta1/Dyrk1b/Pmp22/Bhlhe41/Stac3/Wnt10b/Shox2/Myf5/Flot1/Ppp3ca/Pld3/Tmem119/Myod1/Klhl41/Lmod3/Tmem182/Cd81/Smyd1/Actn3/Mmp14/Cd53/Ehd2/Rbm24/Six4/Casp1/Il4
GO:0000463	maturation of LSU-rRNA from tricistronic rRNA transcript (SSU-rRNA, 5.8S rRNA, LSU-rRNA)	16	-0.765367	-2.14276	1.43539e-05	0.00104944	0.000929115	2014	tags=75%	list=17%	signal=63%	Urb1/Rpf2/Wdr12/Ddx18/Rpl35/Npm1/Pes1/Rpl7l1/Bop1/Nol9/Znhit3/Ftsj3
GO:0009617	response to bacterium	322	0.34995	1.65355	1.49311e-05	0.00108356	0.000959317	2132	tags=28%	list=18%	signal=24%	Car3/Ly6a/Spon2/Lpl/Cfh/Cd80/Mgst1/Pdcd4/Sirpa/Tap2/Pmp22/Cxcl1/Ssc5d/Scd1/Ptgfr/Cxcl5/Ccdc80/Colec12/Stat1/Lgals9/Dusp10/Zfp36/Rnase4/Bcl3/Mapk3/Alpk1/Cd55/Casp4/Mr1/B2m/Abcd2/Ifi204/Irgm1/Defb41/Gbp2/Optn/Fcgr4/Chmp5/Anxa3/Gsdmd/Il18/Mef2c/Ogt/Sash1/Smad6/Prdx2/Rara/Znfx1/Wasl/Cd47/Car5b/Mt2/Irak2/Irgm2/Isg15/Ppm1d/Tnfrsf1b/Adgrl2/Casp1/Adamts4/Akirin2/Ace/Ednra/Hadhb/Rbpj/Penk/Tnfrsf1a/App/Abc…
GO:0048643	positive regulation of skeletal muscle tissue development	19	0.777311	2.21917	1.56534e-05	0.00112762	0.000998326	1795	tags=63%	list=15%	signal=54%	Myog/Shox2/Myf5/Flot1/Myod1/Lmod3/Dll1/Mef2c/Actn3/Prkaa1/Adrb2/Usp2
GO:0010608	post-transcriptional regulation of gene expression	423	-0.302277	-1.57482	1.71939e-05	0.00122955	0.00108857	3359	tags=38%	list=28%	signal=28%	Rps27l/Pde12/Caprin1/Hnrnpu/Tent4a/Dph5/Dnajc3/Plxnb2/Cyfip1/Erbb2/Dnajc1/Zc3h7b/Alkbh1/Marf1/Larp4/Magoh/Helz/Rack1/Pcbp4/Mapkapk5/Eif5b/Rpusd4/Kbtbd8/Rpusd3/Cdk5rap1/Axin2/Tnrc6b/Ppp1r15b/Hnrnpa0/Khsrp/Pym1/Rps9/Eif4a3/Rcc1l/Casc3/Igf2bp2/Dph7/Ncbp1/Ncor1/Eif4enif1/Mapkapk2/Msi2/Mknk1/Dcp1a/Cnot9/Noct/Rpl13a/Mtg2/Rps3a1/Rps3/Zfp36l2/Pabpc1/Tnrc6c/Unk/Tarbp2/Gspt1/Eif2s1/Eif3b/Exosc5/Tyms/Map2k1…
GO:1901863	positive regulation of muscle tissue development	23	0.719274	2.18778	1.83272e-05	0.00128881	0.00114103	1917	tags=57%	list=16%	signal=48%	Myog/Shox2/Myf5/Flot1/Myod1/Lmod3/Dll1/Mef2c/Actn3/Prkaa1/Adrb2/Usp2/Creb1
GO:1901990	regulation of mitotic cell cycle phase transition	300	-0.322484	-1.61901	1.82689e-05	0.00128881	0.00114103	2403	tags=31%	list=20%	signal=25%	Ier3/Usp47/Pkd1/Zfp36l2/Lsm11/Ctdsp1/Plrg1/Cenpe/Birc5/Zwilch/Cdc23/Tert/Rrm1/Sin3a/Cenpf/Smarca4/Dbf4/Atad5/Dpf1/Pbrm1/Trip13/Klhl22/Pidd1/Aurkb/Phf10/Casp2/Crebbp/Arid1a/Ecd/Rbl1/Cdt1/Cdk1/E2f1/Trp53/Orc1/Senp2/Ankrd17/Ccnd1/Klhl18/Prkdc/Ints3/Cdca8/Riok2/Mre11a/Cdc14a/Smarcd1/Brd4/Zw10/Hus1/Tpr/Dgkz/Spc24/Apex1/Rbm38/Fbxo5/Dact1/Akt1/Phb2/Actl6a/Cdca5/Kntc1/Incenp/Ube2c/Ino80/Arid1b/Bid/Brca1/…
GO:0016570	histone modification	405	-0.303101	-1.57102	1.84172e-05	0.00128881	0.00114103	3336	tags=37%	list=28%	signal=28%	Kat6a/Pcgf5/Ep300/Pih1d1/Chd4/Rnf8/Prmt6/Crtc2/Usp49/Baz2a/Dpy30/Phf2/Nsd3/Kdm3b/Phf8/Jade1/Kdm6b/Riox1/Setdb1/Ube2e1/Setd7/Tet1/Phf20l1/Msl3/Rtf1/Epc2/Parg/Meaf6/Kdm5a/Epc1/Usp7/Mta1/Gatad2b/Setd2/Ash1l/Kmt2a/Mllt6/Thap7/Mysm1/Ubr2/Ncor1/Rnf20/Lrrk2/Ncoa1/Fbl/Kat7/Yeats2/Kat5/Kansl2/Rad51/Ctr9/Elk4/Kdm5c/Smyd2/Mta2/Trmt112/Riox2/Wdr61/Brca2/Trrap/Tada1/Tada2a/Supt6/Iws1/Per1/Sin3a/Phc1/Tada2b/Pw…
GO:0006360	transcription by RNA polymerase I	53	-0.545019	-2.0823	2.05384e-05	0.00142706	0.00126343	1939	tags=45%	list=16%	signal=38%	Rrn3/Pwp1/Smarca4/Myo1c/Mtor/Dek/Nol11/Baz1b/Wdr75/Ppp1r15a/Cd3eap/Utp15/Ercc6/Atf4/Polr1e/Flna/Lyar/Ncl/Dhx33/Wdr43/Heatr1/Tcof1/Ddx21/Mybbp1a
GO:0043414	macromolecule methylation	267	-0.337356	-1.67393	2.11911e-05	0.00146204	0.0012944	2650	tags=34%	list=22%	signal=27%	Setd2/Dimt1/Ash1l/Kmt2a/Mllt6/Gnas/Mettl4/Atf7ip/Trim28/Rnf20/Fbl/Prmt3/Rbm15/Kansl2/Gtpbp3/Zc3h13/Ctr9/Smyd2/Mta2/Trmt112/Alkbh8/Wdr61/Gspt1/Hells/Supt6/Ilf3/Iws1/Parp1/Mtrr/Pwp1/Smarca4/Prmt7/Zfp57/Trdmt1/Nsd2/Tet2/Kmt5a/Crebbp/Mettl22/Gsk3a/Nelfa/Rrp8/Prmt1/Pcif1/Tet3/Asxl2/Gsk3b/Brd4/Wdr5/Kmt2b/Ntmt1/Zfp335/Ncoa6/Setd5/Fam98a/Snrpd3/Mettl2/Trmt10a/Kmt2d/Suv39h1/Dnmt3b/Rif1/Nsun5/Kansl3/Dnmt1/…
GO:0033260	nuclear DNA replication	29	-0.642551	-2.13526	2.1731e-05	0.0014888	0.0013181	3466	tags=76%	list=29%	signal=54%	Lig1/Cdc7/Mcm6/Donson/Gins1/Rad51/Gins3/Brca2/Dbf4/Atad5/Upf1/Cdt1/Pola1/Mcm3/Mcm4/Ino80/Pcna/Mcm2/Cdc45/Wiz/Dna2/Rtel1
GO:0000725	recombinational repair	145	-0.406921	-1.86649	2.28929e-05	0.00155751	0.00137893	3225	tags=44%	list=27%	signal=33%	Smc6/Ercc4/Mcm6/Actr2/Rhno1/Rfwd3/Palb2/Poll/Epc2/Meaf6/Epc1/Gins4/Slx4/Setd2/Inip/Nabp1/Wdr48/Shld2/Kat5/Spidr/Rad51/Fan1/Recql/Brca2/Gins2/Trrap/Rad51ap1/Mms22l/Parp1/Cgas/Xrcc6/Rmi2/Fancb/Mcm7/Timeless/Mcm8/Ints3/Mre11a/Hus1/Mcm3/Actl6a/Ruvbl2/Rif1/Mcm4/Polq/Mcm9/Ino80/Brca1/Arid2/Smchd1/Mcm2/Ercc6/Ep400/Rpa2/Atm/Tonsl/Cdc45/Aunip/Recql4/Rtel1/Top3a/Rad54l/Mcm5/Ubqln4
GO:0045738	negative regulation of DNA repair	29	-0.64041	-2.12814	2.41289e-05	0.0016294	0.00144257	2428	tags=52%	list=20%	signal=41%	Shld2/Rps3/Ogg1/Cgas/Rmi2/Fancb/Ubr5/Hsf1/Rif1/Polq/Smchd1/Ercc6/Aunip/Ubqln4/Hmga2
GO:1901698	response to nitrogen compound	690	0.297146	1.50278	2.42822e-05	0.0016294	0.00144257	1917	tags=22%	list=16%	signal=20%	Ly6a/Slc1a3/Ly6c1/Egr1/Igfbp5/Sesn3/Lpl/Car2/Nsg1/Six1/Ptprv/Aldh3a1/Adora2b/P2rx6/Nfe2l2/Inhbb/Ly6e/Chrng/Mmp2/Atp2a1/Mgst1/Stat3/Col6a1/Col3a1/Glrb/Pdk2/Mdm2/Ly6c2/Casq2/Stxbp3/Neurl1a/Wnt10b/Sorbs2/Castor2/Sesn1/Stat5a/Pik3r3/Rab13/Cacna2d1/Lpin1/Stat1/Flot1/Jun/Akap6/Trim13/Syap1/Tns2/Gnb5/Plcd1/Zfp36l1/Lamtor4/Pygm/Mapk3/Chrna1/Socs2/Palm/Insig2/Cdk5/Rcn3/Ifih1/Appl2/Akap7/Foxred2/Gstm5/Kcnc…
GO:0032612	interleukin-1 production	66	0.531324	2.00164	2.47779e-05	0.00165135	0.00146201	1941	tags=36%	list=16%	signal=31%	Egr1/Lpl/Gas6/Serpinb1a/Stat3/Sirpa/S100a13/Lgals9/Hspb1/Casp4/Mr1/Ifi204/Gsdmd/Casp1/1810058I24Rik/App/Hk1/Smad3/F2r/P2rx7/Tmed10/Tlr4/Tlr6/Mndal
GO:0090305	nucleic acid phosphodiester bond hydrolysis	86	-0.47011	-1.95555	2.66797e-05	0.00176609	0.00156359	2643	tags=42%	list=22%	signal=33%	Ncbp1/Exosc10/Dcp1a/Toe1/Elac2/Kri1/Fen1/Fan1/Ogg1/Ern1/Polr2i/Atad5/Cpsf2/Rps21/Bms1/Zc3h12c/Rrp36/Exosc7/Tbl3/Mre11a/Nob1/Exosc8/Npm1/Exosc2/Nop9/Rrs1/Ercc1/Cstf2/Bop1/Dna2/Nol9/Pop1/Dicer1/Rcl1/Tsr1/Nhp2
GO:0034655	nucleobase-containing compound catabolic process	322	-0.317339	-1.60061	2.83539e-05	0.00186431	0.00165055	2900	tags=34%	list=24%	signal=26%	Axin2/Tnrc6b/Hnrnpa0/Rbm7/Khsrp/Pym1/Aifm1/Exog/Eif4a3/Casc3/Igf2bp2/Rnaseh2a/Ncbp1/Acot7/Exosc10/Eif4enif1/Mapkapk2/Dnase1/Dcp1a/Cnot9/Noct/Lsm4/Fen1/Zfp36l2/Pabpc1/Tnrc6c/Smg1/Gtpbp1/Gspt1/Exosc5/Pelo/Cnot3/Endog/Hnrnpr/Nbas/Ssb/Trdmt1/Myef2/Smg9/Gmpr2/Mtor/Ddx49/Upf1/Mtrex/E2f1/Dctpp1/Samd4/Itpa/Rbm10/Entpd6/Nt5m/Rexo4/Exosc7/Lsm7/Nrde2/Helz2/Patl1/Hnrnpm/Hsf1/Lsm6/Exosc1/Drosha/Nudt5/Celf1/Ap…
GO:0006284	base-excision repair	39	-0.605282	-2.17031	3.3747e-05	0.00218953	0.00193848	2564	tags=54%	list=21%	signal=42%	Apex2/Usp47/Rps3/Ogg1/Pold1/Mutyh/Parp1/Tdg/Apex1/Huwe1/Lig3/Polq/Pcna/Ercc6/Rpa2/Dna2/Pole/Ung/Hmga1/Hmga1b/Hmga2
GO:0006941	striated muscle contraction	101	0.477731	1.93907	3.35343e-05	0.00218953	0.00193848	1029	tags=29%	list=9%	signal=26%	Myh3/Cxcr4/Actc1/Myl1/Rgs2/Jsrp1/Tnni1/Tnnt1/Chrng/Atp2a1/Kcnj2/Tnnt3/Stac3/Casq2/Tnnc1/Gsn/Aldoa/Ehd3/Cacna2d1/Akap6/Chrna1/Tnni2/Lmod3/Myl4/Bin1/Psen2/Ryr3/Actn3/Trpm4
GO:1901861	regulation of muscle tissue development	45	0.598602	2.11425	3.50034e-05	0.00225611	0.00199743	2000	tags=47%	list=17%	signal=39%	Myog/Igfbp5/Wnt10b/Shox2/Myf5/Flot1/Flcn/Myod1/Lmod3/Dll1/Mef2c/Bmp4/Actn3/Prkaa1/Tcf7l2/Adrb2/Smad3/Bdnf/Usp2/Creb1/Hdac5
GO:0050877	nervous system process	545	0.305132	1.51677	3.54362e-05	0.00226907	0.0020089	2023	tags=24%	list=17%	signal=21%	Myh3/Slc1a3/Egr1/Il33/Serpine2/Cxcr4/Six1/Cfh/Btg2/Rcan2/Ptn/Jsrp1/Snai2/Tnni1/Tnnt1/Cxcl12/Il1rn/Gm2a/Chrng/Atp2a1/Plk2/Pmp22/Kcnj2/Tnnt3/Glrb/Nfatc4/Lxn/Stra6/Stac3/Abca7/Tnnc1/Bbs2/Arl6ip5/Wnt10b/Cdkn1b/En1/Lpin1/Nog/Dop1b/Ppp3ca/Jun/Rest/Synpo/Thra/Meis2/Pgrmc1/Paip2/Gprc5c/Mapk3/Chrna1/Tusc3/Cdk5/Cdh23/Tnni2/Chrd/B2m/Egr2/Ctns/Fcgr4/Mpv17/Chmp2b/Psen2/Hgf/Il18/S1pr2/Prnp/Kcnq4/Rab3a/Ush1g/Sp…
GO:0048743	positive regulation of skeletal muscle fiber development	7	0.917916	1.99295	4.19838e-05	0.00267088	0.00236464	919	tags=86%	list=8%	signal=79%	Myog/Shox2/Myf5/Myod1/Lmod3/Actn3
GO:0090502	RNA phosphodiester bond hydrolysis endonucleolytic	27	-0.658618	-2.16572	4.27142e-05	0.00269981	0.00239025	1612	tags=48%	list=13%	signal=42%	Rps21/Bms1/Zc3h12c/Tbl3/Npm1/Nop9/Rrs1/Bop1/Nol9/Pop1/Dicer1/Rcl1/Tsr1
GO:0061982	meiosis I cell cycle process	80	-0.464965	-1.9288	4.349e-05	0.00273123	0.00241807	2881	tags=41%	list=24%	signal=32%	Mnd1/Slx4/Haspin/Ubr2/Psmc3ip/Rad51/Brca2/Cenpe/Birc5/Rad51ap1/Trip13/Ccne1/Foxj3/Cenpx/Ndc1/Mre11a/Fancd2/Chtf18/Cks2/Brip1/Eme1/Syde1/Fbxo5/Eif4g3/Cenps/Top2a/Ercc1/Atm/Espl1/Rad54l/Topbp1/Cdc25a/Ccnb1ip1
GO:0002443	leukocyte mediated immunity	225	0.364087	1.65321	5.0241e-05	0.0031351	0.00277563	2061	tags=28%	list=17%	signal=24%	Spon2/Clec2d/Cfh/Ephb6/Csf2rb/Adora2b/Tap2/Serping1/Cxcl1/Vsir/C1rl/Serpinb9b/Dusp22/Cxcl5/Stat5a/Bcl6/Lgals9/Parp3/Ndfip1/Bcl3/Fas/Stx7/C1s1/Cd55/H2-T23/Mr1/B2m/Cd81/H2-T22/Gata3/Anxa3/Il18/Cebpg/Xrcc4/Zbtb1/H2-Q4/Trpm4/Cd40/Gcnt3/Csf2rb2/Kdelr1/Tnfrsf1b/C1rb/C1ra/Il4/Cd28/Ace/Nectin2/Ticam1/C1s2/Irf7/P2rx7/Enpp1/Tlr4/Stx4a/Cd1d1/Crlf2/Ywhaz/Bcl10/Slc15a4/Sh2d1b1/Plcg2/Ctsh
GO:1905145	cellular response to acetylcholine	19	0.757554	2.16276	5.09502e-05	0.00315924	0.002797	589	tags=37%	list=5%	signal=35%	Ly6a/Ly6c1/Ly6e/Chrng/Ly6c2/Sorbs2/Chrna1
GO:2000780	negative regulation of double-strand break repair	28	-0.635317	-2.10563	5.30041e-05	0.00324551	0.00287338	2428	tags=50%	list=20%	signal=40%	Shld2/Ogg1/Cgas/Rmi2/Fancb/Ubr5/Hsf1/Rif1/Polq/Smchd1/Ercc6/Aunip/Ubqln4/Hmga2
GO:0006402	mRNA catabolic process	208	-0.345967	-1.66511	5.28525e-05	0.00324551	0.00287338	2933	tags=35%	list=24%	signal=27%	Exosc4/Axin2/Tnrc6b/Hnrnpa0/Khsrp/Pym1/Eif4a3/Casc3/Igf2bp2/Ncbp1/Exosc10/Eif4enif1/Mapkapk2/Dcp1a/Cnot9/Noct/Lsm4/Zfp36l2/Pabpc1/Tnrc6c/Smg1/Gtpbp1/Gspt1/Exosc5/Pelo/Cnot3/Hnrnpr/Nbas/Ssb/Myef2/Smg9/Mtor/Upf1/E2f1/Samd4/Rbm10/Exosc7/Lsm7/Helz2/Patl1/Hnrnpm/Lsm6/Celf1/Apex1/Tnrc6a/Rbm38/Taf15/Exosc8/Lsm3/Tirap/Npm1/Smg7/Thrap3/Exosc2/Tardbp/Ctif/Cnot1/Rnps1/Fastkd3/Atm/Mrto4/Dhx9/Ttc37/Hnrnpab/Gd…
GO:1905144	response to acetylcholine	21	0.730604	2.1477	5.54434e-05	0.00337378	0.00298695	589	tags=33%	list=5%	signal=32%	Ly6a/Ly6c1/Ly6e/Chrng/Ly6c2/Sorbs2/Chrna1
GO:0001522	pseudouridine synthesis	17	-0.72876	-2.09564	6.11168e-05	0.00367942	0.00325754	2971	tags=88%	list=25%	signal=67%	Rpusd4/Rpusd3/Rpusd1/Trub1/Nop10/Pus7/Pus1/Rpusd2/Pus7l/Tsr3/Trub2/Pusl1/Gar1/Nhp2/Dkc1
GO:0000076	DNA replication checkpoint signaling	15	-0.747396	-2.02766	6.12173e-05	0.00367942	0.00325754	1600	tags=60%	list=13%	signal=52%	Timeless/Cdt1/Orc1/Hus1/Cdc6/Dna2/Ticrr/Clspn/Topbp1
GO:0000027	ribosomal large subunit assembly	21	-0.692421	-2.09821	6.27572e-05	0.00369092	0.00326772	1117	tags=62%	list=9%	signal=56%	Rpl11/Rpf2/Traf7/Nle1/Mrpl20/Rpl38/Mdn1/Rrs1/Dhx30/Mrto4/Bop1/Nop2/Ppan
GO:0035999	tetrahydrofolate interconversion	11	-0.813914	-2.0639	6.249e-05	0.00369092	0.00326772	633	tags=55%	list=5%	signal=52%	Mthfd1l/Dhfr/Mthfd1/Shmt1/Shmt2/Mthfd2
GO:0031297	replication fork processing	43	-0.555752	-2.03715	6.20149e-05	0.00369092	0.00326772	2324	tags=42%	list=19%	signal=34%	Rad51/Brca2/Mms22l/Cdk9/Cenpx/Zgrf1/Mre11a/Alyref/Eme1/Brca1/Cenps/Pcna/Tonsl/Atr/Bard1/Dna2/Rtel1/Traip
GO:0046700	heterocycle catabolic process	340	-0.303884	-1.5422	6.29155e-05	0.00369092	0.00326772	2900	tags=33%	list=24%	signal=26%	Axin2/Tnrc6b/Hnrnpa0/Rbm7/Khsrp/Pym1/Aifm1/Exog/Eif4a3/Casc3/Igf2bp2/Rnaseh2a/Ncbp1/Acot7/Exosc10/Eif4enif1/Mapkapk2/Dnase1/Dcp1a/Cnot9/Noct/Lsm4/Fen1/Zfp36l2/Blvra/Pabpc1/Tnrc6c/Smg1/Gtpbp1/Gspt1/Exosc5/Pelo/Cnot3/Endog/Hnrnpr/Nbas/Ssb/Trdmt1/Tet2/Myef2/Smg9/Gmpr2/Mtor/Ddx49/Upf1/Mtrex/E2f1/Dctpp1/Samd4/Itpa/Rbm10/Entpd6/Nt5m/Rexo4/Tet3/Exosc7/Lsm7/Nrde2/Helz2/Patl1/Hnrnpm/Hsf1/Lsm6/Exosc1/Drosh…
GO:0042558	pteridine-containing compound metabolic process	26	-0.667295	-2.1778	6.37907e-05	0.00369797	0.00327396	633	tags=42%	list=5%	signal=40%	Mthfd1l/Atic/Dhfr/Mthfd1/Mtr/Aldh1l2/Gart/Fpgs/Shmt1/Shmt2/Mthfd2
GO:0006959	humoral immune response	63	0.52923	1.98394	6.34317e-05	0.00369797	0.00327396	1654	tags=33%	list=14%	signal=29%	Spon2/Cfh/Cxcl12/Serping1/Cxcl1/C1rl/Cxcl5/Bcl3/C1s1/Cd55/B2m/Cd81/Gata3/Mef2c/Cd59a/C1rb/C1ra/Rbpj/App/C1s2/Cfp
GO:2001251	negative regulation of chromosome organization	90	-0.453069	-1.89981	6.54292e-05	0.00377065	0.00333831	3966	tags=59%	list=33%	signal=40%	Atrx/Pcid2/Tent4b/Ndc80/Ttk/Pinx1/Stn1/Xrcc1/Mcrs1/Ccnb1/Mad2l1/Hnrnpu/Apc/Ercc4/Plk1/Usp44/Pif1/Tinf2/Bub3/Anapc15/Slx4/Spdl1/Exosc10/Nuf2/Src/Gnl3l/Cenpe/Birc5/Zwilch/Parp1/Naa10/Trip13/Klhl22/Aurkb/Cdt1/Cdca8/Zw10/Baz1b/Tpr/Spc24/Fbxo5/Pot1b/Kntc1/Incenp/Bub1b/Top2a/Mcm2/Cep192/Nat10/Ercc1/Atm/Recql4/Rtel1
GO:0001701	in utero embryonic development	398	-0.299442	-1.54621	6.96715e-05	0.00399165	0.00353397	2431	tags=29%	list=20%	signal=24%	Ocrl/Hes1/Hs6st1/Pdgfrb/2610005L07Rik/Pkd1/Ctr9/Atf7/Slc30a1/Sp1/Brca2/Lats1/Unk/9130008F23Rik/Maff/Ttn/Usp9x/Map2k1/Pelo/Pitpnb/Vash1/Supt6/Rrn3/Sin3a/Dhx35/Cnot3/Endog/Smarca4/Rbbp6/Mbd3/Pbrm1/Ints1/Fosl1/Smg9/Gatad2a/Chd8/Birc6/Mib1/Msh2/Ptch1/G2e3/Trp53/Stk4/Hectd1/Prmt1/Senp2/Plk4/Itgav/Mfn2/Atp11a/Brd4/Hsf1/Mecom/Apob/Zfp335/Tab1/Ncoa6/Ankrd11/Man2a1/Nle1/Syde1/Smo/Hba-a1/Akt1/Apba3/Tead4/K…
GO:0009396	folic acid-containing compound biosynthetic process	8	-0.879859	-2.01902	7.03711e-05	0.00400829	0.0035487	633	tags=75%	list=5%	signal=71%	Mthfd1l/Atic/Dhfr/Mthfd1/Gart/Fpgs
GO:0000054	ribosomal subunit export from nucleus	15	-0.745167	-2.02162	7.26595e-05	0.00409106	0.00362199	1866	tags=67%	list=16%	signal=56%	Eif6/Ran/Lsg1/Riok2/Ltv1/Npm1/Mdn1/Sdad1/Nop9/Rrs1
GO:0033750	ribosome localization	15	-0.745167	-2.02162	7.26595e-05	0.00409106	0.00362199	1866	tags=67%	list=16%	signal=56%	Eif6/Ran/Lsg1/Riok2/Ltv1/Npm1/Mdn1/Sdad1/Nop9/Rrs1
GO:0032635	interleukin-6 production	99	0.466669	1.89074	7.30942e-05	0.00409202	0.00362283	2037	tags=35%	list=17%	signal=30%	Spon2/Il33/Lpl/Gas6/Adora2b/Cd200/C1qtnf3/Afap1l2/Stat3/Sirpa/Lgals9/Rab7b/Tbc1d23/Tnfsf9/Ifih1/Prg4/Psen2/Hgf/Il18/Trim55/Klf2/Cd47/Selenok/Akirin2/Tnfrsf1a/App/Ticam1/F2r/P2rx7/Vegfd/Socs5/Tlr4/Tlr6/Ptpn22/Plcg2
GO:0019395	fatty acid oxidation	89	0.479634	1.90339	7.47509e-05	0.00416099	0.00368389	2571	tags=52%	list=21%	signal=41%	Fmo1/Acadm/Phyh/Abcd1/Decr1/Appl2/Scp2/Abcd2/Pex7/Acadl/Acad12/Etfa/Acaa1a/Hadh/Etfb/Cyp4v3/Cpt1a/Acox3/Prkaa1/Pex13/Lonp2/Acaa2/Crot/Acad11/Auh/Hadhb/Etfdh/Bdh2/Abcd4/Hadha/Nucb2/Cpt2/Adh5/Echs1/Gcdh/Hsd17b4/Etfbkmt/Acox1/Acadvl/Acaa1b/Hacl1/Acads/Fabp3/Abcd3/Ivd/Dbi
GO:0040013	negative regulation of locomotion	252	0.359858	1.65856	7.68853e-05	0.00425562	0.00376768	1303	tags=21%	list=11%	signal=19%	Il33/Trp53inp1/Igfbp5/Sema3d/Ptn/Cd200/Nfe2l2/Cxcl12/Il1rn/Arhgdib/Stat3/Epha1/Col3a1/Sema6c/Sema3c/Dusp22/Dcn/Igfbp3/Dusp1/Sema3b/Gadd45a/Dpysl3/Nog/Sp100/Dusp10/Sema3e/Foxo3/Nbl1/Flcn/Tcaf1/Fas/Sulf1/Chrd/Cited2/Sfrp1/Gata3/S1pr2/Mmp28/Rhob/Zmynd8/Mef2c/Ogt/Tmeff2/Rap2b/Ifitm3/Prkg1/Dbn1/Angpt4/Wasl/Rras/Slit2/Sfrp2/Arrdc3
GO:0006418	tRNA aminoacylation for protein translation	37	-0.579922	-2.0588	7.83534e-05	0.0042646	0.00377563	3063	tags=62%	list=25%	signal=46%	Farsb/Wars2/Tars2/Sars/Aars2/Hars/Cars/Yars/Kars/Nars2/Aars/Rars/Farsa/Lars2/Mars2/Yars2/Tars/Iars/Gars/Vars/Eprs/Lars/Nars
GO:0000077	DNA damage checkpoint signaling	108	-0.419556	-1.81711	7.8345e-05	0.0042646	0.00377563	1694	tags=31%	list=14%	signal=27%	Mapk14/Pidd1/Casp2/Msh2/Prpf19/Cdk1/E2f1/Pbk/Trp53/Ccnd1/Prkdc/Mre11a/Brd4/Fancd2/Hus1/Ptpn11/Dgkz/Eif2ak4/Eme1/Rbm38/Brca1/Ercc6/Rpa2/Atm/Atr/Bard1/Map3k20/Dtl/Ticrr/Ppp1r10/Clspn/Topbp1/Dot1l/Hmga2
GO:0140013	meiotic nuclear division	120	-0.400726	-1.74782	7.76685e-05	0.0042646	0.00377563	3243	tags=41%	list=27%	signal=30%	Wnt4/Ercc4/Plk1/Spire2/Marf1/Actr2/Tdrkh/Mnd1/Slx4/Aspm/Haspin/Ubr2/Psmc3ip/Nuf2/Smc4/Fanca/Rad51/Brca2/Cenpe/Birc5/Rad51ap1/Ncaph2/Trip13/Ccne1/Foxj3/Cenpx/Ndc1/Mre11a/Hsf1/Fancd2/Chtf18/Cks2/Brip1/Eme1/Syde1/Fbxo5/Incenp/Eif4g3/Cenps/Bub1b/Top2a/Ncapd3/Atm/Rps6ka2/Smc2/Espl1/Rad54l/Topbp1/Ccnb1ip1
GO:0044270	cellular nitrogen compound catabolic process	341	-0.304994	-1.55013	8.02817e-05	0.00434541	0.00384717	2900	tags=33%	list=24%	signal=26%	Axin2/Tnrc6b/Hnrnpa0/Rbm7/Khsrp/Pym1/Aifm1/Exog/Eif4a3/Casc3/Igf2bp2/Rnaseh2a/Ncbp1/Acot7/Exosc10/Eif4enif1/Mapkapk2/Dnase1/Dcp1a/Cnot9/Noct/Lsm4/Fen1/Zfp36l2/Blvra/Pabpc1/Tnrc6c/Smg1/Gtpbp1/Gspt1/Exosc5/Pelo/Cnot3/Endog/Hnrnpr/Nbas/Ssb/Trdmt1/Tet2/Myef2/Smg9/Gmpr2/Mtor/Ddx49/Upf1/Mtrex/E2f1/Dctpp1/Samd4/Itpa/Rbm10/Entpd6/Nt5m/Rexo4/Tet3/Exosc7/Lsm7/Nrde2/Helz2/Patl1/Hnrnpm/Hsf1/Lsm6/Exosc1/Drosh…
GO:0006400	tRNA modification	81	-0.463652	-1.91684	8.13347e-05	0.00436992	0.00386887	3701	tags=59%	list=31%	signal=41%	Trmt10b/Tyw3/Nsun4/Qtrt1/Ftsj1/Dus3l/Ankrd16/Osgepl1/Trmt1/Alkbh1/Thumpd2/Ctu2/Rpusd4/Cdk5rap1/Elp3/Mto1/Ctu1/Thg1l/Thumpd1/Aars2/Gtpbp3/Trmt112/Alkbh8/Trub1/Elp5/Adat2/Aars/Pus7/Elp6/Trdmt1/Dus1l/Pus1/Urm1/Cdkal1/Dus4l/Mettl2/Trmt10a/Elp1/Pusl1/Nsun2/Trmt6/Yrdc/Trmt61a/Qtrt2/Mettl1/Tarbp1/Thada/Wdr4
GO:0140053	mitochondrial gene expression	159	-0.373297	-1.72695	8.16265e-05	0.00436992	0.00386887	3832	tags=48%	list=32%	signal=33%	Fastkd1/Mrpl42/Mrps5/Dars2/Mrpl10/Mrpl52/Mrpl45/Nsun4/Iars2/Mief1/Uqcc2/Slc25a33/Twnk/Aurkaip1/Mrpl2/Tefm/Mrpl49/Mrpl55/Mrpl38/Qrsl1/Alkbh1/Mrps17/Mrps11/Rpusd4/Wars2/Mrpl30/Mrps10/Rpusd3/Cdk5rap1/Mto1/Polrmt/Mrpl35/Rcc1l/Mrpl16/Mrpl37/Mettl4/Mrps28/Chchd1/Mrps33/Gfm1/Aars2/Mtg2/Elac2/Mrpl22/Hars/Gadd45gip1/Ppargc1b/Mrpl41/Mrpl18/Mrpl40/Mrps7/Mrpl19/Mrps34/Mrpl9/Mrps2/Mrpl34/Mrpl43/Noa1/Lars2/Mrp…
GO:0045931	positive regulation of mitotic cell cycle	119	-0.404263	-1.76127	8.53682e-05	0.00454539	0.00402422	2406	tags=38%	list=20%	signal=31%	Hes1/Lsm11/Plrg1/Brca2/Cenpe/Birc5/Sphk1/Cdc23/Tert/Rrm1/Eif4e/Sin3a/Smoc2/Dusp3/Dbf4/Prkca/Crebbp/Cdt1/Cdk1/Ankrd17/Ccnd1/Klhl18/Ttl/Brd4/Hsf1/Ptpn11/Apex1/Fbxo5/Akt1/Phb2/Cdca5/Abl1/Ube2c/Ddx3x/Pdgfb/Rptor/Eif4ebp1/Dtl/Mtbp/Rcc2/Ppp1r10/Asns/Eif4g1/Cdc25a/Stil
GO:0000387	spliceosomal snRNP assembly	31	-0.619258	-2.09346	8.96778e-05	0.00474904	0.00420452	3497	tags=65%	list=29%	signal=46%	Prpf3/Gemin2/Snrpc/Snrpg/Coil/Lsm4/Strap/Prmt7/Ddx20/Prpf19/Gemin6/Sart3/Prpf31/Snrpd3/Snrpf/Snrpb/Prmt5/Prpf8/Lsm2/Gemin5
GO:0006082	organic acid metabolic process	590	0.293677	1.46626	9.36926e-05	0.00493498	0.00436914	1915	tags=25%	list=16%	signal=22%	Myog/Slc1a3/Lpl/Ephx1/Glul/Idh1/Pdk1/Fmo1/Acadm/Eno2/Sord/Acsl3/Stat3/Scd2/Acss2/Pdk2/Cpt1c/Dcxr/Fgfr4/Gamt/Adssl1/Scd1/Csad/Srr/Dglucy/Phyh/Stat5a/Abcd1/Aldoa/Ptgr1/Lpin1/Acadsb/Ugdh/Aldh6a1/Mgst2/Ech1/Amdhd2/Cyb5a/Slc27a3/Decr1/Haghl/Fah/Ddah2/Fads6/Ldha/Azin2/Pfkl/Insig2/Ass1/Prkab2/Appl2/Scp2/Ogdhl/Abcd2/Pex7/Acadl/Pla2g15/Khk/Gstz1/Acad12/Csl/Hpgd/Ctps2/Ogt/Elovl5/Mgst3/Hdc/Actn3/Crabp2/Etfa…
GO:0035825	homologous recombination	41	-0.570801	-2.06462	9.46548e-05	0.004959	0.00439041	2881	tags=49%	list=24%	signal=37%	Mnd1/Slx4/Ubr2/Psmc3ip/Rad51/Rad51ap1/Trip13/Cenpx/Mre11a/Fancd2/Chtf18/Brip1/Eme1/Brca1/Cenps/Top2a/Bard1/Rad54l/Topbp1/Ccnb1ip1
GO:0019221	cytokine-mediated signaling pathway	241	0.357198	1.63937	0.000100354	0.00521279	0.0046151	1455	tags=21%	list=12%	signal=19%	Egr1/Il33/F3/Cxcr4/Gas6/Csf2rb/Eda2r/Cxcl12/Il1rn/Stat3/Cebpa/Crebrf/Cxcl1/Gab1/Lifr/Bbs2/Cxcl5/Osmr/Stat5a/Stat1/Nol3/Foxo3/Mapk3/Lims1/Oasl2/Casp4/Appl2/Ifi27/Irgm1/Traf5/Il18/Il13ra1/Klf6/Ifngr2/Cdip1/Ifitm3/Irf1/Foxc1/Stat2/Il7/Slit2/Ythdf3/Irak2/Isg15/Csf2rb2/Trim32/Ifitm2/Ikbke/Casp1/Rps6ka5
GO:0045786	negative regulation of cell cycle	321	-0.310354	-1.56422	0.000100563	0.00521279	0.0046151	1739	tags=26%	list=14%	signal=23%	Naa10/Nupr1/Mapk12/Mapk14/Ets1/Trip13/Klhl22/Pidd1/Aurkb/Timeless/Casp2/Msh2/Rbl1/Cdt1/Prpf19/Cdk1/E2f1/Pbk/Trp53/Rrp8/Orc1/Ccnd1/Scrib/Ptprk/Prkdc/Ints3/Cdca8/Mre11a/Mfn2/Brd4/Nr4a1/Hsf1/Zw10/Fancd2/Hus1/Baz1b/Tpr/Ptpn11/Dgkz/Eif2ak4/Spc24/Nle1/Eme1/Rbm38/Fbxo5/Nme6/Dact1/Apbb2/Suv39h1/Kntc1/Incenp/Abl1/Brca1/Npm1/Nudt6/Bub1b/Ercc6/Plk3/Cep192/Rpa2/Cdc6/Atm/Atr/Rps6ka2/Ccl2/Recql4/Runx3/Bard1/Ns…
GO:2000779	regulation of double-strand break repair	120	-0.39703	-1.7317	0.000103799	0.00535222	0.00473854	2444	tags=35%	list=20%	signal=28%	Wdr48/Shld2/Kat5/Spidr/Rad51/Ogg1/Trrap/Rad51ap1/Parp1/Cgas/Smarca4/Rmi2/Dpf1/Pbrm1/Fancb/Nsd2/Timeless/Phf10/Arid1a/Ubr5/Dek/Prkdc/Smarcd1/Hsf1/Pot1b/Actl6a/Ruvbl2/Rif1/Polq/Arid1b/Arid2/Smchd1/Ercc6/Ep400/Rpa2/Atr/Aunip/Rtel1/Smarcc1/Ubqln4/Foxm1/Hmga2
GO:0006413	translational initiation	97	-0.444006	-1.90003	0.000106092	0.00544181	0.00481786	3538	tags=53%	list=29%	signal=37%	Rps6kb1/Eif2b4/Eif1a/Bc1/Abce1/Polr2d/Eif3m/Dnajc3/Alkbh1/Eif2b1/Eif5b/Ppp1r15b/Eif3g/Mcts2/Ncbp1/Dhx29/Mknk1/Rpl13a/Eif3i/Eif2s1/Eif3b/Eif4a1/Eif4e/Eif6/Eif3l/Slbp/Denr/Eif3c/Tpr/Gle1/Abcf1/Eif2b3/Eif2ak4/Eif3a/Ppp1r15a/Eif5/Eif4ebp2/Bzw2/Eif4g3/Npm1/Ctif/Eif2s2/Paip2b/Eif2s3x/Ddx3x/Eif1ad/Eif4ebp1/Ago2/Dhx33/Larp1/Eif4g1
GO:0010243	response to organonitrogen compound	630	0.289241	1.45046	0.000107353	0.0054778	0.00484972	1874	tags=22%	list=16%	signal=20%	Slc1a3/Egr1/Igfbp5/Sesn3/Lpl/Car2/Nsg1/Six1/Ptprv/Aldh3a1/Adora2b/P2rx6/Nfe2l2/Inhbb/Mmp2/Atp2a1/Mgst1/Stat3/Col6a1/Col3a1/Glrb/Pdk2/Mdm2/Casq2/Stxbp3/Neurl1a/Wnt10b/Castor2/Sesn1/Stat5a/Pik3r3/Rab13/Cacna2d1/Lpin1/Stat1/Jun/Akap6/Trim13/Syap1/Tns2/Gnb5/Plcd1/Zfp36l1/Lamtor4/Pygm/Mapk3/Socs2/Palm/Insig2/Cdk5/Rcn3/Appl2/Akap7/Foxred2/Rragd/Ngly1/Cib2/Egr2/Cd81/Prkcb/Chmp5/Sfrp1/Foxo1/Marcks/Usf1/E…
GO:0043039	tRNA aminoacylation	40	-0.56512	-2.04062	0.000110054	0.00558651	0.00494596	3183	tags=60%	list=26%	signal=44%	Qrsl1/Farsb/Wars2/Tars2/Sars/Aars2/Hars/Cars/Yars/Kars/Nars2/Aars/Rars/Farsa/Lars2/Mars2/Yars2/Tars/Iars/Gars/Vars/Eprs/Lars/Nars
GO:1905818	regulation of chromosome separation	99	-0.425086	-1.82539	0.000111957	0.00562484	0.0049799	3228	tags=51%	list=27%	signal=37%	Apc/Nek6/Plk1/Usp44/Tacc3/Bub3/Bcl7c/Anapc15/Smarcc2/Spdl1/Nuf2/Smc4/Cenpe/Birc5/Zwilch/Cdc23/Ncapd2/Ncaph2/Smarca4/Dpf1/Pbrm1/Trip13/Klhl22/Aurkb/Phf10/Arid1a/Cdt1/Cdca8/Riok2/Smarcd1/Zw10/Tpr/Spc24/Fbxo5/Actl6a/Kntc1/Incenp/Ube2c/Arid1b/Arid2/Bub1b/Cep192/Ncapg2/Cdc6/Ncapd3/Anapc1/Atm/Smc2/Smarcc1/Cit
GO:0050905	neuromuscular process	115	0.437791	1.82136	0.000111811	0.00562484	0.0049799	1109	tags=23%	list=9%	signal=22%	Myh3/Slc1a3/Cfh/Jsrp1/Tnni1/Tnnt1/Gm2a/Chrng/Atp2a1/Pmp22/Kcnj2/Tnnt3/Glrb/Stra6/Stac3/Tnnc1/Rest/Chrna1/Cdh23/Tnni2/Ush1g/Actn3/Hoxc10/Spg20/Nefl/Dbn1/Tpp1
GO:0032652	regulation of interleukin-1 production	64	0.531539	1.99661	0.000114264	0.00571146	0.00505659	1941	tags=36%	list=16%	signal=30%	Egr1/Lpl/Gas6/Serpinb1a/Stat3/Sirpa/S100a13/Lgals9/Hspb1/Casp4/Ifi204/Gsdmd/Casp1/1810058I24Rik/App/Hk1/Smad3/F2r/P2rx7/Tmed10/Tlr4/Tlr6/Mndal
GO:0032611	interleukin-1 beta production	56	0.522126	1.92073	0.000119528	0.00591421	0.00523609	1941	tags=36%	list=16%	signal=30%	Egr1/Lpl/Serpinb1a/Stat3/Sirpa/Hspb1/Casp4/Mr1/Ifi204/Gsdmd/Casp1/1810058I24Rik/App/Hk1/Smad3/F2r/P2rx7/Tlr4/Tlr6/Mndal
GO:0043436	oxoacid metabolic process	584	0.293357	1.46598	0.000119326	0.00591421	0.00523609	1915	tags=25%	list=16%	signal=22%	Myog/Slc1a3/Lpl/Ephx1/Glul/Idh1/Pdk1/Fmo1/Acadm/Eno2/Sord/Acsl3/Stat3/Scd2/Acss2/Pdk2/Cpt1c/Dcxr/Fgfr4/Gamt/Adssl1/Scd1/Csad/Srr/Dglucy/Phyh/Abcd1/Aldoa/Ptgr1/Lpin1/Acadsb/Ugdh/Aldh6a1/Mgst2/Ech1/Amdhd2/Cyb5a/Slc27a3/Decr1/Haghl/Fah/Ddah2/Fads6/Ldha/Azin2/Pfkl/Insig2/Ass1/Prkab2/Appl2/Scp2/Ogdhl/Abcd2/Pex7/Acadl/Pla2g15/Khk/Gstz1/Acad12/Csl/Hpgd/Ctps2/Ogt/Elovl5/Mgst3/Hdc/Actn3/Crabp2/Etfa/Me1/Na…
GO:0032651	regulation of interleukin-1 beta production	54	0.522	1.89597	0.000120488	0.00593174	0.00525161	1941	tags=35%	list=16%	signal=30%	Egr1/Lpl/Serpinb1a/Stat3/Sirpa/Hspb1/Casp4/Ifi204/Gsdmd/Casp1/1810058I24Rik/App/Hk1/Smad3/F2r/P2rx7/Tlr4/Tlr6/Mndal
GO:0071897	DNA biosynthetic process	163	-0.376278	-1.73374	0.000123601	0.00605458	0.00536037	3403	tags=49%	list=28%	signal=36%	Dnajc2/Sprtn/Bmpr2/Nox4/Kcnk2/Hnrnpu/Hmbox1/Pif1/Jade1/Poldip2/Tinf2/Mapkapk5/Gins1/Poll/Meaf6/Gins4/Nek2/Hnrnpa2b1/Gja1/Ankrd1/Exosc10/Map3k4/Dscc1/Kat7/Ahr/Src/Gnl3l/Pdgfrb/Pclaf/Tcp1/Gins3/Gins2/Pold1/Polh/Sphk1/Tert/Rrm1/Cct5/Fgf2/Gfer/Egf/Smoc2/Hsp90ab1/Nop10/Lin9/C3ar1/Aurkb/Phb/Pola1/Trp53/Pold4/Cct7/Rfc5/Gsk3b/Pold2/Chtf18/Lig3/Pot1b/Cct3/Ing5/Telo2/Rfc4/Npm1/Nvl/Hsp90aa1/Tfdp1/Pcna/Grem1…
GO:0006271	DNA strand elongation involved in DNA replication	13	-0.762918	-2.03182	0.000126352	0.00615856	0.00545243	1610	tags=69%	list=13%	signal=60%	Mcm7/Pola1/Pold2/Mcm3/Lig3/Mcm4/Pcna/Dna2/Pole
GO:0048742	regulation of skeletal muscle fiber development	12	0.804653	2.06543	0.000127525	0.00618498	0.00547581	919	tags=50%	list=8%	signal=46%	Myog/Shox2/Myf5/Myod1/Lmod3/Actn3
GO:0034440	lipid oxidation	93	0.475934	1.91154	0.000128751	0.00621367	0.00550122	2571	tags=51%	list=21%	signal=40%	Fmo1/Acadm/Pla2g7/Phyh/Abcd1/Decr1/Appl2/Scp2/Abcd2/Pex7/Acadl/Acad12/Etfa/Acaa1a/Hadh/Etfb/Cyp4v3/Cpt1a/Acox3/Prkaa1/Pex13/Lonp2/Acaa2/Crot/Acad11/Auh/Hadhb/Etfdh/Bdh2/Abcd4/Hadha/Nucb2/Cpt2/Adh5/Echs1/Gcdh/Hsd17b4/Etfbkmt/Acox1/Acadvl/Acaa1b/Hacl1/Acads/Fabp3/Abcd3/Ivd/Dbi
GO:0110149	regulation of biomineralization	76	0.485907	1.87456	0.000134247	0.00644712	0.0057079	2451	tags=43%	list=20%	signal=35%	Mgp/Fbln7/Gas6/S1pr1/Ptn/Hey1/Nbr1/Wnt10b/Tmem119/Ltbp3/Omd/Mef2c/Bmp4/Actn3/Atraid/Trpm4/Isg15/Nfe2/Dmp1/Acvr1/Tent5a/Aspn/Adrb2/Smad3/P2rx7/Enpp1/Rxra/Slc8a1/Bmp2k/Ecm1/Tgfb1/Gpm6b/Acvr2a
GO:0003198	epithelial to mesenchymal transition involved in endocardial cushion formation	15	0.770221	2.13424	0.000140321	0.00667342	0.00590825	1712	tags=53%	list=14%	signal=46%	Snai2/Hey1/Nog/Heyl/Tgfbr2/Rbpj/Acvr1/Msx2
GO:0046395	carboxylic acid catabolic process	150	0.406114	1.74419	0.000139975	0.00667342	0.00590825	2276	tags=41%	list=19%	signal=34%	Acadm/Sord/Dcxr/Csad/Phyh/Abcd1/Lpin1/Acadsb/Aldh6a1/Amdhd2/Decr1/Fah/Ddah2/Scp2/Abcd2/Pex7/Acadl/Gstz1/Acad12/Hdc/Etfa/Nagk/Acaa1a/Hadh/Lipe/Etfb/Cpt1a/Acox3/Pex13/Lonp2/Pgd/Acaa2/Aldh1l1/Crot/Acad11/Auh/Cryl1/Hadhb/Renbp/Etfdh/Bdh2/Abcd4/Sdsl/Hadha/Akr1a1/Cpt2/Echs1/Idnk/Gcdh/Hsd17b4/Gldc/Etfbkmt/Acox1/Hibadh/Nos1/Acadvl/Mccc2/Acaa1b/Hacl1/Bcat2/Acads/Cbs
GO:0009070	serine family amino acid biosynthetic process	13	-0.759858	-2.02367	0.000151394	0.00716526	0.0063437	850	tags=69%	list=7%	signal=64%	Sephs1/Dhfr/Mthfd1/Psat1/Phgdh/Shmt1/Shmt2/Psph/Cth
GO:0071174	mitotic spindle checkpoint signaling	44	-0.542898	-1.99694	0.000154913	0.00723124	0.00640211	3492	tags=68%	list=29%	signal=49%	Pcid2/Ndc80/Ttk/Ccnb1/Mad2l1/Apc/Plk1/Usp44/Bub3/Anapc15/Spdl1/Nuf2/Cenpe/Birc5/Zwilch/Trip13/Klhl22/Aurkb/Cdt1/Cdca8/Zw10/Tpr/Spc24/Kntc1/Incenp/Bub1b/Cep192/Atm/Mtbp/Stil
GO:0032675	regulation of interleukin-6 production	92	0.467082	1.86959	0.000154592	0.00723124	0.00640211	2037	tags=35%	list=17%	signal=29%	Spon2/Il33/Lpl/Gas6/Adora2b/Cd200/C1qtnf3/Afap1l2/Stat3/Sirpa/Lgals9/Rab7b/Tbc1d23/Tnfsf9/Ifih1/Prg4/Hgf/Klf2/Cd47/Selenok/Akirin2/Tnfrsf1a/App/Ticam1/F2r/P2rx7/Vegfd/Socs5/Tlr4/Tlr6/Ptpn22/Plcg2
GO:0019752	carboxylic acid metabolic process	578	0.296382	1.47971	0.000155003	0.00723124	0.00640211	1915	tags=26%	list=16%	signal=23%	Myog/Slc1a3/Lpl/Ephx1/Glul/Idh1/Pdk1/Fmo1/Acadm/Eno2/Sord/Acsl3/Stat3/Scd2/Acss2/Pdk2/Cpt1c/Dcxr/Fgfr4/Gamt/Adssl1/Scd1/Csad/Srr/Dglucy/Phyh/Abcd1/Aldoa/Ptgr1/Lpin1/Acadsb/Ugdh/Aldh6a1/Mgst2/Ech1/Amdhd2/Cyb5a/Slc27a3/Decr1/Haghl/Fah/Ddah2/Fads6/Ldha/Azin2/Pfkl/Insig2/Ass1/Prkab2/Appl2/Scp2/Ogdhl/Abcd2/Pex7/Acadl/Pla2g15/Khk/Gstz1/Acad12/Csl/Hpgd/Ctps2/Ogt/Elovl5/Mgst3/Hdc/Actn3/Crabp2/Etfa/Me1/Na…
GO:0014888	striated muscle adaptation	33	0.614147	2.02641	0.000155864	0.00723695	0.00640717	935	tags=39%	list=8%	signal=36%	Myog/Igfbp5/Mymk/Tnni1/Tnnt1/Tnnc1/Gsn/Ppp3ca/Myod1/Foxo1/Mef2c/Actn3/Ar
GO:0060142	regulation of syncytium formation by plasma membrane fusion	23	0.682546	2.07607	0.000157243	0.00726655	0.00643337	1479	tags=48%	list=12%	signal=42%	Myog/Cxcl12/Stat1/Flot1/Myod1/Tmem182/Rapgef3/Cd53/Ehd2/Nfe2/Il4
GO:0042770	signal transduction in response to DNA damage	156	-0.366024	-1.68164	0.000162378	0.00746865	0.0066123	1769	tags=29%	list=15%	signal=25%	Atad5/Mapk14/Kmt5a/Pidd1/Eef1e1/Casp2/Msh2/Prpf19/Cdk1/E2f1/Pbk/Trp53/Ccnd1/Prkdc/Mre11a/Brd4/Fancd2/Hus1/Ptpn11/Dgkz/Eif2ak4/Eme1/Rbm38/Hipk2/Abl1/Bid/Spred2/Brca1/Npm1/Ercc6/Paxip1/Rpa2/Usp10/Atm/Atr/Bard1/Map3k20/Dtl/Ticrr/E2f7/Ppp1r10/Clspn/Topbp1/Foxm1/Dot1l/Hmga2
GO:0043038	amino acid activation	41	-0.56033	-2.02675	0.000170607	0.00766712	0.00678802	3183	tags=59%	list=26%	signal=43%	Qrsl1/Farsb/Wars2/Tars2/Sars/Aars2/Hars/Cars/Yars/Kars/Nars2/Aars/Rars/Farsa/Lars2/Mars2/Yars2/Tars/Iars/Gars/Vars/Eprs/Lars/Nars
GO:0006635	fatty acid beta-oxidation	63	0.509906	1.9115	0.000169666	0.00766712	0.00678802	2571	tags=57%	list=21%	signal=45%	Acadm/Abcd1/Decr1/Scp2/Abcd2/Pex7/Acadl/Acad12/Etfa/Acaa1a/Hadh/Etfb/Cpt1a/Acox3/Lonp2/Acaa2/Crot/Acad11/Auh/Hadhb/Etfdh/Bdh2/Abcd4/Hadha/Cpt2/Echs1/Gcdh/Hsd17b4/Etfbkmt/Acox1/Acadvl/Acaa1b/Acads/Abcd3/Ivd/Dbi
GO:0016054	organic acid catabolic process	151	0.403066	1.72966	0.0001676	0.00766712	0.00678802	2276	tags=41%	list=19%	signal=34%	Acadm/Sord/Dcxr/Csad/Phyh/Abcd1/Lpin1/Acadsb/Aldh6a1/Amdhd2/Decr1/Fah/Ddah2/Scp2/Abcd2/Pex7/Acadl/Gstz1/Acad12/Hdc/Etfa/Nagk/Acaa1a/Hadh/Lipe/Etfb/Cpt1a/Acox3/Pex13/Lonp2/Pgd/Acaa2/Aldh1l1/Crot/Acad11/Auh/Cryl1/Hadhb/Renbp/Etfdh/Bdh2/Abcd4/Sdsl/Hadha/Akr1a1/Cpt2/Echs1/Idnk/Gcdh/Hsd17b4/Gldc/Etfbkmt/Acox1/Hibadh/Nos1/Acadvl/Mccc2/Acaa1b/Hacl1/Bcat2/Acads/Cbs
GO:0016571	histone methylation	142	-0.373745	-1.70092	0.000168812	0.00766712	0.00678802	3321	tags=41%	list=28%	signal=30%	Pih1d1/Prmt6/Baz2a/Dpy30/Nsd3/Setdb1/Setd7/Tet1/Rtf1/Setd2/Ash1l/Kmt2a/Mllt6/Rnf20/Fbl/Kansl2/Ctr9/Smyd2/Trmt112/Wdr61/Supt6/Iws1/Pwp1/Prmt7/Nsd2/Tet2/Kmt5a/Crebbp/Nelfa/Rrp8/Prmt1/Tet3/Asxl2/Brd4/Wdr5/Kmt2b/Ntmt1/Zfp335/Ncoa6/Setd5/Kmt2d/Suv39h1/Dnmt3b/Rif1/Kansl3/Dnmt1/Brca1/Paxip1/L3mbtl2/Phf19/Setd1a/Prmt5/Lcor/Smyd5/Carm1/Dot1l/Hcfc1/Bend3
GO:1901615	organic hydroxy compound metabolic process	310	0.33981	1.60035	0.000170301	0.00766712	0.00678802	2546	tags=29%	list=21%	signal=24%	Ephx1/Idh1/Abhd4/Snai2/Dkk3/Ly6e/Vldlr/Sord/Cebpa/Pmp22/Lima1/Aldh2/Fgfr4/Pltp/Dhrs3/Nsdhl/Plpp3/Rest/Plcd1/Cpq/Haghl/Fah/Plpp1/Ldha/Dio2/Cyp51/Insig2/Pts/Dhrs7/Scp2/Pmvk/Acadl/Ctns/Gata3/Ip6k1/Inpp5k/Cat/Hdc/Fdps/Actn3/Naaa/Fdft1/Acaa1a/Lipe/Npc2/Fmo5/Fech/Prkaa1/Mvk/Maoa/Duoxa1/Msmo1/Cyb5r3/Il4/Ebpl/Ednra/Mvd/App/Abca1/Aldh3a2/Cyp2d22/Dpm1/Akr1a1/Sgpp1/Tpk1/Smpd1/Adh5/Enpp1/Hmgcs1/Inpp5j/Lmf1/T…
GO:0060707	trophoblast giant cell differentiation	11	-0.796571	-2.01992	0.000172548	0.00771898	0.00683392	1422	tags=55%	list=12%	signal=48%	Hectd1/Senp2/Plk4/Itgav/E2f8/E2f7
GO:0032467	positive regulation of cytokinesis	29	-0.607847	-2.01993	0.000183737	0.00818215	0.00724399	2292	tags=55%	list=19%	signal=45%	Prkce/Birc5/Ect2/Igf1r/Kif20b/Aurkb/Cdca8/Cdc14a/Racgap1/Kif23/Incenp/Pkp4/Kif14/Cdc6/Nup62/Cit
GO:1903311	regulation of mRNA metabolic process	257	-0.318768	-1.57345	0.000185366	0.00821732	0.00727513	2919	tags=32%	list=24%	signal=25%	Nup98/Axin2/Tnrc6b/Srsf4/Hnrnpa0/Rbm7/Khsrp/Hnrnpa2b1/Eif4a3/Casc3/Igf2bp2/Ncbp1/Dazap1/Eif4enif1/Rnf20/Mapkapk2/Dcp1a/Prdx6/Noct/Rbm15/Son/Zfp36l2/Ctr9/Pabpc1/Rbmxl1/Tnrc6c/Sltm/Khdrbs3/Gtpbp1/Exosc5/Supt6/Iws1/Cnot3/Hnrnpr/Nbas/Myef2/Mtor/Upf1/Cdk9/Prpf19/E2f1/Samd4/Rbm10/Srrm1/Exosc7/Zfp64/Patl1/Hnrnpm/Hsf1/Acin1/C1qbp/U2af2/Celf1/Hspa8/Apex1/Adarb1/Tnrc6a/Rbm38/Taf15/Exosc8/Sf1/Tirap/Mbnl3/Np…
GO:0033047	regulation of mitotic sister chromatid segregation	50	-0.509707	-1.92612	0.000187761	0.00828603	0.00733596	3492	tags=64%	list=29%	signal=46%	Pcid2/Ndc80/Ttk/Ccnb1/Numa1/Mad2l1/Hnrnpu/Apc/Plk1/Usp44/Bub3/Anapc15/Spdl1/Nuf2/Kat5/Cenpe/Birc5/Zwilch/Trip13/Klhl22/Aurkb/Cdt1/Cdca8/Zw10/Tpr/Spc24/Fbxo5/Kntc1/Incenp/Bub1b/Cep192/Atm
GO:0010464	regulation of mesenchymal cell proliferation	32	0.637138	2.09204	0.000192134	0.00844098	0.00747314	1010	tags=28%	list=8%	signal=26%	Gas1/Six1/Ptn/Prrx1/Prrx2/Shox2/Chrd/Bmp4/Tgfbr2
GO:0090257	regulation of muscle system process	162	0.390824	1.70591	0.000194898	0.00852416	0.00754679	1763	tags=27%	list=15%	signal=23%	Myog/Igfbp5/Mymk/Rgs2/Adora2b/Cacng1/Tnni1/Tnnt1/Atp2a1/Kcnj2/Tnnt3/Casq2/Tnnc1/Ehd3/Cacna2d1/Lmcd1/Ppp3ca/Nol3/Akap6/Foxo3/Tnni2/Fbxo32/Foxo1/Bin1/Mef2c/Fdps/Actn3/Trpm4/Prkg1/Dbn1/Cacnb1/Anxa6/Tmem38a/Tmem38b/Calcrl/Tnfrsf1b/Tnfrsf1a/Arhgap42/Adrb2/Smad3/F2r/Prkag3/Ryr1
GO:2001252	positive regulation of chromosome organization	98	-0.418438	-1.79639	0.000200775	0.00874221	0.00773983	3175	tags=44%	list=26%	signal=33%	Hmbox1/Setdb1/Tinf2/Mapkapk5/Cdk2/Nek2/Slx4/Ino80d/Hnrnpa2b1/Atf7ip/Map3k4/Trim28/Morc2a/Kat5/Smc4/Fen1/Tcp1/Ssbp1/Cct5/Sin3a/Ncapd2/Aurkb/Cdt1/Cct7/Mre11a/Tpr/Ino80e/Nfrkb/Pot1b/Cct3/Actl6a/Ruvbl2/Ino80/Dnmt1/Ercc1/Pphln1/Atm/Atr/Smc2/Rtel1/Ppp1r10/Gnl3/Dkc1
GO:0051984	positive regulation of chromosome segregation	28	-0.608062	-2.01529	0.000202154	0.00876329	0.00775849	2411	tags=71%	list=20%	signal=57%	Ccnb1/Numa1/Hnrnpu/Smc6/Kat5/Smc4/Cenpe/Birc5/Ncapd2/Ncaph2/Aurkb/Cdt1/Cdca8/Incenp/Ncapg2/Cdc6/Ncapd3/Rad18/Smc2/Rcc2
GO:0000082	G1/S transition of mitotic cell cycle	196	-0.337838	-1.59693	0.000205743	0.00887959	0.00786147	1823	tags=31%	list=15%	signal=27%	Tert/Rrm1/Eif4e/Smarca4/Dbf4/Dpf1/Pbrm1/Pidd1/Skp2/Phf10/Casp2/Ccne1/Crebbp/Arid1a/Ecd/E2f4/Rbl1/E2f1/Trp53/Senp2/Ankrd17/Ccnd1/Prkdc/Smarcd1/Brd4/Iqgap3/Dgkz/Usp37/Apex1/Rbm38/Dact1/Akt1/Actl6a/Tcf19/Itgb1/Klf11/Ino80/Arid1b/Bid/Arid2/Kif14/Psme3/Plk3/Rpa2/Ddx3x/Zpr1/Rptor/Ccl2/Eif4ebp1/Nfatc1/Myc/Nasp/Smarcc1/Pole/Mtbp/E2f7/Rcc1/Eif4g1/Cdc25a/Stil/Inhba
GO:0061642	chemoattraction of axon	3	-0.978046	-1.67573	0.000209152	0.0089871	0.00795665	177	tags=100%	list=1%	signal=99%	Wnt7b/Lrp1
GO:0044242	cellular lipid catabolic process	151	0.399273	1.71338	0.000216417	0.00925866	0.00819707	2571	tags=42%	list=21%	signal=33%	Lpl/Idh1/Ptprv/Acadm/Gm2a/Pla2g7/Phyh/Abcd1/Lpin1/Mgst2/Decr1/Scp2/Abcd2/Pex7/Acadl/Pla2g15/Smpdl3a/Acad12/Etfa/Acaa1a/Hadh/Lipe/Etfb/Cpt1a/Acox3/Pnpla8/Pex13/Lonp2/Acaa2/Crot/Acad11/Auh/Hadhb/Enpp2/Etfdh/Bdh2/Abcd4/Hadha/Cpt2/Smpd1/Hexa/Smpd2/Echs1/Gcdh/Hsd17b4/Etfbkmt/Acox1/Plcg2/Plcg1/Acadvl/Acaa1b/Hacl1/Asah2/Acads/Abhd12/Plpp6/Abcd3/Acer3/Srd5a3/Psap/Amacr/Ivd/Dbi
GO:0030261	chromosome condensation	30	-0.598756	-2.01946	0.000221847	0.00944972	0.00836623	1913	tags=47%	list=16%	signal=39%	Ncapd2/Ncaph2/Cdk1/Banf1/Acin1/Baz1b/Cdca5/Top2a/Ncapg2/Ncapd3/Akap8/Smc2/Mcph1/Hmga2
GO:0006979	response to oxidative stress	319	0.331889	1.5673	0.000224216	0.00950928	0.00841895	1261	tags=15%	list=10%	signal=14%	Car3/Gpx3/Trp53inp1/Sesn3/Txnip/Idh1/Ucp2/Rcan2/Pdk1/Nfe2l2/Mmp2/Mgst1/Pink1/Sirpa/Aldh3b1/Pdk2/Aldh2/Gab1/Fzd1/Cryab/Arl6ip5/Sesn1/Abcd1/Jun/Fos/Rest/Nol3/Foxo3/Sod3/Mapk3/Hspb1/Stk25/Ccs/Foxo1/Mpv17/Hgf/Prnp/Zfp622/Rhob/Cat/Bmp4/Lancl1/Cst3/Prdx2/Pnpla8/Nme5/Ggt7/Prkaa1/Selenok
GO:0006544	glycine metabolic process	9	-0.813626	-1.91982	0.000232761	0.00982914	0.00870214	491	tags=56%	list=4%	signal=53%	Dhfr/Phgdh/Gart/Shmt1/Shmt2
GO:0031577	spindle checkpoint signaling	47	-0.513686	-1.91753	0.000235248	0.00986094	0.00873029	3492	tags=60%	list=29%	signal=42%	Ccnb1/Mad2l1/Apc/Plk1/Usp44/Bub3/Anapc15/Spdl1/Nuf2/Cenpe/Birc5/Zwilch/Trip13/Klhl22/Aurkb/Cdt1/Cdca8/Hsf1/Zw10/Tpr/Spc24/Kntc1/Incenp/Bub1b/Cep192/Atm/Mtbp/Stil
GO:0140694	non-membrane-bounded organelle assembly	321	-0.301571	-1.51995	0.000235527	0.00986094	0.00873029	2166	tags=29%	list=18%	signal=25%	Cenpe/Birc5/Haus5/Ttn/Eif2s1/Plec/Mrps7/Rpl11/Ogfod1/Mis12/Rpf2/Eif6/Haus2/Rnf213/Trim37/Cep76/Cep295/Mrps2/Farp2/Rps5/Rpsa/Aurkb/Tpx2/Tubgcp4/Clasp2/Pla2g4c/Rbm14/Cenpx/Spag5/Prc1/Wdr62/Plk4/Prrc2c/Prkdc/Cdca8/Mfn2/Patl1/Haus6/Myl9/C1qbp/Tpr/Traf7/Surf6/Akap13/Nle1/Ubap2l/Fbxo5/Tubgcp6/Racgap1/Sac3d1/Lsm3/Myh10/Kif23/Nip7/Kntc1/Incenp/Itgb1/Mrpl20/Rpl38/Ino80/Haus8/Arhgef5/Npm1/Alms1/Mdn1/Cenps/…
GO:0002698	negative regulation of immune effector process	77	0.486072	1.88765	0.000236806	0.00987228	0.00874033	2411	tags=36%	list=20%	signal=29%	Clec2d/Il33/Tap2/Serping1/Vsir/Serpinb9b/Dusp22/Bcl6/Enpp3/Lgals9/Dusp10/Parp3/Ndfip1/Cd55/Hlx/Irf1/Cd59a/Cd47/Tmbim6/Il4/Socs5/Zbtb7b/Sh2d1b1/Serpinb9/Tgfb3/Tap1/Tgfb1/Masp1
GO:0071417	cellular response to organonitrogen compound	402	0.315529	1.52414	0.000243045	0.0100895	0.00893262	1874	tags=24%	list=16%	signal=21%	Slc1a3/Egr1/Igfbp5/Sesn3/Lpl/Car2/Nsg1/Six1/Ptprv/Nfe2l2/Inhbb/Mmp2/Stat3/Col6a1/Col3a1/Pdk2/Mdm2/Casq2/Neurl1a/Wnt10b/Castor2/Sesn1/Stat5a/Pik3r3/Rab13/Cacna2d1/Lpin1/Jun/Akap6/Syap1/Tns2/Gnb5/Zfp36l1/Lamtor4/Mapk3/Socs2/Palm/Insig2/Cdk5/Appl2/Akap7/Rragd/Cib2/Prkcb/Chmp5/Sfrp1/Foxo1/Marcks/Usf1/Il18/Ccnd3/Prnp/Vcam1/Pid1/Inpp5k/Mef2c/Ogt/Rapgef3/Nck1/Irf1/Trpm4/Socs3/Rragc/Pik3r1/Slc2a8/Echdc3/…
GO:0008202	steroid metabolic process	178	0.388841	1.71584	0.000245111	0.0101323	0.00897051	2004	tags=28%	list=17%	signal=24%	Egr1/Adora2b/Snai2/Dkk3/Vldlr/Cebpa/Pmp22/Hsd17b11/Lima1/Fgfr4/Spp1/Scd1/Esr1/Stat5a/Nsdhl/Rest/Cyp51/Insig2/Akr1c13/Scp2/Pmvk/Acadl/Cat/Fdps/Fdft1/Acaa1a/Lipe/Tecr/Cbr1/Npc2/Fmo5/Fech/Prkaa1/Mvk/Msmo1/Cyb5r3/Il4/Ebpl/Mvd/App/Abca1/Cyp2d22/Smpd1/Enpp1/Hmgcs1/Akr1c12/Lmf1/Hsd17b4/Hint2/Ldlrap1
GO:0009062	fatty acid catabolic process	82	0.457834	1.79461	0.000249841	0.0102844	0.0091052	2223	tags=46%	list=18%	signal=38%	Acadm/Phyh/Abcd1/Lpin1/Decr1/Scp2/Abcd2/Pex7/Acadl/Acad12/Etfa/Acaa1a/Hadh/Lipe/Etfb/Cpt1a/Acox3/Pex13/Lonp2/Acaa2/Crot/Acad11/Auh/Hadhb/Etfdh/Bdh2/Abcd4/Hadha/Cpt2/Echs1/Gcdh/Hsd17b4/Etfbkmt/Acox1/Acadvl/Acaa1b/Hacl1/Acads
GO:0045064	T-helper 2 cell differentiation	12	0.789574	2.02673	0.000251929	0.0103166	0.00913371	1792	tags=75%	list=15%	signal=64%	Bcl6/Bcl3/Gata3/Hlx/Il18/Irf1/Rara/Il4/Socs5
GO:0031347	regulation of defense response	373	0.31761	1.52218	0.000252729	0.0103166	0.00913371	2593	tags=34%	list=22%	signal=27%	Clec2d/Il33/Lpl/Cfh/Serpinb1a/Casp12/Adora2b/Cd200/C1qtnf3/Nfe2l2/Pdcd4/Tap2/Cebpa/Pmp22/Serping1/Aoc3/Cxcl1/Serpinb9b/Aldh2/Cxcl5/Esr1/Stat5a/Bcl6/Enpp3/Stat1/Ctla2a/Atg12/Lgals9/Dusp10/Zfp36/Ndfip1/Xrcc5/Rnf135/Mapk3/Tbc1d23/Trafd1/Casp4/N4bp1/Appl2/Trim21/Cd81/Ifi204/Irgm1/Optn/Gata3/Hgf/Il18/Hpse/Mef2c/Hexim1/Irf1/Socs3/Znfx1/Cck/Cdk19/Ifi203/Stat2/Cd47/Camk2n1/Mvk/Duoxa1/Selenok/Ptgis/Slit2/…
GO:0006417	regulation of translation	321	-0.300966	-1.5169	0.000255572	0.0103894	0.00919813	3631	tags=43%	list=30%	signal=31%	Cdk4/Dph6/Etf1/Nsun4/Mief1/Rps6kb1/Uqcc2/Bc1/Abce1/Polr2d/Dus3l/Ago1/Rps27l/Pde12/Caprin1/Hnrnpu/Tent4a/Dph5/Dnajc3/Plxnb2/Cyfip1/Erbb2/Dnajc1/Alkbh1/Larp4/Magoh/Rack1/Mapkapk5/Eif5b/Rpusd4/Kbtbd8/Rpusd3/Cdk5rap1/Tnrc6b/Ppp1r15b/Khsrp/Pym1/Rps9/Eif4a3/Rcc1l/Casc3/Igf2bp2/Dph7/Ncbp1/Eif4enif1/Msi2/Mknk1/Dcp1a/Cnot9/Noct/Rpl13a/Mtg2/Rps3a1/Rps3/Zfp36l2/Pabpc1/Tnrc6c/Unk/Tarbp2/Gspt1/Eif2s1/Eif3b/Ex…
GO:0002828	regulation of type 2 immune response	20	0.700129	2.02695	0.000258199	0.0104528	0.00925429	1792	tags=55%	list=15%	signal=47%	Il33/Bcl6/Ndfip1/Cd81/Gata3/Hlx/Il18/Irf1/Rara/Il4/Socs5
GO:0044282	small molecule catabolic process	239	0.355866	1.63303	0.000260124	0.0104874	0.00928491	2299	tags=34%	list=19%	signal=28%	Gda/Acadm/Eno2/Sord/Dcxr/Csad/Phyh/Abcd1/Aldoa/Lpin1/Acadsb/Aldh6a1/Amdhd2/Decr1/Haghl/Fah/Ddah2/Ldha/Pfkl/Scp2/Abcd2/Pex7/Acadl/Khk/Gstz1/Acad12/Inpp5k/Hdc/Actn3/Etfa/Nagk/Acaa1a/Hadh/Pfkm/Lipe/Cbr1/Etfb/Gpi1/Cpt1a/Acox3/Pex13/Lonp2/Pgd/Acaa2/Aldh1l1/Crot/Dpyd/Acad11/Auh/Cryl1/Hadhb/Renbp/Etfdh/Hk1/Bdh2/Abcd4/Sdsl/Hadha/Akr1a1/Cpt2/Adh5/Echs1/Upp2/Idnk/Inpp5j/Gcdh/Hsd17b4/Tpi1/Gldc/Etfbkmt/Acox1…
GO:0033314	mitotic DNA replication checkpoint signaling	9	-0.810295	-1.91196	0.000261502	0.0104998	0.00929586	1403	tags=67%	list=12%	signal=59%	Orc1/Hus1/Cdc6/Ticrr/Clspn/Topbp1
GO:0010463	mesenchymal cell proliferation	38	0.597026	2.01228	0.000264852	0.0105718	0.00935961	1123	tags=26%	list=9%	signal=24%	Gas1/Six1/Ptn/Prrx1/Prrx2/Shox2/Chrd/Bmp4/Tgfbr2/Prkar1a
GO:2000573	positive regulation of DNA biosynthetic process	73	-0.454747	-1.85419	0.000265454	0.0105718	0.00935961	3022	tags=51%	list=25%	signal=38%	Mapkapk5/Gins1/Gins4/Nek2/Map3k4/Dscc1/Src/Pdgfrb/Tcp1/Gins3/Gins2/Cct5/Fgf2/Gfer/Egf/Smoc2/Hsp90ab1/C3ar1/Aurkb/Cct7/Rfc5/Gsk3b/Chtf18/Pot1b/Cct3/Rfc4/Npm1/Nvl/Hsp90aa1/Pcna/Grem1/Pdgfb/Atm/Atr/Myc/Vegfa/Dkc1
GO:0048641	regulation of skeletal muscle tissue development	26	0.664165	2.06826	0.000267389	0.0106057	0.00938967	1795	tags=54%	list=15%	signal=46%	Myog/Wnt10b/Shox2/Myf5/Flot1/Myod1/Lmod3/Dll1/Mef2c/Actn3/Prkaa1/Tcf7l2/Adrb2/Usp2
GO:0070192	chromosome organization involved in meiotic cell cycle	42	-0.538362	-1.96383	0.000274423	0.0108408	0.00959779	2635	tags=43%	list=22%	signal=34%	Haspin/Psmc3ip/Smc4/Rad51/Ncapd2/Ncaph2/Trip13/Ccne1/Ndc1/Mre11a/Fancd2/Brip1/Syde1/Bub1b/Ncapd3/Atm/Smc2/Ccnb1ip1
GO:0046654	tetrahydrofolate biosynthetic process	6	-0.900453	-1.90776	0.000276152	0.0108408	0.00959779	633	tags=83%	list=5%	signal=79%	Mthfd1l/Atic/Dhfr/Mthfd1/Gart
GO:0050777	negative regulation of immune response	110	0.42853	1.7601	0.000276635	0.0108408	0.00959779	1313	tags=23%	list=11%	signal=20%	Clec2d/Il33/Tap2/Serping1/Vsir/Col3a1/Serpinb9b/Dusp22/Bcl6/Enpp3/Atg12/Lgals9/Dusp10/Parp3/Ndfip1/Cd55/Trafd1/Trim21/Ifi204/Hlx/Irf1/Cd59a/Stat2/Ythdf3/Isg15
GO:2000146	negative regulation of cell motility	227	0.351079	1.59572	0.00028636	0.0111772	0.0098956	1286	tags=20%	list=11%	signal=18%	Il33/Trp53inp1/Igfbp5/Ptn/Cd200/Nfe2l2/Cxcl12/Il1rn/Arhgdib/Stat3/Epha1/Col3a1/Dusp22/Dcn/Igfbp3/Dusp1/Gadd45a/Dpysl3/Nog/Sp100/Dusp10/Foxo3/Nbl1/Flcn/Tcaf1/Fas/Sulf1/Chrd/Cited2/Sfrp1/Gata3/S1pr2/Mmp28/Rhob/Zmynd8/Mef2c/Ogt/Tmeff2/Rap2b/Ifitm3/Prkg1/Angpt4/Wasl/Rras/Slit2/Sfrp2
GO:0001825	blastocyst formation	41	-0.549294	-1.98683	0.000288627	0.011221	0.00993438	2563	tags=49%	list=21%	signal=39%	Tm4sf1/Tjp1/Ctr9/Sp1/Lats1/Supt6/Cnot3/Pbrm1/Mfn2/Nle1/Tead4/Actl6a/Furin/Skil/Wdr74/Cnot1/Rpl7l1/Bysl/Nop2/Ccnb1ip1
GO:0007051	spindle organization	164	-0.355167	-1.63456	0.000297557	0.0115224	0.0102012	2865	tags=38%	list=24%	signal=29%	Rnf4/Dlgap5/Poc1a/Nek2/Ints13/Aspm/Wrap73/Stag1/Ncor1/Ptpa/Nuf2/Knstrn/Smc3/Aaas/Rps3/Pkd1/Cenpe/Birc5/Haus5/Ckap5/Limk2/Bora/Haus2/Aurkb/Tpx2/Tubgcp4/Clasp2/Spag5/Eml1/Prc1/Wdr62/Cdca8/Tubg1/Haus6/Ntmt1/Rae1/Tpr/Kif4/Fbxo5/Tubgcp6/Racgap1/Sac3d1/Kif23/Incenp/Pcnt/Ino80/Haus8/Ranbp1/Dync1h1/Cep192/Tubgcp3/Nudc/Pde4dip/Flna/Aunip/Nup62/Dicer1/Espl1/Kpnb1/Rcc1/Mybl2/Stil
GO:0006406	mRNA export from nucleus	56	-0.493222	-1.89543	0.000299193	0.0115401	0.0102169	3756	tags=62%	list=31%	signal=43%	Zc3h11a/Pcid2/Mcm3ap/Sarnp/Pabpn1/Nxf3/Polr2d/Rbm8a/Magohb/Magoh/Thoc6/Nxf1/Setd2/Hnrnpa2b1/Eif4a3/Casc3/Ncbp1/Nxt1/Ddx19a/Supt6/Thoc3/Iws1/Ddx19b/Nup93/Rae1/Tpr/Alyref/Gle1/Nup133/Nup85/Nup107/Nup160/Nsun2/Nup155/Nup214
GO:0050879	multicellular organismal movement	39	0.588321	1.99219	0.00030813	0.0116554	0.010319	919	tags=33%	list=8%	signal=31%	Myh3/Jsrp1/Tnni1/Tnnt1/Chrng/Atp2a1/Kcnj2/Tnnt3/Stac3/Tnnc1/Chrna1/Tnni2/Actn3
GO:0050881	musculoskeletal movement	39	0.588321	1.99219	0.00030813	0.0116554	0.010319	919	tags=33%	list=8%	signal=31%	Myh3/Jsrp1/Tnni1/Tnnt1/Chrng/Atp2a1/Kcnj2/Tnnt3/Stac3/Tnnc1/Chrna1/Tnni2/Actn3
GO:0071679	commissural neuron axon guidance	11	-0.784938	-1.99043	0.000304336	0.0116554	0.010319	1771	tags=73%	list=15%	signal=62%	Nrp1/Dag1/Ptch1/Ncam1/Smo/Gdnf/Ephb2/Vegfa
GO:0010965	regulation of mitotic sister chromatid separation	87	-0.424857	-1.76916	0.000307688	0.0116554	0.010319	3228	tags=51%	list=27%	signal=37%	Apc/Nek6/Plk1/Usp44/Tacc3/Bub3/Bcl7c/Anapc15/Smarcc2/Spdl1/Nuf2/Cenpe/Birc5/Zwilch/Cdc23/Smarca4/Dpf1/Pbrm1/Trip13/Klhl22/Aurkb/Phf10/Arid1a/Cdt1/Cdca8/Riok2/Smarcd1/Zw10/Tpr/Spc24/Fbxo5/Actl6a/Kntc1/Incenp/Ube2c/Arid1b/Arid2/Bub1b/Cep192/Cdc6/Anapc1/Atm/Smarcc1/Cit
GO:0006066	alcohol metabolic process	223	0.356087	1.61695	0.000307883	0.0116554	0.010319	2110	tags=26%	list=18%	signal=22%	Ephx1/Idh1/Abhd4/Dkk3/Vldlr/Sord/Cebpa/Pmp22/Lima1/Fgfr4/Dhrs3/Nsdhl/Plpp3/Rest/Plcd1/Plpp1/Cyp51/Insig2/Pts/Dhrs7/Scp2/Pmvk/Acadl/Ip6k1/Inpp5k/Cat/Fdps/Naaa/Fdft1/Lipe/Npc2/Fmo5/Fech/Prkaa1/Mvk/Msmo1/Cyb5r3/Il4/Mvd/App/Abca1/Aldh3a2/Cyp2d22/Dpm1/Akr1a1/Sgpp1/Tpk1/Smpd1/Adh5/Enpp1/Hmgcs1/Inpp5j/Lmf1/Tpi1/Ldlrap1/Plcg2/Plcg1/Itpkb/Acadvl
GO:0045740	positive regulation of DNA replication	46	-0.5198	-1.92713	0.000314363	0.0118454	0.0104872	2255	tags=54%	list=19%	signal=44%	Kat7/Atf1/Ssbp1/Egf/Endog/Dbf4/Atad5/Cdt1/Cdk1/Cacybp/Tnfaip1/Brpf3/Hras/Ino80/Npm1/Gli1/Pcna/Baz1a/Pdgfb/Met/Dhx9/Wiz/Dna2/E2f8/E2f7
GO:0006298	mismatch repair	26	-0.62889	-2.05246	0.000319154	0.0119799	0.0106063	2900	tags=54%	list=24%	signal=41%	Axin2/Setd2/Rnaseh2a/Pms2/Mutyh/Msh3/Msh2/Tdg/Mcm9/Exo1/Pcna/Ercc1/Rpa2/Msh6
GO:0006354	DNA-templated transcription elongation	99	-0.410853	-1.76427	0.000331661	0.0124018	0.0109799	3319	tags=41%	list=28%	signal=30%	Hnrnpu/Rnf8/Tefm/Med17/Supt5/Rtf1/Med9/Med29/Med18/Ubtf/Setd2/Ncbp1/Kat7/Ctr9/Gtf2f2/Wdr61/Map2k1/Supt6/Polr2i/Eloa/Med14/Cdk9/Nelfa/Gtf2f1/Brd4/Elof1/Alyref/Eaf1/Setd5/Nelfcd/Med15/Med24/Axin1/Ercc6/Med22/Polr1e/Zc3h4/Med1/Supt16/Cdk12/Wdr43
GO:0009303	rRNA transcription	31	-0.592516	-2.00305	0.00034307	0.0127313	0.0112715	1853	tags=45%	list=15%	signal=38%	Pwp1/Smarca4/Mtor/Trp53/Nol11/Cd3eap/Npm1/Npm3/Ercc6/Polr1e/Polr1a/Ncl/Polr1b/Tcof1
GO:0030278	regulation of ossification	95	0.443961	1.78216	0.000341797	0.0127313	0.0112715	2451	tags=40%	list=20%	signal=32%	Mgp/S1pr1/Ptn/Dhrs3/Lrp4/Nbr1/Wnt10b/Tmem119/Kremen1/Ltbp3/Mapk3/Omd/Egr2/Sfrp1/Mef2c/Bmp4/Actn3/Atraid/Smad6/Trpm4/Gfra4/Isg15/Nfe2/Rbpj/Acvr1/Tent5a/Adrb2/Smad3/P2rx7/Enpp1/Rxra/Slc8a1/Tob2/Bmp2k/Ecm1/Tgfb1/Gpm6b/Acvr2a
GO:1901165	positive regulation of trophoblast cell migration	6	-0.89503	-1.89627	0.000345768	0.012783	0.0113173	1133	tags=67%	list=9%	signal=60%	C1qbp/Syde1/Ago2/Vegfa
GO:0009725	response to hormone	473	0.296151	1.45196	0.000349096	0.0128575	0.0113833	1173	tags=17%	list=10%	signal=16%	Egr1/Sesn3/Lpl/Car2/Idh1/Calcoco1/Ptprv/Aldh3a1/Adora2b/Nfe2l2/Inhbb/Il1rn/Mmp2/Atp2a1/Sord/Stat3/Crebrf/Col3a1/Fibin/Pdk2/Stxbp3/Spp1/Bbs2/Wnt10b/Ptgfr/Esr1/Timp2/Stat5a/Pik3r3/Rab13/Lpin1/Stat1/Rest/Sfr1/Zfp36/Bcas3/Syap1/Tns2/Plcd1/Thra/Zfp36l1/Myod1/Fas/Socs2/Insig2/Ass1/Appl2/Cited2/Egr2/Fbxo32/Prkcb/Sfrp1/Foxo1/Marcks/Usf1/Il18/Khk/Ccnd3/Heyl/Pid1/Inpp5k/Kank2/Mef2c/Ogt/Bmp4/Kdm3a/Ar/Nck1/M…
GO:0003272	endocardial cushion formation	19	0.709783	2.02638	0.000359419	0.0131881	0.011676	1712	tags=42%	list=14%	signal=36%	Snai2/Hey1/Nog/Heyl/Tgfbr2/Rbpj/Acvr1/Msx2
GO:0042092	type 2 immune response	26	0.654899	2.0394	0.000363039	0.0132712	0.0117496	1944	tags=50%	list=16%	signal=42%	Il33/Bcl6/Ndfip1/Bcl3/Cd81/Gata3/Hlx/Il18/Irf1/Rara/Il4/Socs5/Crlf2
GO:0040012	regulation of locomotion	746	0.272655	1.384	0.000369265	0.0134487	0.0119067	1646	tags=19%	list=14%	signal=18%	Egr1/Il33/Trp53inp1/Igfbp5/F3/Cxcr4/Glul/Gas6/S1pr1/Sema3d/Dapk2/Ptn/Adora2b/Cd200/Snai2/Nfe2l2/Cxcl12/Il1rn/Mmp2/Plk2/Pitx2/Arhgdib/Stat3/Aoc3/Epha1/Vsir/Col3a1/Pla2g7/Mdm2/Gpnmb/Sema6c/Gab1/Sema3c/Dusp22/Dcn/Tcaf2/Igfbp3/Bbs2/Dusp1/Efemp1/Atoh8/Sema3b/Rin2/Sdc3/Gadd45a/Unc5c/Stat5a/Aldoa/Dpysl3/Nog/Plpp3/Lgals9/Ppp3ca/Sp100/Rras2/Jun/Dusp10/Sema3e/Pgf/Bcas3/Foxo3/Nbl1/Flcn/Tcaf1/Mapk3/Hspb1/Fas…
GO:0045926	negative regulation of growth	195	0.362644	1.62464	0.000371864	0.0134931	0.011946	2337	tags=30%	list=19%	signal=25%	H19/Gas1/Cdkn1a/Serpine2/Igfbp5/Smarca2/Sema3d/Rgs2/Sema6c/Sema3c/Cryab/Bbs2/Sema3b/Cdkn1b/Vgll4/Sesn1/Bcl6/Nog/Dusp10/Sema3e/Flcn/Map2/Socs2/Cdk5/Cited2/Sfrp1/Zmat3/Bmp4/Psrc1/Epha7/Spg20/Tgfbr2/St7l/Slit2/Sfrp2/Sh3bp4/Dnajb2/Rb1/Tcf7l2/Ppp1r9b/Dcun1d3/Adrb2/Smad3/Sema3f/Ulk1/Enpp1/Dact3/Mndal/Rerg/Sema6a/Rgma/Rtn4/Sertad1/Tspyl2/Fhl4/Cirbp/Hdac2/Ryk/Gdf15
GO:0033046	negative regulation of sister chromatid segregation	45	-0.516494	-1.90029	0.00038515	0.0138216	0.0122369	3926	tags=64%	list=33%	signal=44%	Pcid2/Ndc80/Ttk/Ccnb1/Mad2l1/Apc/Plk1/Usp44/Bub3/Anapc15/Spdl1/Nuf2/Cenpe/Birc5/Zwilch/Trip13/Klhl22/Aurkb/Cdt1/Cdca8/Zw10/Tpr/Spc24/Fbxo5/Kntc1/Incenp/Bub1b/Cep192/Atm
GO:0033048	negative regulation of mitotic sister chromatid segregation	45	-0.516494	-1.90029	0.00038515	0.0138216	0.0122369	3926	tags=64%	list=33%	signal=44%	Pcid2/Ndc80/Ttk/Ccnb1/Mad2l1/Apc/Plk1/Usp44/Bub3/Anapc15/Spdl1/Nuf2/Cenpe/Birc5/Zwilch/Trip13/Klhl22/Aurkb/Cdt1/Cdca8/Zw10/Tpr/Spc24/Fbxo5/Kntc1/Incenp/Bub1b/Cep192/Atm
GO:2000816	negative regulation of mitotic sister chromatid separation	45	-0.516494	-1.90029	0.00038515	0.0138216	0.0122369	3926	tags=64%	list=33%	signal=44%	Pcid2/Ndc80/Ttk/Ccnb1/Mad2l1/Apc/Plk1/Usp44/Bub3/Anapc15/Spdl1/Nuf2/Cenpe/Birc5/Zwilch/Trip13/Klhl22/Aurkb/Cdt1/Cdca8/Zw10/Tpr/Spc24/Fbxo5/Kntc1/Incenp/Bub1b/Cep192/Atm
GO:0016236	macroautophagy	235	0.349281	1.59764	0.000390686	0.0139692	0.0123675	3723	tags=43%	list=31%	signal=30%	Trp53inp1/Sesn3/Trp53inp2/Lix1/Pink1/Stbd1/Snapin/Zfyve1/Dcn/Nbr1/Sesn1/Bag3/Map1lc3a/Bnip3l/Atg12/Gabarap/Trim13/Lix1l/Sh3glb1/Sqstm1/Mapk3/Lzts1/Atg10/Synpo2/Map1lc3b/Ikbkg/Irgm1/Optn/Chmp5/Wdr45/Chmp2b/Ogt/Ralb/Ctsd/Tecpr1/Fez1/Ddrgk1/Rb1cc1/Atg14/Retreg1/Phf23/Il4/Hspb8/Scfd1/Chmp2a/Adrb2/Vps41/Epm2a/Nrbp2/Ulk1/C9orf72/Atg13/Vmp1/Rab1a/Retreg2/Snx14/Vti1b/Rnf41/Uba5/Lgals8/Ubxn6/Stx12/Atp13a2…
GO:0007033	vacuole organization	176	0.375881	1.6562	0.00039235	0.0139776	0.012375	3936	tags=48%	list=33%	signal=33%	Trp53inp1/Trp53inp2/Pink1/Stbd1/Snapin/Chmp1b/Bag3/Map1lc3a/Atg12/Gabarap/Sh3glb1/Rab7b/Synpo2/Map1lc3b/Irgm1/Chmp5/Wdr45/Chmp2b/Ralb/Ctsd/Fez1/Tpp1/Rb1cc1/Atg14/Cln5/Aktip/Pi4kb/Phf23/Abca1/Scfd1/Chmp2a/P2rx7/Epm2a/Hexa/Fig4/Ulk1/Ext1/Naglu/Tmem165/C9orf72/Atg13/Vmp1/Tmem106b/Rab1a/Chmp3/Tmem175/Grn/Stx12/Atp13a2/Ppt1/Ulk2/Acp2/Ift88/Mtmr3/Lrsam1/Rab14/Chmp4b/Vps18/Tmem9/Laptm4b/Igtp/Snx7/Gba/Ra…
GO:0019439	aromatic compound catabolic process	348	-0.289866	-1.47208	0.000395452	0.0140371	0.0124276	1683	tags=22%	list=14%	signal=20%	Ssb/Trdmt1/Tet2/Myef2/Smg9/Gmpr2/Mtor/Ddx49/Upf1/Mtrex/E2f1/Dctpp1/Samd4/Itpa/Rbm10/Entpd6/Nt5m/Rexo4/Tet3/Exosc7/Lsm7/Nrde2/Helz2/Patl1/Hnrnpm/Hsf1/Lsm6/Exosc1/Drosha/Nudt5/Celf1/Apex1/Tnrc6a/Rbm38/Dffa/Slfn9/Pnp/Taf15/Exosc8/Lsm3/Dut/Zc3h18/Tirap/Npm1/Smg7/Thrap3/Exosc2/Tardbp/Dis3/Ctif/Cnot1/Zpr1/Rnps1/Zc3h4/Cubn/Fastkd3/Atm/Mrto4/Lrpprc/Dnph1/Dhx9/Ttc37/Nsun2/Hnrnpab/Dna2/Pop1/Gdnf/Dicer1/Smg…
GO:0032732	positive regulation of interleukin-1 production	41	0.571246	1.96764	0.000404077	0.0140381	0.0124285	1941	tags=46%	list=16%	signal=39%	Egr1/Lpl/Stat3/S100a13/Lgals9/Hspb1/Casp4/Ifi204/Gsdmd/Casp1/1810058I24Rik/App/Hk1/Smad3/P2rx7/Tmed10/Tlr4/Tlr6/Mndal
GO:0007131	reciprocal meiotic recombination	34	-0.558589	-1.95596	0.000401992	0.0140381	0.0124285	2881	tags=50%	list=24%	signal=38%	Mnd1/Slx4/Ubr2/Psmc3ip/Rad51/Rad51ap1/Trip13/Cenpx/Fancd2/Chtf18/Brip1/Eme1/Cenps/Top2a/Rad54l/Topbp1/Ccnb1ip1
GO:0140527	reciprocal homologous recombination	34	-0.558589	-1.95596	0.000401992	0.0140381	0.0124285	2881	tags=50%	list=24%	signal=38%	Mnd1/Slx4/Ubr2/Psmc3ip/Rad51/Rad51ap1/Trip13/Cenpx/Fancd2/Chtf18/Brip1/Eme1/Cenps/Top2a/Rad54l/Topbp1/Ccnb1ip1
GO:0034392	negative regulation of smooth muscle cell apoptotic process	8	-0.843365	-1.93527	0.000399826	0.0140381	0.0124285	1507	tags=62%	list=13%	signal=55%	Nr4a3/Gsk3b/Dnmt1/Gapdh/Slc7a5
GO:0043207	response to external biotic stimulus	740	0.270185	1.36906	0.00040359	0.0140381	0.0124285	2076	tags=23%	list=17%	signal=20%	Car3/Ly6a/Spon2/Clec2d/Il33/Lpl/Cfh/Serpinb1a/Nfe2l2/Cxcl12/Cd80/Mgst1/Pdcd4/Sirpa/Tap2/Pmp22/Serping1/Cdc42ep2/Cxcl1/C1rl/Serpinb9b/Stxbp3/Ssc5d/Scd1/Ptgfr/Cxcl5/Ccdc80/Bnip3l/Stat5a/Gsn/Colec12/Stat1/Atg12/Lgals9/Pld3/Sp100/Dusp10/Trim13/Zfp36/Serinc3/Serinc5/Xrcc5/Rnase4/Rnf135/Bcl3/Mapk3/Alpk1/Rab7b/C1s1/Cd55/Trafd1/Oasl2/Casp4/N4bp1/Ifih1/Appl2/Ifi27/Trim21/Mr1/B2m/Abcd2/Ifi204/Irgm1/Defb41/…
GO:0051707	response to other organism	740	0.270185	1.36906	0.00040359	0.0140381	0.0124285	2076	tags=23%	list=17%	signal=20%	Car3/Ly6a/Spon2/Clec2d/Il33/Lpl/Cfh/Serpinb1a/Nfe2l2/Cxcl12/Cd80/Mgst1/Pdcd4/Sirpa/Tap2/Pmp22/Serping1/Cdc42ep2/Cxcl1/C1rl/Serpinb9b/Stxbp3/Ssc5d/Scd1/Ptgfr/Cxcl5/Ccdc80/Bnip3l/Stat5a/Gsn/Colec12/Stat1/Atg12/Lgals9/Pld3/Sp100/Dusp10/Trim13/Zfp36/Serinc3/Serinc5/Xrcc5/Rnase4/Rnf135/Bcl3/Mapk3/Alpk1/Rab7b/C1s1/Cd55/Trafd1/Oasl2/Casp4/N4bp1/Ifih1/Appl2/Ifi27/Trim21/Mr1/B2m/Abcd2/Ifi204/Irgm1/Defb41/…
GO:0001816	cytokine production	492	0.293464	1.44514	0.000422238	0.0146172	0.0129412	1944	tags=24%	list=16%	signal=21%	Sulf2/Spon2/Egr1/Il33/F3/Lpl/Gas6/Ephb6/Serpinb1a/Maf/Adora2b/Cd200/Snai2/C1qtnf3/Inhbb/Afap1l2/Pdcd4/Stat3/Sirpa/S100a13/Vsir/Col3a1/Cd34/Nfatc4/Gpnmb/Fgfr4/Ssc5d/Cxcl5/Stat5a/Bcl6/Abcd1/Stat1/Flot1/Atg12/Lgals9/Pld3/Zfp36/Ndfip1/Rnf135/Bcl3/Hspb1/Rab7b/Tbc1d23/Cd55/Casp4/Tnfsf9/Sulf1/N4bp1/Ifih1/Appl2/Prg4/Mr1/B2m/Abcd2/Cd81/Ifi204/Optn/Gata3/Psen2/Hgf/Gsdmd/Il18/Prnp/Cebpg/Trim55/Dll1/Hpse/Irf…
GO:0006520	cellular amino acid metabolic process	179	-0.344744	-1.62767	0.00042441	0.0146407	0.012962	2070	tags=30%	list=17%	signal=25%	Cars/Hao1/Txnrd1/Yars/Kars/Spr/Mtrr/Nars2/Pycr2/Aars/Mtap/Rars/Farsa/Lars2/Enoph1/Mars2/Atp2b4/Htt/Yars2/Ppat/Gls2/Sephs1/Gpt2/Icmt/Tars/Hpdl/Iars/Dhfr/Atf4/Gars/Aldh18a1/Prodh/Vars/Pfas/Eprs/Mthfd1/Psat1/Mtr/Lars/Phgdh/Gart/Fpgs/Nars/Ctps/Shmt1/Asns/Shmt2/Psph/Cth/Ddah1/Odc1/Cad/Bcat1
GO:0045841	negative regulation of mitotic metaphase/anaphase transition	44	-0.523214	-1.92454	0.000445158	0.0153025	0.0135479	3926	tags=66%	list=33%	signal=45%	Pcid2/Ndc80/Ttk/Ccnb1/Mad2l1/Apc/Plk1/Usp44/Bub3/Anapc15/Spdl1/Nuf2/Cenpe/Birc5/Zwilch/Trip13/Klhl22/Aurkb/Cdt1/Cdca8/Zw10/Tpr/Spc24/Fbxo5/Kntc1/Incenp/Bub1b/Cep192/Atm
GO:0001659	temperature homeostasis	118	0.413254	1.72649	0.000450198	0.0154216	0.0136534	2267	tags=36%	list=19%	signal=29%	Egr1/Cxcr4/Ucp2/Il1rn/Stat3/Scd1/Wnt10b/Lpin1/Flcn/Decr1/Thra/Sqstm1/Dio2/Prkab2/Appl2/Pwwp2b/Acadl/Il18/Ip6k1/Ogt/Actn3/Kdm3a/Hoxc10/Hadh/Gatm/Arrdc3/Tle3/Il4/Rb1/Rbpj/Map2k6/Il15/Adrb2/Cpt2/Zbtb7b/Tlr4/Nrd1/Adamts5/Acadvl/Id1/Acot11/Foxc2
GO:1901607	alpha-amino acid biosynthetic process	45	-0.513417	-1.88896	0.000467865	0.015971	0.0141398	1863	tags=44%	list=16%	signal=38%	Mtrr/Pycr2/Mtap/Enoph1/Atp2b4/Gls2/Sephs1/Dhfr/Aldh18a1/Mthfd1/Psat1/Mtr/Phgdh/Shmt1/Asns/Shmt2/Psph/Cth/Cad/Bcat1
GO:0006268	DNA unwinding involved in DNA replication	21	-0.6465	-1.95906	0.000470807	0.0160156	0.0141793	3134	tags=71%	list=26%	signal=53%	Mcm6/Gins1/Gins4/Rad51/Gins3/Recql/Gins2/Ssbp1/Mcm7/Mcm3/Mcm4/Mcm2/Cdc45/Recql4/Mcm5
GO:0140718	facultative heterochromatin formation	31	-0.585037	-1.97777	0.000477417	0.0161843	0.0143286	3205	tags=61%	list=27%	signal=45%	Baz2a/Phf2/Phf8/Setdb1/Tet1/Atf7ip/Trim28/Morc2a/Hells/Smarca4/Mbd3/Samd1/Rrp8/Kmt2b/Suv39h1/Dnmt3b/Dnmt1/Pphln1/Bend3
GO:0042594	response to starvation	150	0.38844	1.66828	0.000497135	0.0167946	0.014869	745	tags=19%	list=6%	signal=18%	Cdkn1a/Sesn3/Glul/Gas6/Acadm/Nfe2l2/Inhbb/Zfyve1/Plin3/Bmf/Dap/Sesn1/Map1lc3a/Jun/Gabarap/Zfp36/Bcas3/Foxo3/Flcn/Sh3glb1/Myod1/Rnase4/Mapk3/Fas/Map1lc3b/Rragd/Ifi204/Wdr45/Foxo1
GO:2000145	regulation of cell motility	723	0.27426	1.3884	0.000499502	0.0168166	0.0148884	1646	tags=20%	list=14%	signal=18%	Egr1/Il33/Trp53inp1/Igfbp5/F3/Cxcr4/Glul/Gas6/S1pr1/Sema3d/Dapk2/Ptn/Adora2b/Cd200/Snai2/Nfe2l2/Cxcl12/Il1rn/Mmp2/Plk2/Pitx2/Arhgdib/Stat3/Aoc3/Epha1/Vsir/Col3a1/Pla2g7/Mdm2/Gpnmb/Sema6c/Gab1/Sema3c/Dusp22/Dcn/Tcaf2/Igfbp3/Bbs2/Dusp1/Efemp1/Atoh8/Sema3b/Rin2/Sdc3/Gadd45a/Unc5c/Stat5a/Aldoa/Dpysl3/Nog/Plpp3/Lgals9/Ppp3ca/Sp100/Rras2/Jun/Dusp10/Sema3e/Pgf/Bcas3/Foxo3/Nbl1/Flcn/Tcaf1/Mapk3/Hspb1/Fas…
GO:0031669	cellular response to nutrient levels	165	0.383568	1.67593	0.000501545	0.0168275	0.0148981	898	tags=20%	list=7%	signal=19%	Cdkn1a/Sesn3/Lpl/Glul/Gas6/Snai2/Nfe2l2/Inhbb/Pdk2/Zfyve1/Plin3/Bmf/Dap/Sesn1/Map1lc3a/Jun/Gabarap/Foxo3/Flcn/Sh3glb1/Myod1/Rnase4/Mapk3/Fas/Prkab2/Map1lc3b/Rragd/Ifi204/Wdr45/Foxo1/Usf1/Kank2/Ralb
GO:0002252	immune effector process	353	0.316428	1.50929	0.000506455	0.0169343	0.0149926	2061	tags=25%	list=17%	signal=22%	Spon2/Clec2d/Il33/Cfh/Ephb6/Csf2rb/Adora2b/Stat3/Tap2/Serping1/Cxcl1/Vsir/C1rl/Serpinb9b/Dusp22/Cxcl5/Stat5a/Bcl6/Enpp3/Lgals9/Dusp10/Parp3/Ndfip1/Bcl3/Fas/Stx7/C1s1/Cd55/H2-T23/Casp4/Appl2/Mr1/B2m/Cd81/H2-T22/Gata3/Anxa3/Psen2/Hlx/Il18/Cebpg/Dll1/Ptx3/Xrcc4/Zbtb1/H2-Q4/Irf1/Trpm4/Prdx2/Rara/Gpi1/Cd59a/Cd40/Cd47/Gcnt3/Tmbim6/Selenok/Csf2rb2/Kdelr1/Tnfrsf1b/Casp1/C1rb/C1ra/Il4/Cd28/Ace/Cybc1/App/N…
GO:0032465	regulation of cytokinesis	72	-0.443689	-1.80963	0.000514603	0.0171469	0.0151808	2417	tags=44%	list=20%	signal=36%	Git1/Prkce/Brca2/Klhl21/Birc5/Ect2/Rab11fip3/Igf1r/Entr1/Kif20b/Aurkb/Birc6/Kif20a/Prc1/Plk4/Cdca8/Cdc14a/Pin1/Racgap1/Kif23/Incenp/Pkp4/Ahctf1/Kif14/Myo19/Plk3/Klhl13/Cdc6/Nup62/E2f8/E2f7/Cit
GO:0010499	proteasomal ubiquitin-independent protein catabolic process	3	0.977373	1.66218	0.000516313	0.0171469	0.0151808	272	tags=67%	list=2%	signal=65%	Nfe2l2/Enc1
GO:0007379	segment specification	13	0.775597	2.03835	0.000527369	0.0174548	0.0154535	1529	tags=62%	list=13%	signal=54%	Six1/Nog/Chrd/Dll1/Bmp4/Dvl2/Cobl/Ednra
GO:0007091	metaphase/anaphase transition of mitotic cell cycle	86	-0.427351	-1.77768	0.000536486	0.0176968	0.0156677	3228	tags=51%	list=27%	signal=38%	Apc/Nek6/Plk1/Usp44/Tacc3/Bub3/Bcl7c/Anapc15/Smarcc2/Spdl1/Nuf2/Cenpe/Birc5/Zwilch/Cdc23/Smarca4/Dpf1/Pbrm1/Trip13/Klhl22/Aurkb/Phf10/Arid1a/Cdt1/Cdca8/Riok2/Smarcd1/Zw10/Tpr/Spc24/Fbxo5/Actl6a/Kntc1/Incenp/Ube2c/Arid1b/Arid2/Bub1b/Cep192/Cdc6/Anapc1/Atm/Smarcc1/Cit
GO:0031668	cellular response to extracellular stimulus	188	0.364934	1.62717	0.000539342	0.0177313	0.0156983	898	tags=20%	list=7%	signal=19%	Cdkn1a/Sesn3/Lpl/Glul/Gas6/Adora2b/Snai2/Nfe2l2/Inhbb/Pdk2/Zfyve1/Plin3/Bmf/Dap/Sesn1/Map1lc3a/Jun/Fos/Gabarap/Foxo3/Flcn/Sh3glb1/Myod1/Rnase4/Mapk3/Fas/Ldha/Prkab2/Map1lc3b/Rragd/Ifi204/Wdr45/Foxo1/Usf1/Gsdmd/Vcam1/Kank2/Ralb
GO:0009267	cellular response to starvation	134	0.398653	1.68993	0.000541258	0.0177348	0.0157013	745	tags=19%	list=6%	signal=18%	Cdkn1a/Sesn3/Glul/Gas6/Nfe2l2/Inhbb/Zfyve1/Plin3/Bmf/Dap/Sesn1/Map1lc3a/Jun/Gabarap/Foxo3/Flcn/Sh3glb1/Myod1/Rnase4/Mapk3/Fas/Map1lc3b/Rragd/Ifi204/Wdr45/Foxo1
GO:0030334	regulation of cell migration	695	0.276894	1.40047	0.000543483	0.0177483	0.0157133	1646	tags=20%	list=14%	signal=18%	Egr1/Il33/Trp53inp1/Igfbp5/F3/Cxcr4/Glul/Gas6/S1pr1/Sema3d/Dapk2/Ptn/Adora2b/Cd200/Snai2/Nfe2l2/Cxcl12/Il1rn/Mmp2/Plk2/Pitx2/Arhgdib/Stat3/Aoc3/Epha1/Vsir/Col3a1/Pla2g7/Mdm2/Gpnmb/Sema6c/Gab1/Sema3c/Dusp22/Dcn/Tcaf2/Igfbp3/Dusp1/Efemp1/Atoh8/Sema3b/Rin2/Sdc3/Gadd45a/Unc5c/Stat5a/Aldoa/Dpysl3/Nog/Plpp3/Lgals9/Ppp3ca/Sp100/Rras2/Jun/Dusp10/Sema3e/Pgf/Bcas3/Foxo3/Nbl1/Flcn/Tcaf1/Mapk3/Hspb1/Fas/Cdk5…
GO:0030336	negative regulation of cell migration	219	0.357825	1.61403	0.000555842	0.0180916	0.0160173	1286	tags=21%	list=11%	signal=19%	Il33/Trp53inp1/Igfbp5/Ptn/Cd200/Nfe2l2/Cxcl12/Il1rn/Arhgdib/Stat3/Epha1/Col3a1/Dusp22/Dcn/Igfbp3/Dusp1/Gadd45a/Dpysl3/Nog/Sp100/Dusp10/Foxo3/Nbl1/Flcn/Tcaf1/Fas/Sulf1/Chrd/Cited2/Sfrp1/S1pr2/Mmp28/Rhob/Zmynd8/Mef2c/Ogt/Tmeff2/Rap2b/Ifitm3/Prkg1/Angpt4/Wasl/Rras/Slit2/Sfrp2
GO:0033045	regulation of sister chromatid segregation	94	-0.407656	-1.73297	0.000557766	0.0180942	0.0160195	3492	tags=53%	list=29%	signal=38%	Ccnb1/Numa1/Mad2l1/Hnrnpu/Apc/Nek6/Plk1/Usp44/Tacc3/Bub3/Bcl7c/Anapc15/Smarcc2/Spdl1/Nuf2/Kat5/Cenpe/Birc5/Zwilch/Cdc23/Smarca4/Rmi2/Dpf1/Pbrm1/Trip13/Klhl22/Aurkb/Phf10/Arid1a/Cdt1/Cdca8/Riok2/Smarcd1/Zw10/Tpr/Spc24/Fbxo5/Actl6a/Kntc1/Incenp/Ube2c/Arid1b/Arid2/Bub1b/Cep192/Cdc6/Anapc1/Atm/Smarcc1/Cit
GO:0007127	meiosis I	77	-0.44286	-1.8073	0.000560343	0.0181178	0.0160404	2881	tags=40%	list=24%	signal=31%	Mnd1/Slx4/Haspin/Ubr2/Psmc3ip/Rad51/Brca2/Cenpe/Birc5/Rad51ap1/Trip13/Ccne1/Foxj3/Cenpx/Ndc1/Mre11a/Fancd2/Chtf18/Cks2/Brip1/Eme1/Syde1/Fbxo5/Eif4g3/Cenps/Top2a/Atm/Espl1/Rad54l/Topbp1/Ccnb1ip1
GO:0032204	regulation of telomere maintenance	90	-0.421846	-1.76888	0.000575781	0.0185557	0.0164281	3728	tags=53%	list=31%	signal=37%	Pinx1/Stn1/Cct8/Cct2/Xrcc1/Ruvbl1/Slx1b/Mcrs1/Hnrnpu/Ercc4/Hmbox1/Pif1/Tinf2/Mapkapk5/Nek2/Slx4/Ino80d/Hnrnpa2b1/Exosc10/Map3k4/Src/Gnl3l/Tcp1/Smg1/Cct5/Parp1/Aurkb/Upf1/Ylpm1/Cct7/Mre11a/Ino80e/Nfrkb/Pot1b/Cct3/Actl6a/Ruvbl2/Ino80/Nat10/Ercc1/Atm/Atr/Rtel1/Myc/Smg5/Ppp1r10/Gnl3/Dkc1
GO:0044784	metaphase/anaphase transition of cell cycle	87	-0.413148	-1.72041	0.000584375	0.0187709	0.0166186	3228	tags=51%	list=27%	signal=37%	Apc/Nek6/Plk1/Usp44/Tacc3/Bub3/Bcl7c/Anapc15/Smarcc2/Spdl1/Nuf2/Cenpe/Birc5/Zwilch/Cdc23/Smarca4/Dpf1/Pbrm1/Trip13/Klhl22/Aurkb/Phf10/Arid1a/Cdt1/Cdca8/Riok2/Smarcd1/Zw10/Tpr/Spc24/Fbxo5/Actl6a/Kntc1/Incenp/Ube2c/Arid1b/Arid2/Bub1b/Cep192/Cdc6/Anapc1/Atm/Smarcc1/Cit
GO:0043500	muscle adaptation	91	0.429893	1.71626	0.000588455	0.0188402	0.01668	1082	tags=23%	list=9%	signal=21%	Myog/Igfbp5/Mymk/Rgs2/Tnni1/Tnnt1/Tnnc1/Gsn/Lmcd1/Ppp3ca/Nol3/Akap6/Foxo3/Myod1/Fbxo32/Foxo1/Mef2c/Fdps/Actn3/Ar/Gatm
GO:0016075	rRNA catabolic process	19	-0.667185	-1.97049	0.000624925	0.0199426	0.017656	2933	tags=63%	list=24%	signal=48%	Exosc4/Exosc10/Exosc5/Pelo/Ddx49/Exosc7/Drosha/Slfn9/Exosc8/Exosc2/Dis3/Dicer1
GO:0051306	mitotic sister chromatid separation	90	-0.420055	-1.76137	0.000642861	0.0203822	0.0180452	3228	tags=50%	list=27%	signal=37%	Apc/Nek6/Plk1/Usp44/Tacc3/Bub3/Bcl7c/Anapc15/Smarcc2/Spdl1/Nuf2/Cenpe/Birc5/Zwilch/Cdc23/Ncaph2/Smarca4/Dpf1/Pbrm1/Trip13/Klhl22/Aurkb/Phf10/Arid1a/Cdt1/Cdca8/Riok2/Smarcd1/Zw10/Tpr/Spc24/Fbxo5/Actl6a/Kntc1/Incenp/Ube2c/Arid1b/Arid2/Bub1b/Cep192/Cdc6/Anapc1/Atm/Smarcc1/Cit
GO:0010833	telomere maintenance via telomere lengthening	69	-0.435992	-1.75461	0.000641631	0.0203822	0.0180452	3878	tags=61%	list=32%	signal=41%	Wrap53/Tent4b/Ctnnb1/Pinx1/Stn1/Cct8/Cct2/Mcrs1/Hnrnpu/Ercc4/Hmbox1/Pif1/Tinf2/Mapkapk5/Nek2/Slx4/Hnrnpa2b1/Exosc10/Map3k4/Src/Gnl3l/Rad51/Tcp1/Tert/Cct5/Parp1/Hsp90ab1/Nop10/Aurkb/Dclre1b/Cct7/Pot1b/Cct3/Telo2/Hsp90aa1/Nat10/Gar1/Atm/Atr/Rtel1/Nhp2/Dkc1
GO:0045132	meiotic chromosome segregation	61	-0.455863	-1.78684	0.000649306	0.0205202	0.0181673	3210	tags=44%	list=27%	signal=33%	Ercc4/Plk1/Actr2/Slx4/Haspin/Psmc3ip/Nuf2/Smc4/Brca2/Ncaph2/Trip13/Ccne1/Cenpx/Ndc1/Mre11a/Fancd2/Brip1/Eme1/Syde1/Cenps/Bub1b/Top2a/Ncapd3/Atm/Smc2/Espl1/Ccnb1ip1
GO:0002449	lymphocyte mediated immunity	170	0.379014	1.66454	0.000661561	0.0208402	0.0184507	2061	tags=31%	list=17%	signal=26%	Clec2d/Cfh/Ephb6/Csf2rb/Tap2/Serping1/Vsir/C1rl/Serpinb9b/Dusp22/Stat5a/Bcl6/Lgals9/Parp3/Ndfip1/Bcl3/Fas/Stx7/C1s1/Cd55/H2-T23/Mr1/B2m/Cd81/H2-T22/Gata3/Il18/Cebpg/Xrcc4/Zbtb1/H2-Q4/Trpm4/Cd40/Gcnt3/Csf2rb2/Kdelr1/Tnfrsf1b/C1rb/C1ra/Il4/Cd28/Nectin2/C1s2/Irf7/P2rx7/Enpp1/Cd1d1/Crlf2/Bcl10/Slc15a4/Sh2d1b1/Ctsh
GO:0003203	endocardial cushion morphogenesis	22	0.667005	1.9984	0.000668054	0.0209103	0.0185127	1712	tags=41%	list=14%	signal=35%	Snai2/Hey1/Mdm2/Nog/Heyl/Tgfbr2/Rbpj/Acvr1/Msx2
GO:0002697	regulation of immune effector process	230	0.336201	1.52762	0.000666404	0.0209103	0.0185127	2037	tags=26%	list=17%	signal=22%	Spon2/Clec2d/Il33/Cfh/Adora2b/Tap2/Serping1/Cxcl1/Vsir/Serpinb9b/Dusp22/Cxcl5/Stat5a/Bcl6/Enpp3/Lgals9/Dusp10/Parp3/Ndfip1/Stx7/Cd55/H2-T23/Casp4/Appl2/Mr1/B2m/Cd81/H2-T22/Gata3/Hlx/Il18/Zbtb1/H2-Q4/Irf1/Trpm4/Rara/Gpi1/Cd59a/Cd40/Cd47/Tmbim6/Tnfrsf1b/Casp1/Il4/Cd28/Nectin2/Ticam1/Hk1/Cfp/P2rx7/Socs5/Zbtb7b/Tlr4/Stx4a/Cd1d1/Ptpn22/Slc15a4/Sh2d1b1/Plcg2
GO:0044843	cell cycle G1/S phase transition	214	-0.322538	-1.55973	0.000672291	0.0209759	0.0185708	1823	tags=29%	list=15%	signal=25%	Smarca4/Dbf4/Dpf1/Ccna2/Pbrm1/Pidd1/Skp2/Phf10/Casp2/Ccne1/Crebbp/Arid1a/Ecd/E2f4/Rbl1/E2f1/Trp53/Senp2/Ankrd17/Ccnd1/Prkdc/Smarcd1/Brd4/Atp2b4/Iqgap3/Dgkz/Usp37/Apex1/Rbm38/Dact1/Akt1/Phb2/Actl6a/Tcf19/Itgb1/Klf11/Ino80/Arid1b/Bid/Arid2/Gli1/Kif14/Psme3/Plk3/Rpa2/Ddx3x/Zpr1/Rassf1/Rptor/Ccl2/Eif4ebp1/Nfatc1/Myc/Nasp/Smarcc1/Pole/Mtbp/E2f7/Rcc1/Eif4g1/Cdc25a/Stil/Inhba
GO:0000768	syncytium formation by plasma membrane fusion	47	0.532125	1.88942	0.000682588	0.0210293	0.0186181	1479	tags=34%	list=12%	signal=30%	Myog/Mymk/Cxcl12/Dyrk1b/Stat1/Flot1/Myod1/Tmem182/Cd81/Rapgef3/Cd53/Ehd2/Tcta/Nfe2/Casp1/Il4
GO:0140253	cell-cell fusion	47	0.532125	1.88942	0.000682588	0.0210293	0.0186181	1479	tags=34%	list=12%	signal=30%	Myog/Mymk/Cxcl12/Dyrk1b/Stat1/Flot1/Myod1/Tmem182/Cd81/Rapgef3/Cd53/Ehd2/Tcta/Nfe2/Casp1/Il4
GO:0010508	positive regulation of autophagy	124	0.412629	1.71967	0.000678161	0.0210293	0.0186181	1816	tags=28%	list=15%	signal=24%	Trp53inp1/Sesn3/Trp53inp2/Plk2/Pink1/Dcn/Sesn1/Bag3/Bnip3l/Trim13/Foxo3/Flcn/Sh3glb1/Mapk3/Ikbkg/Trim21/Irgm1/Optn/Wdr45/Foxo1/Hpse/Ralb/Rb1cc1/Prkaa1/Tmem59/Sh3bp4/Trim32/Il4/Plekhf1/Hspb8/Nprl2/Ticam1/Adrb2/Epm2a/Ulk1
GO:2001022	positive regulation of response to DNA damage stimulus	156	-0.345215	-1.58604	0.000680015	0.0210293	0.0186181	2887	tags=37%	list=24%	signal=29%	Epc2/Parg/Meaf6/Epc1/Rad9a/Ino80d/Ercc8/Smarcc2/Ankrd1/Trim28/Wdr48/Plscr1/Shld2/Kat5/Spidr/Rps3/Pla2r1/Trrap/Rad51ap1/Tigar/Parp1/Endog/Smarca4/Dpf1/Pbrm1/Fancb/Timeless/Eef1e1/Phf10/Arid1a/Pbk/Prkdc/Smarcd1/Ino80e/Nfrkb/Pnp/Actl6a/Ruvbl2/Rif1/Skil/Ino80/Arid1b/Spred2/Brca1/Arid2/Pcna/Smchd1/Ercc6/Ep400/Paxip1/Atm/Atr/Dhx9/Myc/Map3k20/Smarcc1/Foxm1/Hmga2
GO:0045667	regulation of osteoblast differentiation	109	0.418613	1.71481	0.000699121	0.0214711	0.0190093	1712	tags=29%	list=14%	signal=25%	Igfbp5/Ranbp3l/Tob1/Tmem64/Snai2/Rassf2/Cebpa/Hey1/Cthrc1/Nbr1/Wnt10b/Id3/Nog/Ppp3ca/Rest/Tmem119/Chrd/Ifi204/Sfrp1/Mef2c/Bmp4/Atraid/Smad6/Ifitm3/Trpm4/Sfrp2/Areg/Smad1/Acvr1/Tent5a/Smad3/Msx2
GO:0032102	negative regulation of response to external stimulus	243	0.33619	1.54407	0.000703111	0.0215262	0.019058	2593	tags=32%	list=22%	signal=25%	Clec2d/Serpine2/Sema3d/C1qtnf1/Cd200/C1qtnf3/Tap2/Serping1/Cd34/Sema6c/Serpinb9b/Sema3c/Bbs2/Dusp1/Sema3b/Enpp3/Ctla2a/Atg12/Lgals9/Dusp10/Sema3e/Zfp36/Kremen1/Nbl1/Ndfip1/Trafd1/Nenf/Trim21/Ifi204/Gata3/Hgf/Mmp28/Socs3/Prdx2/Prkg1/Dbn1/Cck/Stat2/Mvk/Ptgis/Slit2/Ythdf3/Isg15/Phldb2/Calcrl/Tnfrsf1b/Il4/Cacnb3/Rb1/Tnfrsf1a/Riok3/Nucb2/Adrb2/Smad3/Gp5/Sema3f/Tspan8/Socs5/Anxa2/Aph1c/Sh2d1b1/Sema6a/R…
GO:0030071	regulation of mitotic metaphase/anaphase transition	82	-0.418902	-1.73785	0.000722892	0.0220628	0.0195331	3228	tags=50%	list=27%	signal=37%	Apc/Nek6/Plk1/Usp44/Bub3/Bcl7c/Anapc15/Smarcc2/Spdl1/Nuf2/Cenpe/Birc5/Zwilch/Cdc23/Smarca4/Dpf1/Pbrm1/Trip13/Klhl22/Aurkb/Phf10/Arid1a/Cdt1/Cdca8/Riok2/Smarcd1/Zw10/Tpr/Spc24/Fbxo5/Actl6a/Kntc1/Incenp/Ube2c/Arid1b/Arid2/Bub1b/Cep192/Cdc6/Atm/Smarcc1
GO:0007600	sensory perception	227	0.340067	1.54567	0.000725689	0.0220794	0.0195478	1864	tags=23%	list=16%	signal=20%	Slc1a3/Il33/Serpine2/Cxcr4/Six1/Cfh/Snai2/Cxcl12/Il1rn/Glrb/Lxn/Bbs2/Wnt10b/Cdkn1b/Rest/Gprc5c/Mapk3/Cdk5/Cdh23/B2m/Fcgr4/Mpv17/Il18/Kcnq4/Rab3a/Ush1g/Spata7/Dram2/Aipl1/Spry2/Pde6d/Serpinb6a/Cck/Cln5/Retreg1/Eya4/Unc119/Prkar1b/Bbs1/Grik2/Rpgr/Cacnb3/Ace/Scarb2/Ednra/Penk/Ccdc50/Adrb2/F2r/P2rx7/Hexa/Enpp1/Tlr4
GO:0006954	inflammatory response	404	0.304214	1.4685	0.000729901	0.0221388	0.0196004	1874	tags=24%	list=16%	signal=21%	Il33/F3/Lpl/Cfh/Ephb6/Serpinb1a/Ptn/Casp12/Adora2b/Cd200/C1qtnf3/Nfe2l2/Il1rn/Afap1l2/Pdcd4/Stat3/Sirpa/Cebpa/Pmp22/Aoc3/Cxcl1/Pla2g7/Lxn/Aldh2/Ptgfr/Cxcl5/Esr1/Stat5a/Bcl6/Enpp3/Abcd1/Ctla2a/Lgals9/Pld3/Jun/Dusp10/Zfp36/Ndfip1/Tbc1d23/Plgrkt/Casp4/Appl2/Abcd2/Cd81/Gata3/Psen2/Hgf/Gsdmd/Il18/Trim55/Hpse/Ifngr2/Socs3/Prdx2/Cd40/Cdk19/Cd47/Camk2n1/Mvk/Duoxa1/Ptgis/Slit2/Irak2/Chid1/Calcrl/Tnfrsf1b/…
GO:0043009	chordate embryonic development	612	-0.250769	-1.34316	0.000737013	0.0222855	0.0197303	2411	tags=27%	list=20%	signal=23%	Kat5/Cenpu/Hes1/Hs6st1/Pdgfrb/Vasp/2610005L07Rik/Tcf7/Pkd1/Ctr9/Cfl1/Fzd2/Atf7/Slc30a1/Sp1/Satb2/Brca2/Lats1/Unk/9130008F23Rik/Maff/Ttn/Dvl1/Sufu/Usp9x/Opa1/Map2k1/Ift140/Pelo/Pitpnb/Ece1/Vash1/Supt6/Dlc1/Rrn3/Sin3a/Dhx35/Cnot3/Endog/Smarca4/Rbbp6/Mbd3/Celsr1/Kif20b/Pbrm1/Ints1/Fosl1/Smg9/Gatad2a/Sdc4/Chd8/Birc6/Arid1a/Mib1/Msh2/Ptch1/G2e3/Sox11/Trp53/Stk4/Ndst1/Hectd1/Hoxc4/Med12/Prmt1/Rnf220/Se…
GO:0070167	regulation of biomineral tissue development	75	0.464486	1.78522	0.000746072	0.0224211	0.0198503	2451	tags=43%	list=20%	signal=34%	Mgp/Gas6/S1pr1/Ptn/Hey1/Nbr1/Wnt10b/Tmem119/Ltbp3/Omd/Mef2c/Bmp4/Actn3/Atraid/Trpm4/Isg15/Nfe2/Dmp1/Acvr1/Tent5a/Aspn/Adrb2/Smad3/P2rx7/Enpp1/Rxra/Slc8a1/Bmp2k/Ecm1/Tgfb1/Gpm6b/Acvr2a
GO:0044057	regulation of system process	351	0.311832	1.486	0.000744652	0.0224211	0.0198503	1714	tags=22%	list=14%	signal=19%	Myog/Il33/Igfbp5/Gas6/Mymk/Rgs2/Kdm5b/Adora2b/C1qtnf1/Cacng1/Tnni1/Inhbb/Tnnt1/Mmp2/Atp2a1/Kcnj2/Tnnt3/Mdm2/Casq2/Fgfr4/Spp1/Tnnc1/Shox2/Ehd3/Cacna2d1/Lpin1/Lmcd1/Anpep/Ppp3ca/Nol3/Akap6/Foxo3/Thra/Coro2b/Bves/S100a1/Tnni2/Myl4/Egr2/Fbxo32/Fcgr4/Foxo1/Bin1/Hgf/S1pr2/Inpp5k/Zmynd8/Mef2c/Fdps/Actn3/Atp5j/Tmem65/Smad6/Trpm4/Prkg1/Pik3r1/Dbn1/Cck/Abcg2/Cacnb1/Anxa6/Tmem38a/Tmem38b/Calcrl/Add3/Tnfrsf1…
GO:0007000	nucleolus organization	16	-0.676877	-1.89502	0.000754154	0.0225433	0.0199585	1939	tags=56%	list=16%	signal=47%	Rrn3/Rrp8/Suv39h1/Emg1/Pes1/Usp36/Polr1b/Bend3/Nolc1
GO:0010569	regulation of double-strand break repair via homologous recombination	64	-0.449238	-1.77864	0.000754741	0.0225433	0.0199585	2887	tags=42%	list=24%	signal=32%	Epc2/Meaf6/Epc1/Setd2/Wdr48/Shld2/Kat5/Spidr/Rad51/Trrap/Rad51ap1/Parp1/Cgas/Rmi2/Fancb/Timeless/Actl6a/Ruvbl2/Rif1/Polq/Arid2/Smchd1/Ercc6/Ep400/Rpa2/Rtel1/Ubqln4
GO:0002707	negative regulation of lymphocyte mediated immunity	32	0.600962	1.97326	0.000758802	0.0225957	0.0200049	604	tags=31%	list=5%	signal=30%	Clec2d/Tap2/Vsir/Serpinb9b/Dusp22/Bcl6/Lgals9/Parp3/Ndfip1/Cd55
GO:0032847	regulation of cellular pH reduction	3	0.973919	1.6563	0.00076773	0.0227923	0.0201789	28	tags=33%	list=0%	signal=33%	Car2
GO:0051985	negative regulation of chromosome segregation	47	-0.487864	-1.82114	0.000785933	0.0231959	0.0205363	3492	tags=64%	list=29%	signal=45%	Pcid2/Ndc80/Ttk/Ccnb1/Mad2l1/Apc/Plk1/Usp44/Bub3/Anapc15/Spdl1/Nuf2/Cenpe/Birc5/Zwilch/Trip13/Klhl22/Aurkb/Cdt1/Cdca8/Zw10/Tpr/Chtf18/Spc24/Fbxo5/Kntc1/Incenp/Bub1b/Cep192/Atm
GO:0030500	regulation of bone mineralization	63	0.478778	1.79482	0.000786061	0.0231959	0.0205363	2451	tags=43%	list=20%	signal=34%	Mgp/S1pr1/Ptn/Nbr1/Wnt10b/Tmem119/Ltbp3/Omd/Mef2c/Bmp4/Actn3/Atraid/Trpm4/Isg15/Nfe2/Acvr1/Tent5a/Adrb2/Smad3/P2rx7/Enpp1/Rxra/Slc8a1/Bmp2k/Ecm1/Gpm6b/Acvr2a
GO:0006949	syncytium formation	49	0.529566	1.89522	0.000791031	0.0232725	0.0206041	1479	tags=35%	list=12%	signal=31%	Myog/Mymk/Cxcl12/Ccng1/Dyrk1b/Stat1/Flot1/Myod1/Tmem182/Cd81/Rapgef3/Cd53/Ehd2/Tcta/Nfe2/Casp1/Il4
GO:0006914	autophagy	395	0.303795	1.46178	0.000800496	0.0234103	0.0207261	1816	tags=22%	list=15%	signal=19%	Trp53inp1/Sesn3/Trp53inp2/Lix1/Plk2/Pink1/Stat3/Pmp22/Stbd1/Snapin/Zfyve1/Dcn/Bmf/Dap/Nbr1/Sesn1/Bag3/Map1lc3a/Bnip3l/Tbc1d17/Atg12/Gabarap/Trim13/Foxo3/Flcn/Lix1l/Sh3glb1/Sqstm1/Mapk3/Lzts1/Atg10/Zkscan3/Synpo2/Map1lc3b/Ikbkg/Trim21/Rragd/Irgm1/Optn/Atg4a/Chmp5/Wdr45/Foxo1/Anxa7/Chmp2b/Gpr137b/Vps51/Dram2/Wdr6/Hpse/Ogt/Ralb/Ctsd/Tecpr1/Fez1/Rragc/Ddrgk1/Rb1cc1/Washc1/Prkaa1/Tmem59/Ctsa/Eva1a/Tmb…
GO:0061919	process utilizing autophagic mechanism	395	0.303795	1.46178	0.000800496	0.0234103	0.0207261	1816	tags=22%	list=15%	signal=19%	Trp53inp1/Sesn3/Trp53inp2/Lix1/Plk2/Pink1/Stat3/Pmp22/Stbd1/Snapin/Zfyve1/Dcn/Bmf/Dap/Nbr1/Sesn1/Bag3/Map1lc3a/Bnip3l/Tbc1d17/Atg12/Gabarap/Trim13/Foxo3/Flcn/Lix1l/Sh3glb1/Sqstm1/Mapk3/Lzts1/Atg10/Zkscan3/Synpo2/Map1lc3b/Ikbkg/Trim21/Rragd/Irgm1/Optn/Atg4a/Chmp5/Wdr45/Foxo1/Anxa7/Chmp2b/Gpr137b/Vps51/Dram2/Wdr6/Hpse/Ogt/Ralb/Ctsd/Tecpr1/Fez1/Rragc/Ddrgk1/Rb1cc1/Washc1/Prkaa1/Tmem59/Ctsa/Eva1a/Tmb…
GO:0007094	mitotic spindle assembly checkpoint signaling	42	-0.51901	-1.89324	0.000809937	0.0234762	0.0207844	3926	tags=67%	list=33%	signal=45%	Pcid2/Ndc80/Ttk/Ccnb1/Mad2l1/Apc/Plk1/Usp44/Bub3/Anapc15/Spdl1/Nuf2/Cenpe/Birc5/Zwilch/Trip13/Klhl22/Aurkb/Cdt1/Cdca8/Zw10/Tpr/Spc24/Kntc1/Incenp/Bub1b/Cep192/Atm
GO:0071173	spindle assembly checkpoint signaling	42	-0.51901	-1.89324	0.000809937	0.0234762	0.0207844	3926	tags=67%	list=33%	signal=45%	Pcid2/Ndc80/Ttk/Ccnb1/Mad2l1/Apc/Plk1/Usp44/Bub3/Anapc15/Spdl1/Nuf2/Cenpe/Birc5/Zwilch/Trip13/Klhl22/Aurkb/Cdt1/Cdca8/Zw10/Tpr/Spc24/Kntc1/Incenp/Bub1b/Cep192/Atm
GO:0016578	histone deubiquitination	42	-0.518941	-1.89298	0.000809937	0.0234762	0.0207844	2037	tags=38%	list=17%	signal=32%	Trrap/Tada1/Tada2b/Sgf29/Taf5/Sart3/Sf3b3/Atxn7l3/Brca1/Bap1/Epop/Bard1/Kat2a/Usp36/Asxl1/Taf5l
GO:0009124	nucleoside monophosphate biosynthetic process	40	-0.523382	-1.88991	0.000814551	0.0235403	0.0208412	989	tags=48%	list=8%	signal=44%	Uprt/Adsl/Tyms/Aprt/Gmpr2/Ppat/Pnp/Dut/Prps1/Impdh2/Atic/Nme1/Pfas/Uck2/Umps/Gart/Shmt1/Dctd/Cad
GO:0001510	RNA methylation	69	-0.430966	-1.73439	0.00082495	0.0237707	0.0210452	3178	tags=46%	list=26%	signal=34%	Trmt10b/Tyw3/Nsun4/Ftsj1/Cmtr2/Trmt1/Tgs1/Thumpd2/Bud23/Mto1/Dimt1/Fbl/Rbm15/Gtpbp3/Zc3h13/Trmt112/Alkbh8/Trdmt1/Pcif1/Mettl2/Trmt10a/Nsun5/Emg1/Nsun2/Trmt6/Trmt61a/Nop2/Ftsj3/Mettl1/Tarbp1/Thada/Wdr4
GO:0030900	forebrain development	262	-0.295966	-1.46692	0.000837411	0.024059	0.0213004	2065	tags=26%	list=17%	signal=22%	Usp9x/Syne2/Gdpd5/Nr4a2/Fut10/Coro1c/Fgf2/Dlc1/Sin3a/Rapgef2/Smarca4/Nrp1/Mfsd2a/Ogdh/Arid1a/Nrp2/Nr4a3/E2f1/Ndst1/Htra2/Dmxl2/Wdr62/Nde1/Dixdc1/Ncam1/Arhgap35/Cdk5r1/Gsk3b/Nf2/Tyro3/Kdm2b/Mecom/Htt/Zfp335/Nf1/Celf1/Cdh2/Smo/Herc1/Nin/Myh10/D16Ertd472e/Nsun5/Pcnt/Gli3/Afdn/Gli1/Kif14/Adgrg1/Szt2/Chd7/Lamb1/Mcph1/Kat2a/Dicer1/Zmiz1/Axl/Ephb2/Aldh1a3/Nars/Wnt7b/Sema5a/Ncor2/Sema7a/Lrp8/Stil/Inhba/H…
GO:0048871	multicellular organismal homeostasis	331	0.309615	1.46404	0.000882597	0.025283	0.0223841	1877	tags=23%	list=16%	signal=20%	Egr1/Car2/Cxcr4/S1pr1/Ucp2/Tmem64/Trp53inp2/Fmo1/Il1rn/Stat3/Col3a1/Cd34/Spp1/Scd1/Bbs2/Wnt10b/Lpin1/Tmem119/Tns2/Flcn/Decr1/Thra/Sqstm1/Ltbp3/Dio2/Cdh23/Slc40a1/Prkab2/Rcn3/Appl2/Pwwp2b/Cib2/Acadl/Add1/Fcgr4/Gpr137b/Il18/Ip6k1/Ush1g/Spata7/Dll1/Inpp5k/Ampd3/Dram2/Ogt/Actn3/Kdm3a/Aipl1/Hoxc10/Hadh/Gatm/Tpp1/Cdhr1/Foxc1/Il7/Prkaa1/Ocln/Arrdc3/Tle3/Trim32/Bbs1/Il4/Rb1/Rbpj/Tmprss11f/Map2k6/Il15/Adr…
GO:0031579	membrane raft organization	17	0.70032	1.9688	0.000905922	0.0258756	0.0229087	426	tags=35%	list=4%	signal=34%	Pmp22/Naxe/Abca7/Gsn/Colec12/Flot1
GO:0001817	regulation of cytokine production	446	0.292574	1.43053	0.000973773	0.0277327	0.0245529	2037	tags=25%	list=17%	signal=21%	Sulf2/Spon2/Egr1/Il33/F3/Lpl/Gas6/Serpinb1a/Adora2b/Cd200/Snai2/C1qtnf3/Inhbb/Afap1l2/Pdcd4/Stat3/Sirpa/S100a13/Vsir/Cd34/Nfatc4/Gpnmb/Fgfr4/Ssc5d/Cxcl5/Stat5a/Bcl6/Abcd1/Stat1/Flot1/Atg12/Lgals9/Pld3/Zfp36/Ndfip1/Rnf135/Bcl3/Hspb1/Rab7b/Tbc1d23/Cd55/Casp4/Tnfsf9/Sulf1/N4bp1/Ifih1/Appl2/Prg4/B2m/Abcd2/Cd81/Ifi204/Optn/Gata3/Hgf/Gsdmd/Il18/Prnp/Cebpg/Dll1/Hpse/Irf1/Trpm4/Rara/Cyp2j6/Pik3r1/Tia1/Cd…
GO:0006790	sulfur compound metabolic process	223	0.343094	1.55795	0.00100209	0.0284564	0.0251936	2299	tags=29%	list=19%	signal=24%	Sulf2/Gpx3/Idh1/Gstm1/Pdk1/Nfe2l2/Sqor/Mgst1/Acsl3/Oplah/Acss2/Pdk2/Gamt/Dcn/Arl6ip5/Csad/Mamdc2/Stat5a/Spock2/Abcd1/Acadsb/Ugdh/Mgst2/Slc27a3/Gstm2/Sulf1/Gstm5/Pmvk/Ctns/Gstz1/Gsta4/Csl/Hpse/Mpst/Ggt7/Mvk/Acaa2/Gstt3/Adi1/Ednra/Mvd/Acsl4/Mical1/Chst12/Tpk1/Gstm7/Enpp1/Hmgcs1/Ext1/Btd/Csgalnact2/Gcdh/Hsd17b4/Nubpl/Hs2st1/Hscb/Chst1/B4galt4/Mpc2/Acot11/Cbs/Sod1/Suox/Xdh
GO:1901739	regulation of myoblast fusion	18	0.679295	1.93479	0.00100958	0.0285863	0.0253086	1479	tags=44%	list=12%	signal=39%	Myog/Cxcl12/Flot1/Myod1/Tmem182/Cd53/Ehd2/Il4
GO:0009130	pyrimidine nucleoside monophosphate biosynthetic process	14	-0.709764	-1.91027	0.00103843	0.0293183	0.0259567	870	tags=50%	list=7%	signal=46%	Dut/Nme1/Uck2/Umps/Shmt1/Dctd/Cad
GO:0001649	osteoblast differentiation	151	0.379897	1.63024	0.00104148	0.02932	0.0259582	2000	tags=29%	list=17%	signal=25%	Igfbp5/Ranbp3l/Tob1/Tmem64/Trp53inp2/Snai2/Rassf2/Cebpa/Hey1/Cthrc1/Spp1/Fzd1/Igfbp3/Nbr1/Wnt10b/Shox2/Id3/Nog/Ppp3ca/Rest/Tmem119/Chrd/Ifi204/Sfrp1/Mef2c/Bmp4/Atraid/Smad6/Ifitm3/Trpm4/Sfrp2/Areg/Smad1/Acvr1/Tent5a/Map2k6/Smad3/Msx2/Enpp1/Wwtr1/Sox8/Fhl2/A430033K04Rik/Hdac5
GO:0043567	regulation of insulin-like growth factor receptor signaling pathway	12	0.75091	1.92749	0.00107079	0.0300588	0.0266123	935	tags=42%	list=8%	signal=38%	Igfbp5/Igfbp3/Igfbp2/Igfbp6/Ar
GO:0002704	negative regulation of leukocyte mediated immunity	38	0.565079	1.90461	0.00110469	0.0309219	0.0273764	604	tags=26%	list=5%	signal=25%	Clec2d/Tap2/Vsir/Serpinb9b/Dusp22/Bcl6/Lgals9/Parp3/Ndfip1/Cd55
GO:0051255	spindle midzone assembly	8	-0.819999	-1.88166	0.001111	0.0310098	0.0274543	2164	tags=88%	list=18%	signal=72%	Birc5/Aurkb/Prc1/Cdca8/Racgap1/Kif23/Incenp
GO:0006749	glutathione metabolic process	50	0.509109	1.82315	0.00116203	0.0323422	0.0286338	860	tags=26%	list=7%	signal=24%	Gpx3/Idh1/Gstm1/Nfe2l2/Mgst1/Oplah/Arl6ip5/Mgst2/Gstm2/Gstm5/Ctns/Gstz1/Gsta4
GO:0007020	microtubule nucleation	29	-0.563091	-1.8712	0.00117565	0.0324175	0.0287005	2417	tags=48%	list=20%	signal=39%	Git1/Nedd1/Ckap5/Haus2/Tpx2/Tubgcp4/Clasp2/Nde1/Tubg1/Tubgcp6/Nin/Cep192/Tubgcp3/Pde4dip
GO:1901989	positive regulation of cell cycle phase transition	105	-0.382464	-1.64689	0.00117745	0.0324175	0.0287005	2326	tags=32%	list=19%	signal=26%	Lsm11/Plrg1/Cenpe/Birc5/Cdc23/Tert/Rrm1/Sin3a/Dbf4/Atad5/Crebbp/Cdt1/Cdk1/Ankrd17/Ccnd1/Klhl18/Brd4/Apex1/Fbxo5/Akt1/Phb2/Cdca5/Ube2c/Npm1/Gli1/Ddx3x/Rptor/Dtl/Mtbp/Rcc2/Ppp1r10/Eif4g1/Cdc25a/Stil
GO:0099536	synaptic signaling	410	0.298267	1.44388	0.00117798	0.0324175	0.0287005	1853	tags=21%	list=15%	signal=19%	Ly6a/Slc1a3/Ly6c1/Egr1/Serpine2/Car2/Nsg1/Glul/Cdh11/Ptn/Adora2b/Ly6e/Chrng/Fbxl20/Plk2/Pink1/Stat3/Glrb/Snapin/Nfatc4/Ly6c2/Stac3/Stxbp3/Neurl1a/Sorbs2/Lynx1/Flot1/Nog/Ppp3ca/Drp2/Syap1/Synpo/Dtna/Sqstm1/Paip2/Lzts1/Chrna1/Cdk5/Chrd/Akap7/Rab11a/Prkcb/Pdlim4/Rapsn/Slc12a6/Tubb2b/Psen2/S1pr2/Prnp/Rab3a/Zmynd8/Mef2c/Anapc2/Mctp2/Lama2/Rara/Dbn1/Prkar2b/Ntf5/Ophn1/Cacnb1/Camk2a/Prkar1b/Grik2/Cacnb3…
GO:0009792	embryo development ending in birth or egg hatching	624	-0.248388	-1.33507	0.00117589	0.0324175	0.0287005	2411	tags=27%	list=20%	signal=23%	Kat5/Cenpu/Hes1/Hs6st1/Pdgfrb/Vasp/2610005L07Rik/Tcf7/Pkd1/Ctr9/Cfl1/Fzd2/Atf7/Slc30a1/Sp1/Satb2/Brca2/Lats1/Unk/9130008F23Rik/Maff/Ttn/Dvl1/Sufu/Usp9x/Opa1/Map2k1/Ift140/Pelo/Pitpnb/Ece1/Vash1/Supt6/Fgf2/Dlc1/Rrn3/Sin3a/Dhx35/Cnot3/Endog/Smarca4/Rbbp6/Mbd3/Celsr1/Kif20b/Pbrm1/Ints1/Fosl1/Smg9/Gatad2a/Sdc4/Chd8/Birc6/Arid1a/Mib1/Msh2/Ptch1/G2e3/Sox11/Trp53/Stk4/Ndst1/Hectd1/Hoxc4/Med12/Prmt1/Rnf2…
GO:0051093	negative regulation of developmental process	669	0.271606	1.37051	0.00118399	0.0324917	0.0287663	1904	tags=21%	list=16%	signal=19%	H19/Clec2d/Cdkn1a/Trp53inp1/Igfbp5/Gas6/Ranbp3l/Tob1/Smarca2/Tmem64/Sema3d/Ptn/Rgs2/Snai2/Nfe2l2/Lrrc17/Pdcd4/Plk2/Pink1/Stat3/Cebpa/Naxe/Hey1/Bhlhe41/Nfatc4/Sema6c/Sema3c/Dcn/Lrp4/Bbs2/Nbr1/Wnt10b/Efemp1/Sema3b/Cdkn1b/Vgll4/Gadd45a/Stat5a/Bcl6/Id3/Stat1/Nog/Hbp1/Ppp3ca/Dusp10/Sema3e/Rest/Tmem119/Zfp36/Parp3/Foxo3/Kremen1/Flcn/Meis2/Map2/Kifap3/Zfp36l1/Daam2/Ndfip1/Ltbp3/Hspb1/Fas/Npr2/Apbb1/Socs…
GO:0090402	oncogene-induced cell senescence	4	-0.928474	-1.75392	0.0012107	0.0331319	0.0293331	67	tags=75%	list=1%	signal=75%	Hmga1/Hmga1b/Hmga2
GO:0033539	fatty acid beta-oxidation using acyl-CoA dehydrogenase	13	0.753883	1.98128	0.00122301	0.0333015	0.0294832	2519	tags=92%	list=21%	signal=73%	Acadm/Acadl/Acad12/Etfa/Etfb/Acad11/Etfdh/Gcdh/Etfbkmt/Acadvl/Acads/Ivd
GO:0002684	positive regulation of immune system process	530	0.280307	1.39003	0.0012237	0.0333015	0.0294832	2037	tags=23%	list=17%	signal=20%	Spon2/Il33/Cdkn1a/Car2/Gas6/Cfh/Ephb6/Smarca2/Tmem64/Dapk2/Ptn/Adora2b/Cxcl12/Cd80/Sirpa/Tap2/Cebpa/Serping1/Aoc3/Cxcl1/Vsir/C1rl/Pla2g7/Dusp22/Wnt10b/Stat5a/Bcl6/Enpp3/Lgals9/Ppp3ca/Jun/Dusp10/Fos/Pgf/Foxo3/Zfp36l1/Igfbp2/Xrcc5/Mapk3/Stx7/C1s1/Cd55/H2-T23/Casp4/Tnfsf9/Appl2/Ikbkg/Mr1/B2m/Cd81/Ifi204/Irgm1/Prkcb/H2-T22/Gata3/Psen2/Hlx/Il18/Prnp/Vcam1/Mef2c/Hexim1/Nck2/Nck1/Mmp14/Zbtb1/H2-Q4/Tgfbr…
GO:0033993	response to lipid	457	0.284638	1.39188	0.00124346	0.0337457	0.0298764	1864	tags=22%	list=16%	signal=19%	Myog/Spon2/Lpl/Idh1/Cfh/Calcoco1/Aldh3a1/Snai2/Inhbb/Il1rn/Cd80/Mmp2/Mgst1/Pdcd4/Brinp3/Stat3/Sirpa/Crebrf/Cxcl1/Scd2/Fibin/Nfatc4/Spp1/Scd1/Ptgfr/Cxcl5/Esr1/Id3/Stat1/Lgals9/Sp100/Dusp10/Rest/Zfp36/Foxo3/Zfp36l1/Myod1/Mapk3/Fas/Cd55/Socs2/Insig2/Ass1/B2m/Add1/Irgm1/Fbxo32/Gbp2/Fcgr4/Chmp5/Sfrp1/Foxo1/Il18/Heyl/Pid1/Kank2/Mef2c/Ogt/Bmp4/Sash1/Kdm3a/Ar/Smad6/Tgfbr2/Cbr1/Prdx2/Rara/Paqr7/Pik3r1/Ddr…
GO:0051170	import into nucleus	144	-0.342934	-1.57082	0.00125228	0.0338912	0.0300053	2569	tags=38%	list=21%	signal=30%	Eif4enif1/Trim28/Lrrk2/Nxt1/Ipo7/Ing1/Cfl1/Tnpo3/Kpna2/Nutf2/Ect2/Hsp90ab1/Tnpo2/Syk/Adar/Mapk14/Bach2/Heatr3/Cse1l/Ran/Cdk1/Trp53/Nup93/Stk4/Ubr5/Nup50/Nf1/Tpr/Akap1/Hspa8/Smo/Akt1/Phb2/Pola2/Ipo9/Nup133/Ipo13/Nup153/Gli3/Brca1/Nup85/Tardbp/Ipo5/Cry2/Nup107/Zpr1/Flna/Nup62/Med1/Nup155/Nup214/Kpnb1/Nup188/Pom121/Nolc1
GO:0003151	outflow tract morphogenesis	67	0.458723	1.73441	0.00126591	0.0341656	0.0302482	2267	tags=39%	list=19%	signal=32%	Six1/Pitx2/Hey1/Sema3c/Dhrs3/Fzd1/Nog/Jun/Cited2/Heyl/Mef2c/Bmp4/Smad6/Tgfbr2/Dvl2/Foxc1/Eya1/Sfrp2/Ednra/Rbpj/Msx2/Ryr1/Cdc42/Tgfbr3/Gata4/Foxc2
GO:0051546	keratinocyte migration	16	-0.658595	-1.84383	0.00127691	0.0342737	0.0303439	1794	tags=38%	list=15%	signal=32%	Map4k4/Mtor/Ppard/Hbegf/Has2/Serpine1
GO:0006606	protein import into nucleus	140	-0.348465	-1.57398	0.00127465	0.0342737	0.0303439	2569	tags=39%	list=21%	signal=31%	Eif4enif1/Trim28/Lrrk2/Nxt1/Ipo7/Ing1/Cfl1/Tnpo3/Kpna2/Nutf2/Ect2/Hsp90ab1/Tnpo2/Syk/Adar/Mapk14/Heatr3/Cse1l/Ran/Cdk1/Trp53/Nup93/Stk4/Ubr5/Nup50/Nf1/Tpr/Akap1/Hspa8/Smo/Akt1/Phb2/Pola2/Ipo9/Nup133/Ipo13/Nup153/Gli3/Brca1/Nup85/Tardbp/Ipo5/Cry2/Nup107/Zpr1/Flna/Nup62/Med1/Nup155/Nup214/Kpnb1/Nup188/Pom121/Nolc1
GO:0032731	positive regulation of interleukin-1 beta production	36	0.568224	1.89432	0.00133142	0.0356391	0.0315528	1941	tags=44%	list=16%	signal=37%	Egr1/Lpl/Stat3/Hspb1/Casp4/Ifi204/Gsdmd/Casp1/1810058I24Rik/App/Hk1/Smad3/P2rx7/Tlr4/Tlr6/Mndal
GO:1902652	secondary alcohol metabolic process	100	0.419239	1.7052	0.00133507	0.0356395	0.0315531	2110	tags=33%	list=18%	signal=27%	Idh1/Vldlr/Cebpa/Pmp22/Lima1/Fgfr4/Nsdhl/Cyp51/Insig2/Scp2/Pmvk/Acadl/Cat/Fdps/Fdft1/Lipe/Npc2/Fmo5/Fech/Prkaa1/Mvk/Msmo1/Cyb5r3/Il4/Mvd/App/Abca1/Smpd1/Enpp1/Hmgcs1/Lmf1/Ldlrap1/Acadvl
GO:0034661	ncRNA catabolic process	35	-0.5348	-1.88557	0.00135098	0.0359662	0.0318424	2933	tags=49%	list=24%	signal=37%	Exosc4/Rbm7/Exosc10/Exosc5/Pelo/Trdmt1/Ddx49/Exosc7/Drosha/Slfn9/Exosc8/Exosc2/Dis3/Zc3h4/Nsun2/Pop1/Dicer1
GO:0002830	positive regulation of type 2 immune response	10	0.787308	1.94373	0.00137872	0.0365645	0.0323721	1479	tags=60%	list=12%	signal=53%	Il33/Cd81/Gata3/Il18/Rara/Il4
GO:0033365	protein localization to organelle	769	-0.235608	-1.27309	0.00138092	0.0365645	0.0323721	2514	tags=27%	list=21%	signal=23%	Dcp1a/Lrrk2/Tesk1/Rap1gds1/Dnlz/Lmnb2/Nxt1/Grk2/Kat7/Srpr/Knl1/Gbf1/Src/Git1/Gnl3l/Ipo7/Pex14/Spidr/Ing1/Abhd17c/Cfl1/Cep250/Tcp1/Mau2/Akap11/Plrg1/Emc4/Tnpo3/Brca2/Lats1/Klhl21/Ccdc88a/Vps13d/Emc8/Dvl1/Sox9/Mid1/Zwilch/Kpna2/Nutf2/Map1a/Ect2/Pex10/Map2k1/Ift140/Rpl11/Vps13c/Sys1/Tert/Rab11fip3/Cct5/Rab29/Mis12/Vrk1/Sin3a/Limk2/Egf/Entr1/Rpf2/Parp1/Hsp90ab1/Micall1/Zfp827/Txn1/Tnpo2/Syk/Adar/Nrp1…
GO:0007389	pattern specification process	298	0.3175	1.48713	0.00139513	0.0368412	0.0326171	2158	tags=26%	list=18%	signal=22%	Gas1/Six1/Btg2/Dync2li1/Pitx2/Hey1/Bhlhe41/Fgfr4/Sema3c/Hoxc13/Lrp4/Myf5/En1/Hoxc11/Hoxa10/Ssbp3/Nog/Dop1b/Wls/Nbl1/Meis2/Daam2/Hoxc6/Chrd/Hes6/Cited2/Egr2/Sfrp1/Psen2/Fst/Heyl/Gorab/Dll1/Mef2c/Bmp4/Rnf2/Ar/Wdr19/Hoxc10/Hoxa9/Smad6/Tgfbr2/Dvl2/Cc2d2a/Cobl/Foxc1/Ntf5/Apc2/Eya1/Smarcd3/Sfrp2/Rarg/Disp1/Grsf1/Ednra/Rbpj/Acvr1/Dmrt2/Ift52/Hspb11/Dnaaf3/Smad3/Msx2/Anks6/Sema3f/Tmem67/Nr2f1/Ext1/Dand5/…
GO:1902099	regulation of metaphase/anaphase transition of cell cycle	83	-0.403553	-1.67886	0.00140442	0.0368877	0.0326582	3228	tags=49%	list=27%	signal=36%	Apc/Nek6/Plk1/Usp44/Bub3/Bcl7c/Anapc15/Smarcc2/Spdl1/Nuf2/Cenpe/Birc5/Zwilch/Cdc23/Smarca4/Dpf1/Pbrm1/Trip13/Klhl22/Aurkb/Phf10/Arid1a/Cdt1/Cdca8/Riok2/Smarcd1/Zw10/Tpr/Spc24/Fbxo5/Actl6a/Kntc1/Incenp/Ube2c/Arid1b/Arid2/Bub1b/Cep192/Cdc6/Atm/Smarcc1
GO:0045905	positive regulation of translational termination	3	-0.95927	-1.64356	0.00140119	0.0368877	0.0326582	310	tags=100%	list=3%	signal=97%	Jmjd4/Eif5a
GO:0014889	muscle atrophy	11	0.774768	1.95401	0.00143415	0.0374294	0.0331378	1082	tags=64%	list=9%	signal=58%	Myog/Gsn/Nol3/Foxo3/Fbxo32/Actn3/Gatm
GO:0007413	axonal fasciculation	17	-0.651342	-1.87301	0.00143651	0.0374294	0.0331378	1771	tags=53%	list=15%	signal=45%	Nrp1/Cnr1/Ncam1/Arhgap35/Cdk5r1/Tnfrsf21/L1cam/Ephb2/Sema5a
GO:0106030	neuron projection fasciculation	17	-0.651342	-1.87301	0.00143651	0.0374294	0.0331378	1771	tags=53%	list=15%	signal=45%	Nrp1/Cnr1/Ncam1/Arhgap35/Cdk5r1/Tnfrsf21/L1cam/Ephb2/Sema5a
GO:0002683	negative regulation of immune system process	265	0.319501	1.48199	0.00145256	0.0377473	0.0334192	1328	tags=20%	list=11%	signal=18%	Clec2d/Il33/Cd200/Snai2/Cxcl12/Lrrc17/Cd80/Tap2/Cebpa/Serping1/Vsir/Col3a1/Gpnmb/Serpinb9b/Dusp22/Dusp1/Stat5a/Bcl6/Enpp3/Atg12/Lgals9/Dusp10/Parp3/Nbl1/Ndfip1/Hspb1/Fas/Cd55/Trafd1/Trim21/Ifi204/Sfrp1/Hlx/Gpr137b/Prnp/Mmp28/Dll1/Bmp4/Irf1/Prdx2/Rara/Pik3r1/Cd59a/Prkar1a/Stat2/Wasl/Cd47/Tmbim6/Slit2/Tspan32/Ythdf3/Isg15/Tcta
GO:0014070	response to organic cyclic compound	462	0.288547	1.4127	0.00146607	0.0379976	0.0336408	1917	tags=23%	list=16%	signal=20%	Myog/Slc1a3/Egr1/Igfbp5/Ephx1/Nsg1/Cxcr4/Six1/Idh1/Calcoco1/Aldh3a1/P2rx6/Snai2/Inhbb/Il1rn/Mmp2/Stat3/Cebpa/Crebrf/Fibin/Nfatc4/Casq2/Aldh2/Spp1/Arl6ip5/Wnt10b/Ptgfr/Cdkn1b/Esr1/Stat5a/Id3/Stat1/Flot1/Rest/Akap6/Zfp36/Gnb5/Zfp36l1/Myod1/Pygm/Mapk3/Fas/Socs2/Palm/Insig2/Cdk5/Ass1/Ifih1/Akap7/Cib2/Fbxo32/Sfrp1/Anxa7/Il18/Heyl/Inpp5k/Kank2/Mef2c/Ralb/Bmp4/Kdm3a/Ar/Rapgef3/Tgfbr2/Cbr1/Trpm4/Paqr7/Gp…
GO:0006081	cellular aldehyde metabolic process	43	0.532909	1.85761	0.0014946	0.0386349	0.0342051	1995	tags=37%	list=17%	signal=31%	Idh1/Aldh3a1/Dkk3/Aldh3b1/Aldh2/Aldoa/Rest/Haghl/Khk/Kdm3a/Hyi/Aldh3a2/Akr1a1/Adh5/Tpi1/Grhpr
GO:0072521	purine-containing compound metabolic process	341	0.29347	1.39358	0.00153556	0.0395892	0.0350499	1897	tags=22%	list=16%	signal=19%	Myog/Myh3/Cfh/Gda/Adora2b/Pdk1/Eno2/Acsl3/Stat3/Ak1/Acss2/Pdk2/Ak4/Spp1/Gamt/Nudt18/Adssl1/Ndufv3/Enpp3/Abcd1/Aldoa/Acadsb/Flcn/Slc27a3/Pfkl/Ndufa13/Npr2/Oasl2/Dcakd/Pmvk/Ctns/Macrod1/Khk/Pid1/Ampd3/Csl/Ak3/Ogt/Actn3/Atp5j/Atp5o/Pfkm/Nt5c2/Gpi1/Pgm2/Abcg2/Ndufa1/Nme5/Nudt2/Prkaa1/Mvk/Ndufc1/Acaa2/Crot/Dpyd/Rhoq/Il4/Ndufb2/Mvd/Nudt16/Acsl4/Dguok/App/Hk1/Prkag2/Atp6v1a/Ndufb11/Prkag3/P2rx7/Enpp1/Hm…
GO:0051784	negative regulation of nuclear division	56	-0.45461	-1.74705	0.00155704	0.0399337	0.0353549	3492	tags=52%	list=29%	signal=37%	Ccnb1/Mad2l1/Apc/Plk1/Usp44/Bub3/Anapc15/Spdl1/Nuf2/Cenpe/Birc5/Zwilch/Trip13/Klhl22/Aurkb/Cdt1/Cdca8/Zw10/Tpr/Spc24/Fbxo5/Nme6/Kntc1/Incenp/Bub1b/Cep192/Atm/Rps6ka2/Mtbp
GO:0045927	positive regulation of growth	215	-0.322014	-1.56114	0.00155708	0.0399337	0.0353549	1809	tags=25%	list=15%	signal=21%	Smad7/Nrp1/Adnp/Ptk2/Mfsd2a/Mapk14/Ppm1f/Klhl22/Macf1/Mtor/Ddx49/Cdk1/Extl3/Prkdc/Ncam1/Trpv2/Pin1/Gsk3b/Hsf1/Kdm2b/Agrn/Celf1/Slc23a2/Smo/Akt1/Prr5/Ppard/Ino80/Tead1/Mlst8/Afdn/Gli1/Exosc2/Ntn1/Chd7/Ddx3x/Zpr1/Pim1/Rptor/Ngf/Dnph1/L1cam/Sema5a/Lrp1/Vegfa/Hbegf/Eif4g1/Sema7a/Tnfrsf12a/Fn1/Hmga2/Sgk1/Serpine1
GO:0034502	protein localization to chromosome	92	-0.400395	-1.69511	0.00156122	0.0399356	0.0353566	2663	tags=47%	list=22%	signal=37%	Tinf2/Bub3/Chmp7/Setd2/Spdl1/Haspin/Lrwd1/Knl1/Gnl3l/Spidr/Tcp1/Mau2/Brca2/Zwilch/Tert/Cct5/Mis12/Vrk1/Zfp827/Aurkb/Msh2/Cdk9/Cdt1/Cdk1/Mcm8/Cct7/Zw10/Pot1b/Cenpq/Cct3/Ruvbl2/Cdca5/Kntc1/Mcm9/Bub1b/Rpa2/Pphln1/Atr/Mtbp/Rcc2/Carm1/Gnl3/Dkc1
GO:0009607	response to biotic stimulus	771	0.263558	1.34011	0.00157271	0.0401245	0.0355238	2165	tags=23%	list=18%	signal=20%	Car3/Ly6a/Spon2/Clec2d/Il33/Lpl/Txnip/Cfh/Serpinb1a/Nfe2l2/Cxcl12/Cd80/Mgst1/Pdcd4/Sirpa/Tap2/Pmp22/Serping1/Cdc42ep2/Cxcl1/C1rl/Serpinb9b/Stxbp3/Ssc5d/Scd1/Ptgfr/Cxcl5/Ccdc80/Bnip3l/Stat5a/Gsn/Colec12/Stat1/Atg12/Lgals9/Pld3/Sp100/Dusp10/Trim13/Zfp36/Serinc3/Serinc5/Xrcc5/Rnase4/Rnf135/Bcl3/Mapk3/Alpk1/Rab7b/Atg10/C1s1/Cd55/Trafd1/Oasl2/Casp4/N4bp1/Ifih1/Appl2/Ifi27/Trim21/Mr1/B2m/Abcd2/Ifi204/I…
GO:1903818	positive regulation of voltage-gated potassium channel activity	4	0.934546	1.71923	0.00158538	0.0403427	0.0357171	693	tags=75%	list=6%	signal=71%	Akap6/Akap7/Kcnc2
GO:0006473	protein acetylation	204	-0.315383	-1.50676	0.00161096	0.0408875	0.0361994	2650	tags=32%	list=22%	signal=25%	Kmt2a/Thap7/Dscc1/Ncoa1/Kat7/Yeats2/Kat5/Kansl2/Clock/Brca2/Sphk1/Trrap/Tada1/Tada2a/Iws1/Per1/Sin3a/Tada2b/Sgf29/Smarca4/Cep295/Naa20/Myo1c/Naa10/Nupr1/Mbd3/Taf5/Crebbp/Dek/Kat14/Gsk3b/Sf3b3/Brd4/Wdr5/Brpf1/Baz1b/Atxn7l3/Setd5/Brpf3/Ing5/Actl6a/Dip2a/Ruvbl2/Zzz3/Kansl3/Dip2b/Naa16/Brca1/Rps6ka4/Ercc6/Ep400/Nat10/Paxip1/Arid5a/Mllt1/L3mbtl2/Ddx3x/Naa25/Kat2a/Taf5l/Hcfc1/Bend3/Noc2l/Ddx21/Mybbp1a
GO:0006700	C21-steroid hormone biosynthetic process	12	0.736111	1.8895	0.00161945	0.0409967	0.036296	687	tags=33%	list=6%	signal=31%	Egr1/Dkk3/Rest/Scp2
GO:0008608	attachment of spindle microtubules to kinetochore	40	-0.505321	-1.82469	0.00163715	0.0413128	0.036576	3577	tags=65%	list=30%	signal=46%	Sgo1/Ccnb1/Eml4/Hnrnpu/Apc/Bub3/Kif2c/Nek2/Nuf2/Knl1/Knstrn/Kat5/Brca2/Cenpe/Birc5/Seh1l/Ect2/Mis12/Aurkb/Cdt1/Spag5/Cdca8/Spc24/Racgap1/Incenp/Rcc2
GO:1905819	negative regulation of chromosome separation	46	-0.479692	-1.77843	0.00166222	0.0413128	0.036576	3492	tags=63%	list=29%	signal=45%	Pcid2/Ndc80/Ttk/Ccnb1/Mad2l1/Apc/Plk1/Usp44/Bub3/Anapc15/Spdl1/Nuf2/Cenpe/Birc5/Zwilch/Trip13/Klhl22/Aurkb/Cdt1/Cdca8/Zw10/Tpr/Spc24/Fbxo5/Kntc1/Incenp/Bub1b/Cep192/Atm
GO:1904897	regulation of hepatic stellate cell proliferation	4	-0.922382	-1.74241	0.00165431	0.0413128	0.036576	438	tags=75%	list=4%	signal=72%	Ddr2/Pdgfb/Dicer1
GO:1990922	hepatic stellate cell proliferation	4	-0.922382	-1.74241	0.00165431	0.0413128	0.036576	438	tags=75%	list=4%	signal=72%	Ddr2/Pdgfb/Dicer1
GO:0032226	positive regulation of synaptic transmission dopaminergic	4	0.933375	1.71708	0.00165785	0.0413128	0.036576	426	tags=50%	list=4%	signal=48%	Pink1/Flot1
GO:0006368	transcription elongation by RNA polymerase II promoter	81	-0.412734	-1.70634	0.00166185	0.0413128	0.036576	3077	tags=42%	list=26%	signal=31%	Hnrnpu/Rnf8/Med17/Supt5/Rtf1/Med9/Med29/Med18/Setd2/Ncbp1/Ctr9/Gtf2f2/Wdr61/Map2k1/Supt6/Polr2i/Eloa/Med14/Cdk9/Nelfa/Gtf2f1/Brd4/Elof1/Eaf1/Nelfcd/Med15/Med24/Axin1/Ercc6/Med22/Med1/Supt16/Cdk12/Wdr43
GO:0030258	lipid modification	157	0.361486	1.56288	0.00165751	0.0413128	0.036576	2409	tags=36%	list=20%	signal=29%	Fmo1/Acadm/Pla2g7/Scd1/Phyh/Abcd1/Plpp3/Decr1/Plpp1/Mtmr11/Appl2/Scp2/Abcd2/Pex7/Acadl/Acad12/Inpp5k/Etfa/Acaa1a/Hadh/Etfb/Cyp4v3/Cpt1a/Acox3/Prkaa1/Pex13/Lonp2/Acaa2/Crot/Acad11/Auh/Hadhb/Etfdh/Bdh2/Abcd4/Hadha/Nucb2/Cpt2/Sgpp1/Adh5/Fig4/Echs1/Inpp5j/Gcdh/Hsd17b4/Etfbkmt/Acox1/Acadvl/Mboat2/St3gal2/Acaa1b/Hacl1/Acads/Plpp6/Fabp3/Abcd3
GO:0018205	peptidyl-lysine modification	349	-0.279101	-1.42015	0.00166567	0.0413128	0.036576	2037	tags=23%	list=17%	signal=20%	Trrap/Tada1/Senp5/Tada2a/Supt6/Iws1/Per1/Uba2/Sin3a/Tada2b/Pwp1/Sgf29/Smarca4/Myo1c/Mbd3/Lipt2/Nsd2/Tet2/Kmt5a/Dhps/Taf5/Crebbp/Nelfa/Dek/Senp2/Tet3/Asxl2/Dohh/Kat14/Sf3b3/Brd4/Wdr5/Brpf1/Rangap1/Kmt2b/Zfp335/Baz1b/Traf7/Ncoa6/Atxn7l3/Setd5/Brpf3/Ing5/Kmt2d/Actl6a/Dip2a/Ruvbl2/Suv39h1/Dnmt3b/Rif1/Zzz3/Kansl3/Dip2b/Dnmt1/Senp3/Brca1/Rps6ka4/Ercc6/Ep400/Sumo3/Paxip1/Arid5a/Mllt1/L3mbtl2/Loxl4/Phf19…
GO:0016078	tRNA catabolic process	11	-0.730819	-1.85319	0.00168684	0.0417322	0.0369472	1679	tags=73%	list=14%	signal=63%	Exosc10/Trdmt1/Exosc7/Slfn9/Exosc8/Exosc2/Nsun2/Pop1
GO:0071824	protein-DNA complex subunit organization	168	-0.32766	-1.51832	0.00170991	0.0421965	0.0373583	2865	tags=35%	list=24%	signal=27%	Rnf4/Dlgap5/Med9/Med29/Med18/Setd2/Smarcc2/Bdp1/Atf7ip/Ahr/Kat5/Rad51/Gtf2f2/Cenpi/Cenpe/Sox9/Hells/Supt6/Mis12/Chd2/Smarca4/Zfp827/Chaf1b/Med14/Taf5/Arid1a/Cdt1/Cenpx/Trp53/Chd1/Sart3/Brd2/Smarcd1/Ssrp1/Actl6a/Anp32e/Ruvbl2/Med15/Kntc1/Med24/Npm1/Arid2/Cenps/Mcm2/Baz1a/Med22/Srcap/Set/Polr1e/Cdc45/Grwd1/Med1/Myc/Nasp/Dicer1/Smarcc1/Supt16/Chaf1a/Asf1b
GO:0046822	regulation of nucleocytoplasmic transport	106	-0.365455	-1.57603	0.00171758	0.0422793	0.0374316	2043	tags=33%	list=17%	signal=28%	Ect2/Supt6/Iws1/Hsp90ab1/Txn1/Mapk14/Ran/Cdk1/Ubr5/Nrde2/Riok2/Gsk3b/Rangap1/Nf1/Tpr/Ptpn11/Akap1/Smo/Nup153/Dnajc27/Gli3/Brca1/Mdn1/Tardbp/Ipo5/Zpr1/Flna/Dhx9/Nup62/Bard1/Nsun2/Chchd4/Xpo4/Nup214/Nolc1
GO:1901605	alpha-amino acid metabolic process	123	-0.367149	-1.61883	0.00172916	0.0424576	0.0375895	1188	tags=23%	list=10%	signal=21%	Atp2b4/Htt/Ppat/Gls2/Sephs1/Gpt2/Icmt/Dhfr/Atf4/Aldh18a1/Prodh/Pfas/Mthfd1/Psat1/Mtr/Phgdh/Gart/Fpgs/Ctps/Shmt1/Asns/Shmt2/Psph/Cth/Ddah1/Odc1/Cad/Bcat1
GO:1901329	regulation of odontoblast differentiation	3	-0.954847	-1.63598	0.00173524	0.0425004	0.0376273	8	tags=67%	list=0%	signal=67%	Cebpb/Serpine1
GO:0033120	positive regulation of RNA splicing	42	-0.499511	-1.82211	0.00174772	0.0426812	0.0377874	2919	tags=45%	list=24%	signal=34%	Nup98/Eif4a3/Ncbp1/Dazap1/Srsf5/Prdx6/Rbmxl1/Khdrbs3/Ern1/Prpf19/Setx/Zfp64/U2af2/Hspa8/Thrap3/Zpr1/Prmt5/Ncl/Polr2a
GO:0030239	myofibril assembly	50	0.50038	1.79189	0.00175569	0.0426812	0.0377874	1991	tags=44%	list=17%	signal=37%	Actc1/Myom2/Tnnt1/Acta1/Krt19/Tnnt3/Ldb3/Casq2/Neb/Cavin4/Tmod1/Lmod1/Klhl41/Lmod3/Mef2c/Prkar1a/Fhod3/Six4/Neurl2/Capn3/Csrp1/Nrap
GO:0055002	striated muscle cell development	50	0.50038	1.79189	0.00175569	0.0426812	0.0377874	1991	tags=44%	list=17%	signal=37%	Actc1/Myom2/Tnnt1/Acta1/Krt19/Tnnt3/Ldb3/Casq2/Neb/Cavin4/Tmod1/Lmod1/Klhl41/Lmod3/Mef2c/Prkar1a/Fhod3/Six4/Neurl2/Capn3/Csrp1/Nrap
GO:0048640	negative regulation of developmental growth	92	0.425769	1.70423	0.00180193	0.0436968	0.0386866	1010	tags=23%	list=8%	signal=21%	H19/Cdkn1a/Sema3d/Rgs2/Sema6c/Sema3c/Bbs2/Sema3b/Cdkn1b/Vgll4/Nog/Dusp10/Sema3e/Map2/Socs2/Cdk5/Cited2/Bmp4/Epha7/Spg20/Tgfbr2
GO:0019730	antimicrobial humoral response	28	0.600322	1.90654	0.00182529	0.044154	0.0390914	700	tags=21%	list=6%	signal=20%	Spon2/Cxcl12/Cxcl1/Cxcl5/Bcl3/B2m
GO:0051231	spindle elongation	11	-0.725891	-1.8407	0.00183932	0.0443838	0.0392948	2164	tags=73%	list=18%	signal=60%	Birc5/Aurkb/Prc1/Cdca8/Kif4/Racgap1/Kif23/Incenp
GO:0042023	DNA endoreduplication	5	-0.884699	-1.79808	0.00186807	0.0449667	0.0398109	1391	tags=100%	list=12%	signal=88%	Fbxo5/Zpr1/E2f8/E2f7
GO:0016556	mRNA modification	28	-0.558204	-1.85005	0.00187439	0.0450084	0.0398477	2337	tags=46%	list=19%	signal=37%	Zc3h13/Trub1/Pus7/Pcif1/Pus1/Rpusd2/Adarb1/Trub2/Nsun2/Hnrnpab/Trmt6/Trmt61a/Dkc1
GO:0042474	middle ear morphogenesis	21	0.64462	1.89494	0.0018877	0.0451069	0.0399349	1871	tags=52%	list=16%	signal=44%	Gas1/Six1/Prrx1/Prrx2/Nog/Insig2/Eya1/Eya4/Ednra/Enpp1/Naglu
GO:1901361	organic cyclic compound catabolic process	359	-0.275442	-1.40377	0.00188592	0.0451069	0.0399349	2733	tags=31%	list=23%	signal=24%	Aifm1/Exog/Eif4a3/Casc3/Igf2bp2/Rnaseh2a/Ncbp1/Acot7/Exosc10/Eif4enif1/Mapkapk2/Srd5a1/Dnase1/Dcp1a/Cnot9/Noct/Lsm4/Fen1/Zfp36l2/Blvra/Pabpc1/Tnrc6c/Smg1/Gtpbp1/Gspt1/Exosc5/Pelo/Cyp27b1/Scarb1/Cnot3/Endog/Hnrnpr/Nbas/Ssb/Trdmt1/Tet2/Myef2/Smg9/Gmpr2/Mtor/Ddx49/Upf1/Mtrex/E2f1/Dctpp1/Samd4/Itpa/Rbm10/Entpd6/Nt5m/Rexo4/Tet3/Exosc7/Lsm7/Nrde2/Helz2/Patl1/Hnrnpm/Hsf1/Lsm6/Exosc1/Drosha/Nudt5/Celf1/A…
GO:0030574	collagen catabolic process	22	0.633485	1.89797	0.00190799	0.0451749	0.0399952	1548	tags=50%	list=13%	signal=44%	Mmp2/Vsir/Mmp23/Mmp19/Mrc2/Mmp11/Mmp15/Mmp28/Mmp14/Retreg1/Mmp10
GO:0007044	cell-substrate junction assembly	81	-0.408552	-1.68905	0.00190722	0.0451749	0.0399952	2095	tags=42%	list=17%	signal=35%	Plec/Col17a1/Pdpk1/Coro1c/Dlc1/Itga5/Dusp3/Fmn1/Sorbs1/Map4k4/Nrp1/Ptk2/Peak1/Ppm1f/Macf1/Sdc4/Clasp2/Vcl/Iqgap1/Ptprj/Tln1/Ptprk/Itgav/Ptpn11/Lamc1/Abl1/Grem1/Itgb3/Actn1/Rcc2/Lrp1/Vegfa/Tns1/Fn1
GO:0006479	protein methylation	175	-0.328086	-1.53828	0.00190899	0.0451749	0.0399952	2763	tags=33%	list=23%	signal=26%	Setd2/Ash1l/Kmt2a/Mllt6/Rnf20/Fbl/Prmt3/Kansl2/Ctr9/Smyd2/Trmt112/Wdr61/Gspt1/Supt6/Ilf3/Iws1/Pwp1/Prmt7/Nsd2/Tet2/Kmt5a/Crebbp/Mettl22/Nelfa/Rrp8/Prmt1/Tet3/Asxl2/Brd4/Wdr5/Kmt2b/Ntmt1/Zfp335/Ncoa6/Setd5/Fam98a/Snrpd3/Kmt2d/Suv39h1/Dnmt3b/Rif1/Kansl3/Dnmt1/Snrpb/Brca1/Icmt/Paxip1/L3mbtl2/Phf19/Setd1a/Prmt5/Lcor/Mtr/Smyd5/Carm1/Dot1l/Hcfc1/Bend3
GO:0008213	protein alkylation	175	-0.328086	-1.53828	0.00190899	0.0451749	0.0399952	2763	tags=33%	list=23%	signal=26%	Setd2/Ash1l/Kmt2a/Mllt6/Rnf20/Fbl/Prmt3/Kansl2/Ctr9/Smyd2/Trmt112/Wdr61/Gspt1/Supt6/Ilf3/Iws1/Pwp1/Prmt7/Nsd2/Tet2/Kmt5a/Crebbp/Mettl22/Nelfa/Rrp8/Prmt1/Tet3/Asxl2/Brd4/Wdr5/Kmt2b/Ntmt1/Zfp335/Ncoa6/Setd5/Fam98a/Snrpd3/Kmt2d/Suv39h1/Dnmt3b/Rif1/Kansl3/Dnmt1/Snrpb/Brca1/Icmt/Paxip1/L3mbtl2/Phf19/Setd1a/Prmt5/Lcor/Mtr/Smyd5/Carm1/Dot1l/Hcfc1/Bend3
GO:0000272	polysaccharide catabolic process	18	0.657503	1.87272	0.00191945	0.0452041	0.040021	1188	tags=39%	list=10%	signal=35%	Mgam/Stbd1/Pygm/Ppp1r3b/Pfkm/Pgm2/Rb1cc1
GO:0009251	glucan catabolic process	18	0.657503	1.87272	0.00191945	0.0452041	0.040021	1188	tags=39%	list=10%	signal=35%	Mgam/Stbd1/Pygm/Ppp1r3b/Pfkm/Pgm2/Rb1cc1
GO:0046640	regulation of alpha-beta T cell proliferation	25	0.622559	1.90252	0.00192922	0.0453251	0.0401281	2541	tags=64%	list=21%	signal=51%	Cd80/Vsir/Lgals9/Ndfip1/Cd55/Cd81/Il18/Mapk8ip1/Tgfbr2/Irf1/Cd28/Zbtb7b/Ptpn22/Cblb/Jak2/Cd44
GO:0070200	establishment of protein localization to telomere	18	-0.630373	-1.84099	0.00194258	0.0455298	0.0403094	2271	tags=78%	list=19%	signal=63%	Cct6a/Acd/Wrap53/Cct8/Cct2/Tcp1/Brca2/Tert/Cct5/Zfp827/Cct7/Pot1b/Cct3/Dkc1
GO:0090399	replicative senescence	10	-0.739984	-1.81628	0.00197293	0.0461307	0.0408414	2284	tags=70%	list=19%	signal=57%	Pla2r1/Tert/Trp53/Ercc1/Atm/Atr/Serpine1
GO:1902100	negative regulation of metaphase/anaphase transition of cell cycle	45	-0.485569	-1.78651	0.00201529	0.0468974	0.0415202	3926	tags=64%	list=33%	signal=44%	Pcid2/Ndc80/Ttk/Ccnb1/Mad2l1/Apc/Plk1/Usp44/Bub3/Anapc15/Spdl1/Nuf2/Cenpe/Birc5/Zwilch/Trip13/Klhl22/Aurkb/Cdt1/Cdca8/Zw10/Tpr/Spc24/Fbxo5/Kntc1/Incenp/Bub1b/Cep192/Atm
GO:0044774	mitotic DNA integrity checkpoint signaling	78	-0.417241	-1.71362	0.00201385	0.0468974	0.0415202	1624	tags=33%	list=14%	signal=29%	Pidd1/Casp2/Msh2/Cdk1/Pbk/Trp53/Orc1/Ccnd1/Prkdc/Mre11a/Fancd2/Hus1/Dgkz/Eme1/Rbm38/Brca1/Rpa2/Cdc6/Atm/Map3k20/Dtl/Ticrr/Ppp1r10/Clspn/Topbp1/Hmga2
GO:0050965	detection of temperature stimulus involved in sensory perception of pain	9	0.779553	1.86995	0.00206866	0.0479117	0.0424182	236	tags=33%	list=2%	signal=33%	Cxcr4/Cxcl12/Lxn
GO:0006997	nucleus organization	111	-0.362617	-1.56975	0.00206455	0.0479117	0.0424182	1481	tags=27%	list=12%	signal=24%	Seh1l/Plec/Rrn3/Hmgb2/Ets1/Banf1/Nup93/Rrp8/Mfsd14a/Ndc1/Reep4/Ubxn2a/Tmem201/Suv39h1/Nup133/Sf1/Nup153/Ahctf1/Tardbp/Emg1/Pes1/Nup107/Zpr1/Nup155/Usp36/Polr1b/Nup205/Bend3/Pom121/Nolc1
GO:0110148	biomineralization	126	0.38387	1.6046	0.00207646	0.0479789	0.0424777	2580	tags=35%	list=21%	signal=28%	Mgp/Fbln7/Gas6/S1pr1/Ptn/Hey1/Spp1/Nbr1/Wnt10b/Dnm3os/Tmem119/Wls/Ltbp3/Omd/Mef2c/Bmp4/Actn3/Atraid/Trpm4/Isg15/Nfe2/Tmem38b/Dmp1/Acvr1/Tcf7l2/Tent5a/Aspn/Adrb2/Smad3/Msx2/Phex/P2rx7/Enpp1/Rxra/Creb1/Slc8a1/Bmp2k/Ecm1/Tgfb1/Mtss1/Gpm6b/Acvr2a/Lox/Snx10
GO:0000184	nuclear-transcribed mRNA catabolic process nonsense-mediated decay	39	-0.519608	-1.86311	0.00210648	0.0481746	0.042651	3209	tags=54%	list=27%	signal=40%	Rbm8a/Magohb/Magoh/Pym1/Eif4a3/Casc3/Ncbp1/Exosc10/Dcp1a/Pabpc1/Smg1/Gspt1/Nbas/Smg9/Upf1/Helz2/Smg7/Ctif/Rnps1/Hnrnpab/Smg5
GO:0033605	positive regulation of catecholamine secretion	8	0.821036	1.85452	0.00210951	0.0481746	0.042651	506	tags=50%	list=4%	signal=48%	Adora2b/Cxcl12/Pink1/Plcd1
GO:0070482	response to oxygen levels	182	0.350235	1.54972	0.00209794	0.0481746	0.042651	2625	tags=33%	list=22%	signal=26%	Fndc1/Egr1/Ucp2/Aldh3a1/Pdk1/Nfe2l2/Vldlr/Mmp2/Pink1/Cd34/Ak4/Cryab/Bnip3l/Atp6v0d1/Rest/Nol3/Pgf/Sod3/Zfp36l1/Myod1/Pygm/Fas/Cited2/Foxo1/Usf1/Il18/Cat/Ogt/Slc2a8/Tmbim6/Ptgis/Acaa2/Casp1/Fundc1/Ednra/Vasn/Rbpj/Atp6v1a/Adrb2/Smad3/Arnt/Ryr1/Vegfd/Nop53/Mgarp/Birc2/Slc8a1/Prmt2/Rtn4/Cbs/Tgfb3/Camk2g/Fam162a/Plat/Rora/Commd1/Hmox2/Hp1bp3/Pick1/Wtip
GO:0002460	adaptive immune response based on somatic recombination of immune receptors built from immunoglobulin superfamily domains	193	0.339538	1.51817	0.00210304	0.0481746	0.042651	2061	tags=28%	list=17%	signal=24%	Il33/Cfh/Ephb6/Csf2rb/Stat3/Tap2/Serping1/Vsir/C1rl/Serpinb9b/Dusp22/Bcl6/Parp3/Ndfip1/Bcl3/Fas/Stx7/C1s1/Cd55/H2-T23/Mr1/B2m/Cd81/H2-T22/Gata3/Hlx/Il18/Mef2c/Xrcc4/Zbtb1/H2-Q4/Irf1/Trpm4/Cd40/Gcnt3/Csf2rb2/Kdelr1/Tnfrsf1b/C1rb/C1ra/Il4/Il18bp/Cd28/Nectin2/C1s2/Irf7/P2rx7/Socs5/Enpp1/Zbtb7b/Cd1d1/Crlf2/Bcl10/Slc15a4/Ctsh
GO:0003002	regionalization	243	0.321492	1.47656	0.0021055	0.0481746	0.042651	2158	tags=26%	list=18%	signal=22%	Gas1/Six1/Btg2/Pitx2/Hey1/Bhlhe41/Fgfr4/Sema3c/Hoxc13/Lrp4/Myf5/En1/Hoxc11/Hoxa10/Ssbp3/Nog/Wls/Nbl1/Hoxc6/Chrd/Hes6/Cited2/Egr2/Sfrp1/Psen2/Heyl/Gorab/Dll1/Mef2c/Bmp4/Rnf2/Ar/Wdr19/Hoxc10/Hoxa9/Smad6/Dvl2/Cobl/Foxc1/Ntf5/Smarcd3/Sfrp2/Rarg/Disp1/Grsf1/Ednra/Rbpj/Acvr1/Dmrt2/Ift52/Hspb11/Smad3/Msx2/Sema3f/Nr2f1/Ext1/Zeb2/Fuz/Tcf7l1/Dpcd/Hhex/Hoxc8/Prkacb/Gata4
GO:0032096	negative regulation of response to food	8	0.820727	1.85382	0.00214557	0.0485455	0.0429793	1673	tags=50%	list=14%	signal=43%	Bbs2/Nenf/Cck/Nucb2
GO:0032099	negative regulation of appetite	8	0.820727	1.85382	0.00214557	0.0485455	0.0429793	1673	tags=50%	list=14%	signal=43%	Bbs2/Nenf/Cck/Nucb2
GO:0032105	negative regulation of response to extracellular stimulus	8	0.820727	1.85382	0.00214557	0.0485455	0.0429793	1673	tags=50%	list=14%	signal=43%	Bbs2/Nenf/Cck/Nucb2
GO:0032108	negative regulation of response to nutrient levels	8	0.820727	1.85382	0.00214557	0.0485455	0.0429793	1673	tags=50%	list=14%	signal=43%	Bbs2/Nenf/Cck/Nucb2
GO:0031667	response to nutrient levels	251	0.324365	1.49625	0.00215212	0.0485813	0.043011	1910	tags=25%	list=16%	signal=21%	Cdkn1a/Sesn3/Lpl/Glul/Gas6/Cfh/Snai2/Acadm/Nfe2l2/Inhbb/Pdk2/Zfyve1/Spp1/Plin3/Bmf/Dap/Bbs2/Sesn1/Map1lc3a/Jun/Gabarap/Zfp36/Bcas3/Foxo3/Flcn/Sh3glb1/Myod1/Rnase4/Mapk3/Fas/Nenf/Prkab2/Map1lc3b/Appl2/Rragd/Ifi204/Wdr45/Foxo1/Usf1/Kank2/Ralb/Rragc/Gatm/Cck/Prkaa1/Tmem135/Atg14/Aacs/Dpyd/Nprl2/Tcf7l2/Prkag2/Nucb2/Prl2c3/Adrb2/Prkag3/Vps41/Ulk1/Enpp1/Rxra/Pmaip1/Plin2
GO:2000278	regulation of DNA biosynthetic process	114	-0.365341	-1.58149	0.00220362	0.0496296	0.0439391	3878	tags=59%	list=32%	signal=40%	Wrap53/Tent4b/Jade3/Ctnnb1/Pinx1/Stn1/Cct8/Cct2/Mcrs1/Dnajc2/Bmpr2/Nox4/Kcnk2/Hnrnpu/Hmbox1/Pif1/Jade1/Tinf2/Mapkapk5/Gins1/Meaf6/Gins4/Nek2/Hnrnpa2b1/Gja1/Ankrd1/Exosc10/Map3k4/Dscc1/Kat7/Ahr/Src/Gnl3l/Pdgfrb/Tcp1/Gins3/Gins2/Cct5/Fgf2/Gfer/Egf/Smoc2/Hsp90ab1/C3ar1/Aurkb/Trp53/Cct7/Rfc5/Gsk3b/Chtf18/Pot1b/Cct3/Ing5/Rfc4/Npm1/Nvl/Hsp90aa1/Tfdp1/Pcna/Grem1/Nat10/Pdgfb/Atm/Atr/Myc/Vegfa/Dkc1
GO:0051256	mitotic spindle midzone assembly	7	-0.820483	-1.78943	0.00221803	0.0498395	0.044125	2164	tags=100%	list=18%	signal=82%	Aurkb/Prc1/Cdca8/Racgap1/Kif23/Incenp

## Sheet: GSEA_KEGG_myoblasts
ID	Description	setSize	enrichmentScore	NES	pvalue	p.adjust	qvalue	rank	leading_edge			core_enrichment
mmu03013	Nucleocytoplasmic transport - Mus musculus (house mouse)	100	-0.606513	-2.61264	1e-10	2.61497e-08	2.07047e-08	3540	tags=71%	list=29%	signal=51%	Kpna4/Nup37/Nxf3/Nxt2/Nmd3/Pnn/Kpna1/Rbm8a/Magohb/Magoh/Thoc6/Nup98/Kpna6/Nxf1/Pym1/Eif4a3/Casc3/Ncbp1/Nxt1/Ipo7/Aaas/Nupl2/Ddx19a/Nup43/Tnpo3/Seh1l/Kpna2/Thoc3/Thoc2l/Tnpo2/Nup210l/Ddx19b/Upf1/Cse1l/Ran/Nup93/Senp2/Srrm1/Ndc1/Eef1a1/Rangap1/Acin1/Nup50/Rae1/Tpr/Alyref/Gle1/Xpo6/Ipo9/Nup133/Ipo13/Nup153/Ahctf1/Nup85/Ipo5/Sumo3/Nup107/Rnps1/Xpo7/Ube2i/Nup62/Nup160/Nup155/Xpo4/Nup214/Xpot/Kpnb1/Nup…
mmu03008	Ribosome biogenesis in eukaryotes - Mus musculus (house mouse)	73	-0.616004	-2.51271	1.52476e-10	2.61497e-08	2.07047e-08	1576	tags=48%	list=13%	signal=42%	Eif6/Nop10/Bms1/Ran/Lsg1/Utp14a/Tbl3/Riok2/Drosha/Nob1/Wdr75/Mphosph10/Rexo1/Utp15/Utp4/Nol6/Nvl/Snu13/Mdn1/Emg1/Imp4/Nat10/Nop58/Gar1/Wdr3/Pop1/Pwp2/Rcl1/Gnl3/Wdr43/Nhp2/Heatr1/Tcof1/Nop56/Dkc1
mmu03010	Ribosome - Mus musculus (house mouse)	125	-0.492167	-2.16774	5.77219e-09	6.59954e-07	5.22535e-07	3401	tags=49%	list=28%	signal=35%	Rpl9/Rps27l/Rpl18a/Mrpl2/Mrps17/Rpl19/Mrps11/Mrpl30/Mrps10/Rpl4/Mrpl35/Rps9/Rpl6/Mrpl16/Rpl37rt/Rpl13a/Rps3a1/Mrpl22/Rps3/Rpl29/Rps6/Rps17/Rps11/Mrpl18/Mrps7/Rpl11/Rpl37a/Mrpl19/Mrpl9/Mrps2/Rps5/Rpsa/Mrpl34/Rps18/Rpl30/Rps21/Rps27a/Uba52/Rpl36al/Rsl24d1/Rpl32/Rpl28/Rpl21/Rps10/Rpl10a/Rpl3/Mrpl20/Rpl38/Rpl34/Rpl36/Rpl36a/Rpl35/Rpl27/Rpl41/Rps12/Mrpl3/Rpl12/Mrpl12/Rps25/Rps7/Rpl7a
mmu00670	One carbon pool by folate - Mus musculus (house mouse)	17	-0.821551	-2.3965	1.57894e-07	1.35394e-05	1.07202e-05	633	tags=59%	list=5%	signal=56%	Mthfd1l/Atic/Dhfr/Mthfd1/Mtr/Aldh1l2/Gart/Shmt1/Shmt2/Mthfd2
mmu03030	DNA replication - Mus musculus (house mouse)	35	-0.650542	-2.3002	1.18731e-06	8.14492e-05	6.44895e-05	2340	tags=57%	list=19%	signal=46%	Fen1/Pold1/Ssbp1/Prim1/Rfc1/Mcm7/Pola1/Pold4/Rfc5/Pold2/Mcm3/Pola2/Mcm4/Rfc4/Pcna/Mcm2/Rpa2/Dna2/Pole/Mcm5
mmu03460	Fanconi anemia pathway - Mus musculus (house mouse)	50	-0.576391	-2.19581	4.08415e-06	0.000233477	0.000184862	2539	tags=56%	list=21%	signal=44%	Palb2/Slx4/Fanci/Wdr48/Hes1/Fanca/Rad51/Fan1/Brca2/Top3b/Polh/Pms2/Rmi2/Fancb/Cenpx/Fance/Usp1/Fancd2/Brip1/Eme1/Telo2/Faap24/Brca1/Cenps/Ercc1/Rpa2/Atr/Top3a
mmu03040	Spliceosome - Mus musculus (house mouse)	127	-0.434372	-1.92636	4.81494e-06	0.000235932	0.000186805	3703	tags=55%	list=31%	signal=39%	Dhx16/Rbmx/Srsf7/Srsf10/Hnrnpc/Sf3b4/Txnl4a/Prpf3/Ccdc12/Snrpc/Hnrnpu/Rbm8a/Magohb/Snrpa1/Magoh/Snrpg/Ctnnbl1/Prpf40a/Ppie/Ppih/Srsf4/Eif4a3/Sf3a2/Ncbp1/Srsf5/Lsm4/Lsm8/Snrnp40/Plrg1/Ddx42/Dhx15/Wbp11/Sf3a3/Thoc3/Thoc2l/Dhx38/Prpf19/Hnrnpa1/Tcerg1/Lsm7/Sf3a1/Isy1/Sf3b3/Hnrnpm/Dhx8/Lsm6/Ddx23/Acin1/Hspa1l/Cherp/Alyref/Usp39/Ddx46/U2af2/Hspa8/Ppil1/Prpf31/Snrpd3/Snrpf/Lsm3/Eftud2/Phf5a/Aqr/Prpf4/U2…
mmu00410	beta-Alanine metabolism - Mus musculus (house mouse)	21	0.750416	2.21658	6.22166e-06	0.000254511	0.000201515	2241	tags=76%	list=19%	signal=62%	Aldh3a1/Aoc3/Aldh3b1/Aldh2/Csad/Aldh6a1/Aldh7a1/Acox3/Dpyd/Carns1/Aldh3a2/Hadha/Echs1/Acox1/Acads/Aldh9a1
mmu00982	Drug metabolism - cytochrome P450 - Mus musculus (house mouse)	26	0.710497	2.20839	6.67813e-06	0.000254511	0.000201515	1799	tags=62%	list=15%	signal=52%	Gstm1/Aldh3a1/Fmo1/Mgst1/Aldh3b1/Mgst2/Gstm2/Gstm5/Gsta4/Mgst3/Fmo5/Aox1/Maoa/Gstt3/Adh5/Gstm7
mmu03430	Mismatch repair - Mus musculus (house mouse)	22	-0.718619	-2.22385	1.28279e-05	0.000439998	0.000348379	2159	tags=64%	list=18%	signal=52%	Pold1/Ssbp1/Pms2/Rfc1/Msh3/Msh2/Pold4/Rfc5/Pold2/Rfc4/Exo1/Pcna/Rpa2/Msh6
mmu00980	Metabolism of xenobiotics by cytochrome P450 - Mus musculus (house mouse)	29	0.680601	2.16994	1.75108e-05	0.000546019	0.000432325	1799	tags=52%	list=15%	signal=44%	Ephx1/Gstm1/Aldh3a1/Cbr2/Mgst1/Aldh3b1/Mgst2/Gstm2/Gstm5/Gsta4/Mgst3/Cbr1/Gstt3/Adh5/Gstm7
mmu04146	Peroxisome - Mus musculus (house mouse)	70	0.523125	1.98907	2.57401e-05	0.000735738	0.000582539	2475	tags=44%	list=21%	signal=35%	Idh1/Acsl3/Phyh/Abcd1/Pxmp4/Ech1/Scp2/Pmvk/Abcd2/Pex7/Mpv17/Cat/Acaa1a/Decr2/Pex19/Acox3/Pex13/Mvk/Crot/Acsl4/Pex26/Abcd4/Hsd17b4/Acox1/Pex6/Acaa1b/Hacl1/Sod1/Xdh/Abcd3/Amacr
mmu03020	RNA polymerase - Mus musculus (house mouse)	32	-0.629162	-2.1691	4.383e-05	0.00107383	0.000850235	3537	tags=78%	list=29%	signal=55%	Polr1f/Polr2d/Polr3f/Polr2b/Polr3c/Polr2e/Polr1h/Polr3g/Polr1c/Polr1d/Crcp/Polr2i/Polr3a/Polr3b/Polr2h/Polr3d/Polr2m/Cd3eap/Polr3e/Polr2f/Polr1e/Polr1a/Polr3h/Polr1b/Polr2a
mmu00970	Aminoacyl-tRNA biosynthesis - Mus musculus (house mouse)	44	-0.5699	-2.09748	4.1652e-05	0.00107383	0.000850235	3183	tags=59%	list=26%	signal=44%	Qrsl1/Farsb/Wars2/Tars2/Sars/Aars2/Hars/Cars/Yars/Kars/Nars2/Aars/Rars/Farsa/Lars2/Mars2/Yars2/Wars1/Tars/Iars/Gars/Vars/Eprs/Mars1/Lars/Nars
mmu00910	Nitrogen metabolism - Mus musculus (house mouse)	9	0.866908	2.01463	6.42245e-05	0.00137681	0.00109013	114	tags=44%	list=1%	signal=44%	Car3/Car2/Glul/Car13
mmu04110	Cell cycle - Mus musculus (house mouse)	148	-0.381155	-1.7355	6.03923e-05	0.00137681	0.00109013	1807	tags=31%	list=15%	signal=27%	Dbf4/Orc2/Gadd45g/Ccna2/Trip13/Skp2/Mcm7/Aurkb/Ccne1/Crebbp/E2f4/Rbl1/Cdt1/Cdk1/E2f1/Trp53/Orc1/Pds5a/Ccnd1/Prkdc/Cdc14a/Gsk3b/Ddx11/Ppp2r5d/Mcm3/Fbxo5/Cdca5/Mcm4/Abl1/Bub1b/Tfdp1/Pcna/Mcm2/Cdc6/Anapc1/Atm/Atr/Cdc45/Gadd45b/Myc/Espl1/Ticrr/Mtbp/Mcm5/Cdc25a/E2f2
mmu01523	Antifolate resistance - Mus musculus (house mouse)	21	-0.676663	-2.06836	9.06358e-05	0.00182871	0.00144793	671	tags=43%	list=6%	signal=41%	Abcc1/Atic/Dhfr/Abcc4/Gart/Fpgs/Shmt1/Shmt2/Slc19a1
mmu00071	Fatty acid degradation - Mus musculus (house mouse)	35	0.613628	2.01608	0.000112082	0.00213579	0.00169106	2241	tags=71%	list=19%	signal=58%	Acadm/Acsl3/Cpt1c/Aldh2/Acadsb/Acadl/Acaa1a/Aldh7a1/Hadh/Cpt1a/Acox3/Acaa2/Hadhb/Acsl4/Aldh3a2/Hadha/Cpt2/Adh5/Echs1/Gcdh/Acox1/Acadvl/Acaa1b/Acads/Aldh9a1
mmu00280	Valine leucine and isoleucine degradation - Mus musculus (house mouse)	41	0.585983	2.00872	0.000130847	0.00236213	0.00187027	3067	tags=68%	list=26%	signal=51%	Acadm/Aldh2/Acadsb/Aldh6a1/Acaa1a/Aldh7a1/Hadh/Aox1/Acaa2/Aacs/Auh/Hadhb/Aldh3a2/Hadha/Echs1/Hmgcs1/Hibadh/Mccc2/Acaa1b/Bcat2/Acads/Aldh9a1/Ivd/Mccc1/Hibch/Mmut/Acat2/Dld
mmu04512	ECM-receptor interaction - Mus musculus (house mouse)	53	-0.496467	-1.91483	0.00026361	0.00452091	0.00357955	1586	tags=43%	list=13%	signal=38%	Npnt/Itga5/Sdc4/Thbs1/Dag1/Itgb7/Itgav/Col1a1/Lamb3/Agrn/Lama5/Hmmr/Lamc1/Itgb1/Itgb3/Lamb1/Itga6/Hspg2/Col4a1/Col4a2/Fn1/Col6a3/Tnc
mmu05204	Chemical carcinogenesis - DNA adducts - Mus musculus (house mouse)	25	0.643141	1.98192	0.000392965	0.00641843	0.00508196	1863	tags=48%	list=16%	signal=41%	Ephx1/Gstm1/Mgst1/Mgst2/Gstm2/Gstm5/Gsta4/Mgst3/Cbr1/Gstt3/Gstm7/Nat2
mmu03440	Homologous recombination - Mus musculus (house mouse)	39	-0.537062	-1.93885	0.000496304	0.00773783	0.00612663	2324	tags=44%	list=19%	signal=35%	Rad51/Brca2/Pold1/Top3b/Ssbp1/Pold4/Mre11a/Pold2/Brip1/Eme1/Brca1/Rpa2/Atm/Bard1/Top3a/Rad54l/Topbp1
mmu00380	Tryptophan metabolism - Mus musculus (house mouse)	22	0.664133	1.97569	0.000701436	0.0103509	0.00819557	3269	tags=77%	list=27%	signal=56%	Aldh2/Cat/Aldh7a1/Hadh/Aox1/Maoa/Aldh3a2/Hadha/Echs1/Gcdh/Aldh9a1/Dlst/Acat2/Dhtkd1/Dld/Cyp1a1/Cyp1b1
mmu00340	Histidine metabolism - Mus musculus (house mouse)	12	0.776469	1.95976	0.00072426	0.0103509	0.00819557	2536	tags=83%	list=21%	signal=66%	Aldh3a1/Aldh3b1/Aldh2/Hdc/Aldh7a1/Maoa/Carns1/Aldh3a2/Aldh9a1/Aspa
mmu00040	Pentose and glucuronate interconversions - Mus musculus (house mouse)	14	0.747217	1.97633	0.000837914	0.0114962	0.0091024	1865	tags=64%	list=16%	signal=54%	Sord/Dcxr/Ugdh/Akr1b8/Ugp2/Fggy/Cryl1/Akr1a1/Akr1b10
mmu03410	Base excision repair - Mus musculus (house mouse)	43	-0.509625	-1.86485	0.000873369	0.0115218	0.00912264	3150	tags=51%	list=26%	signal=38%	Pole4/Mpg/Poll/Parg/Fen1/Ogg1/Pold1/Mutyh/Parp1/Rfc1/Pold4/Rfc5/Tdg/Pold2/Apex1/Lig3/Tdp1/Rfc4/Pcna/Polg/Pole/Ung
mmu05206	MicroRNAs in cancer - Mus musculus (house mouse)	146	-0.353266	-1.60917	0.00110394	0.0140242	0.011104	1587	tags=25%	list=13%	signal=22%	Mtor/Thbs1/Ccne1/Crebbp/E2f1/Trp53/Foxp1/Ccnd1/Raf1/Gls2/Hras/Cdca5/Kif23/Dnmt3b/Abl1/Dnmt1/Brca1/Abcc1/Itgb3/Abcb1b/Pim1/Pdgfb/Tpm1/Rassf1/Rptor/Atm/Met/Ube2i/Myc/Dicer1/Timp3/Vegfa/Cdc25a/E2f2/Hmga2/Slc7a1/Tnc
mmu01212	Fatty acid metabolism - Mus musculus (house mouse)	52	0.501264	1.79605	0.0011962	0.0141481	0.0112021	2223	tags=50%	list=18%	signal=41%	Acadm/Acsl3/Scd2/Cpt1c/Scd1/Acadsb/Scp2/Acadl/Elovl5/Acaa1a/Hadh/Tecr/Cpt1a/Acox3/Acaa2/Hadhb/Acsl4/Hadha/Hacd4/Cpt2/Echs1/Hsd17b4/Acox1/Acadvl/Acaa1b/Acads
mmu03420	Nucleotide excision repair - Mus musculus (house mouse)	57	-0.459273	-1.78731	0.00119538	0.0141481	0.0112021	3466	tags=46%	list=29%	signal=33%	Lig1/Polr2d/Ercc4/Polr2b/Pole4/Polr2e/Ercc8/Gtf2h4/Pold1/Rad23a/Rfc1/Polr2i/Rad23b/Polr2h/Pold4/Rfc5/Pold2/Polr2m/Rfc4/Polr2f/Pcna/Ercc6/Ercc1/Rpa2/Pole/Polr2a
mmu04510	Focal adhesion - Mus musculus (house mouse)	159	-0.342214	-1.57467	0.00151643	0.0173379	0.0137277	2434	tags=33%	list=20%	signal=27%	Src/Mylk4/Pdgfrb/Ilk/Vasp/Itga3/Vav2/Map2k1/Pdpk1/Pik3cb/Itga5/Igf1r/Egf/Prkca/Ptk2/Thbs1/Vcl/Pip5k1b/Tln1/Ccnd1/Arhgap35/Itgb7/Raf1/Itgav/Col1a1/Actn4/Gsk3b/Myl9/Lamb3/Lama5/Akt1/Hras/Lamc1/Itgb1/Rapgef1/Itgb3/Actn1/Pip5k1c/Pdgfb/Mylk2/Met/Flna/Lamb1/Itga6/Flnb/Parvb/Vegfa/Tln2/Col4a1/Col4a2/Fn1/Col6a3/Tnc
mmu05330	Allograft rejection - Mus musculus (house mouse)	21	0.626221	1.84973	0.00236372	0.0245948	0.0194735	1499	tags=38%	list=12%	signal=33%	Cd80/Fas/H2-T23/H2-T22/H2-Q4/Cd40/Il4/Cd28
mmu00270	Cysteine and methionine metabolism - Mus musculus (house mouse)	39	-0.499147	-1.80198	0.00232865	0.0245948	0.0194735	846	tags=31%	list=7%	signal=29%	Mtap/Enoph1/Dnmt3b/Dnmt1/Mat2a/Psat1/Mtr/Phgdh/Cth/Ahcyl/Bcat1/Srm
mmu03320	PPAR signaling pathway - Mus musculus (house mouse)	44	0.4945	1.71682	0.00236626	0.0245948	0.0194735	1968	tags=45%	list=16%	signal=38%	Lpl/Acadm/Acsl3/Scd2/Cpt1c/Pltp/Scd1/Plin4/Scp2/Acadl/Me1/Acaa1a/Cpt1a/Acox3/Acsl4/Cpt2/Hmgcs1/Rxra/Plin2/Acox1
mmu04060	Cytokine-cytokine receptor interaction - Mus musculus (house mouse)	99	0.4091	1.65065	0.00264842	0.0267179	0.0211546	1676	tags=26%	list=14%	signal=23%	Il33/Cxcr4/Csf2rb/Eda2r/Inhbb/Cxcl12/Il1rn/Cxcl1/Lifr/Cxcl5/Osmr/Fas/Tnfsf9/Il18/Il13ra1/Ifngr2/Bmp4/Tgfbr2/Cd40/Il7/Csf2rb2/Tnfrsf1b/Il4/Tnfrsf1a/Acvr1/Il15
mmu05323	Rheumatoid arthritis - Mus musculus (house mouse)	41	0.507752	1.74054	0.00297582	0.0291631	0.0230906	2731	tags=49%	list=23%	signal=38%	Cxcl12/Cd80/Cxcl1/Cxcl5/Atp6v0d1/Jun/Fos/Atp6v1d/Atp6v1e1/Il18/Atp6v1h/Cd28/Atp6v1a/Il15/Tlr4/Tgfb3/Tgfb1/Atp6v0e/H2-DMa/Atp6v0a1
mmu00350	Tyrosine metabolism - Mus musculus (house mouse)	15	0.700379	1.86867	0.00307717	0.0293186	0.0232137	1798	tags=53%	list=15%	signal=45%	Aldh3a1/Aoc3/Aldh3b1/Fah/Gstz1/Aox1/Maoa/Adh5
mmu04217	Necroptosis - Mus musculus (house mouse)	99	0.403893	1.62964	0.00345191	0.0320002	0.0253369	1864	tags=26%	list=16%	signal=22%	Il33/Glul/Stat3/Chmp1b/Stat5a/Stat1/Fth1/Sqstm1/Pygm/Fas/Chmp5/Chmp2b/Traf5/Ifngr2/Irf9/H2az2/Stat2/Macroh2a2/H2ac25/Casp1/Camk2a/Tnfrsf1a/Ticam1/Chmp2a/Smpd1/Tlr4
mmu04144	Endocytosis - Mus musculus (house mouse)	226	0.315452	1.42342	0.00358502	0.0323596	0.0256215	2295	tags=25%	list=19%	signal=21%	Cxcr4/Hspa1b/Mdm2/Fgfr4/Chmp1b/Ehd3/Stam/Arfgap3/Sh3glb1/Hspa1a/H2-T23/Rab11a/Chmp5/H2-T22/Vps37a/Bin1/Chmp2b/Stambp/Cyth2/Psd3/H2-Q4/Snx1/Spg20/Tgfbr2/Hspa2/Arf5/Tsg101/Wasl/Arf4/Washc1/Ehd2/Rab5b/Arpc2/Arpc3/Rabep1/Zfyve16/Snx32/Dnm1/Vps29/Chmp2a/Snx3/Smad3/Arap1/Agap2/Rab10/Vps45/Mvb12a/Ldlrap1/Epn3/Arpc1a/Cdc42/Cblb/Chmp3/Clta/Cltb/Snx6/Rnf41
mmu04142	Lysosome - Mus musculus (house mouse)	111	0.380842	1.57423	0.00372263	0.0327401	0.0259228	3387	tags=43%	list=28%	signal=31%	Ctsf/Gm2a/Ctso/Laptm4a/Atp6v0d1/Ctns/Pla2g15/Aga/Ctsd/Npc2/Tpp1/Fuca1/Atp6v1h/Sumf1/Ctsa/Cln5/Ap3s1/Ap3m2/Scarb2/Dnase2a/Smpd1/Hexa/Naglu/Gga2/Ctsh/Clta/Cltb/Cd164/Psap/Ap1b1/Ap1s2/Ppt1/Acp2/Atp6v0a1/Glb1/Ids/Hyal1/Naga/Cd68/Asah1/Man2b1/Lamp2/Laptm4b/Arsb/Ap4s1/Lipa/Gba/Neu1
mmu00360	Phenylalanine metabolism - Mus musculus (house mouse)	8	0.795501	1.77218	0.00407764	0.0349658	0.027685	1237	tags=50%	list=10%	signal=45%	Aldh3a1/Aoc3/Aldh3b1/Maoa

## Sheet: DEGs_myotubes
Ensembl_ID	Symbol	Entrez	baseMean	log2FoldChange	lfcSE	stat	pvalue	padj
ENSMUSG00000020277	Pfkl	18641	2430.73	-1.17949	0.0971029	-12.1468	5.96517e-34	6.38094e-30
ENSMUSG00000005125	Ndrg1	17988	3182.04	-1.02333	0.0892961	-11.46	2.09488e-30	1.12045e-26
ENSMUSG00000038418	Egr1	13653	2226.7	-0.980785	0.0902174	-10.8714	1.5784e-27	5.62804e-24
ENSMUSG00000028463	Car9	230099	95.7346	-3.00251	0.297869	-10.08	6.77511e-24	1.81183e-20
ENSMUSG00000017493	Igfbp4	16010	3760.16	-0.829085	0.0867999	-9.55169	1.27602e-21	2.72991e-18
ENSMUSG00000040254	Sema3d	108151	1115.21	0.990914	0.108399	9.1414	6.16507e-20	1.09913e-16
ENSMUSG00000028195	Cyr61	16007	4007.75	-0.763543	0.0846292	-9.02222	1.8432e-19	2.81667e-16
ENSMUSG00000018906	P4ha2	18452	1212.74	-0.899402	0.10071	-8.93063	4.23576e-19	5.66375e-16
ENSMUSG00000040907	Atp1a3	232975	1061.55	-1.03219	0.118855	-8.68445	3.80575e-18	4.52334e-15
ENSMUSG00000107176	Gm9794	100042008	67.4567	3.58538	0.415052	8.63839	5.701e-18	5.49028e-15
ENSMUSG00000006494	Pdk1	228026	1100.96	-1.01273	0.117356	-8.62956	6.15905e-18	5.49028e-15
ENSMUSG00000025161	Slc16a3	80879	395.515	-1.16846	0.135141	-8.64623	5.32286e-18	5.49028e-15
ENSMUSG00000028645	Slc2a1	20525	1197.38	-0.96952	0.11345	-8.54581	1.2764e-17	1.05028e-14
ENSMUSG00000003541	Ier3	15937	746.791	-1.00601	0.11792	-8.53125	1.44774e-17	1.10618e-14
ENSMUSG00000037010	Apln	30878	37.8706	-4.44124	0.522222	-8.5045	1.82372e-17	1.30056e-14
ENSMUSG00000003955	Fam162a	70186	833.486	-0.933528	0.112127	-8.32565	8.38655e-17	5.60693e-14
ENSMUSG00000004267	Eno2	13807	604.789	-0.948582	0.122642	-7.73456	1.03763e-14	6.52915e-12
ENSMUSG00000026271	Gpr35	64095	58.8743	-2.53585	0.331644	-7.6463	2.06843e-14	1.22922e-11
ENSMUSG00000002944	Cd36	12491	250.825	1.31219	0.172672	7.59934	2.9765e-14	1.67577e-11
ENSMUSG00000019055	Plod1	18822	2403.67	-0.752835	0.09952	-7.56466	3.88869e-14	2.07986e-11
ENSMUSG00000005583	Mef2c	17260	1703.82	0.785295	0.104113	7.5427	4.60322e-14	2.34479e-11
ENSMUSG00000008348	Ubc	22190	1824.52	-0.842169	0.112912	-7.45863	8.74275e-14	4.25096e-11
ENSMUSG00000032009	Sesn3	75747	883.757	0.938285	0.126473	7.41888	1.18115e-13	5.49339e-11
ENSMUSG00000027750	Postn	50706	6219.92	-0.616842	0.0833462	-7.40096	1.35206e-13	6.02624e-11
ENSMUSG00000028527	Ak4	11639	80.4631	-1.9664	0.267003	-7.36472	1.77515e-13	7.59551e-11
ENSMUSG00000004098	Col5a3	53867	3098.06	-0.646447	0.0883931	-7.31332	2.60628e-13	1.07229e-10
ENSMUSG00000023456	Tpi1	21991	7074.19	-0.618713	0.0851232	-7.26844	3.63659e-13	1.44076e-10
ENSMUSG00000063524	Eno1	13806	1482.59	-0.932465	0.12909	-7.22339	5.07063e-13	1.93716e-10
ENSMUSG00000019818	Cd164	53599	7103.04	0.811192	0.112527	7.20888	5.64137e-13	2.08089e-10
ENSMUSG00000063229	Ldha	16828	7102.04	-0.584099	0.0815413	-7.16323	7.87981e-13	2.80968e-10
ENSMUSG00000048489	Depp1	213393	233.456	-1.19614	0.167187	-7.15449	8.39859e-13	2.83542e-10
ENSMUSG00000032420	Nt5e	23959	956.463	-0.741577	0.103672	-7.15313	8.48213e-13	2.83542e-10
ENSMUSG00000079428	Tceal7	100040972	256.488	1.29918	0.181763	7.14768	8.82587e-13	2.86092e-10
ENSMUSG00000093930	Hmgcs1	208715	3516.25	0.766835	0.107672	7.12196	1.06403e-12	3.34762e-10
ENSMUSG00000025791	Pgm2	72157	1268.35	-0.772036	0.108638	-7.1065	1.19022e-12	3.63765e-10
ENSMUSG00000053113	Socs3	12702	1089.56	-0.738292	0.105805	-6.97782	2.99798e-12	8.90816e-10
ENSMUSG00000038146	Notch3	18131	2465.89	-0.641964	0.0927822	-6.91904	4.54706e-12	1.31459e-09
ENSMUSG00000037411	Serpine1	18787	1395.37	-0.72228	0.104969	-6.88092	5.94692e-12	1.67406e-09
ENSMUSG00000043091	Tuba1c	22146	586.324	-0.829564	0.120801	-6.86722	6.54647e-12	1.79558e-09
ENSMUSG00000019916	P4ha1	18451	3395.8	-0.62799	0.0915168	-6.86202	6.78932e-12	1.81563e-09
ENSMUSG00000035637	Grhpr	76238	318.29	-1.03854	0.151437	-6.85792	6.98694e-12	1.82291e-09
ENSMUSG00000024201	Kdm4b	193796	838.932	-0.796291	0.117417	-6.78173	1.18748e-11	3.0244e-09
ENSMUSG00000026043	Col3a1	12825	68719	-0.616271	0.0917759	-6.71496	1.88117e-11	4.67975e-09
ENSMUSG00000024190	Dusp1	19252	738.854	-0.790645	0.117916	-6.70517	2.01168e-11	4.89066e-09
ENSMUSG00000053560	Ier2	15936	772.85	-0.789828	0.11799	-6.69403	2.17104e-11	5.16079e-09
ENSMUSG00000114797	Nupl1	71844	688.578	0.921586	0.138744	6.64237	3.08685e-11	7.17827e-09
ENSMUSG00000032294	Pkm	18746	12390.4	-0.640343	0.0964838	-6.6368	3.20575e-11	7.29614e-09
ENSMUSG00000026837	Col5a1	12831	18004.4	-0.611718	0.0928878	-6.58556	4.53179e-11	1.00993e-08
ENSMUSG00000064351	COX1	17708	50001.8	0.667049	0.101942	6.54342	6.01292e-11	1.31266e-08
ENSMUSG00000079588	Tmem182	381339	999.983	0.718891	0.109921	6.54007	6.14902e-11	1.31552e-08
ENSMUSG00000036990	Otud4	73945	1496.05	0.76373	0.116843	6.53638	6.30272e-11	1.32196e-08
ENSMUSG00000031885	Cbfb	12400	1644.42	0.743097	0.114299	6.50132	7.96189e-11	1.63785e-08
ENSMUSG00000117284	Gm7072	631624	134.899	1.50126	0.231615	6.48172	9.06805e-11	1.83021e-08
ENSMUSG00000025903	Lypla1	18777	364.817	1.17215	0.181236	6.46752	9.96212e-11	1.93754e-08
ENSMUSG00000078578	Ube2d3	66105	2000.04	0.915415	0.141951	6.44881	1.12729e-10	2.15332e-08
ENSMUSG00000028211	Trp53inp1	60599	530.386	1.05694	0.164256	6.43472	1.23702e-10	2.32147e-08
ENSMUSG00000071866	Ppia	268373	380.23	-0.882078	0.137844	-6.39911	1.56287e-10	2.88241e-08
ENSMUSG00000078566	Bnip3	12176	127.239	-1.46665	0.229582	-6.38834	1.67694e-10	3.04038e-08
ENSMUSG00000030695	Aldoa	11674	10142.4	-0.611726	0.0959177	-6.37761	1.79871e-10	3.2068e-08
ENSMUSG00000002763	Pex6	224824	430.467	-0.879711	0.138176	-6.36661	1.93249e-10	3.38883e-08
ENSMUSG00000040118	Cacna2d1	12293	2131.41	0.73742	0.11594	6.36035	2.013e-10	3.47308e-08
ENSMUSG00000001506	Col1a1	12842	14432.7	-0.717841	0.114227	-6.28437	3.29194e-10	5.58951e-08
ENSMUSG00000022440	C1qtnf6	72709	2839.1	-0.70109	0.112115	-6.25332	4.01828e-10	6.71618e-08
ENSMUSG00000034317	Trim59	66949	334.834	1.05036	0.168823	6.22169	4.91815e-10	8.09375e-08
ENSMUSG00000054604	Cggbp1	106143	1302.34	0.770415	0.124699	6.17817	6.48483e-10	1.05103e-07
ENSMUSG00000021453	Gadd45g	23882	1067.4	-0.651966	0.106459	-6.12409	9.12017e-10	1.4561e-07
ENSMUSG00000001119	Col6a1	12833	5690.66	-0.613258	0.100739	-6.08761	1.1461e-09	1.80291e-07
ENSMUSG00000022475	Hdac7	56233	1221.19	-0.67076	0.11023	-6.08513	1.164e-09	1.80454e-07
ENSMUSG00000075376	Rc3h2	319817	818.505	0.861709	0.141682	6.08197	1.18712e-09	1.81408e-07
ENSMUSG00000007872	Id3	15903	284.715	-0.945108	0.155927	-6.06124	1.35079e-09	2.03513e-07
ENSMUSG00000049538	Adamts16	271127	773.861	-0.663992	0.109931	-6.04007	1.54043e-09	2.28861e-07
ENSMUSG00000029328	Hnrnpdl	50926	1497.31	0.67579	0.112836	5.98914	2.10951e-09	3.09115e-07
ENSMUSG00000022797	Tfrc	22042	2066.74	0.669259	0.112203	5.9647	2.45084e-09	3.54279e-07
ENSMUSG00000009470	Tnpo1	238799	2340.47	0.690621	0.115924	5.95752	2.56088e-09	3.65249e-07
ENSMUSG00000029265	Dr1	13486	646.588	0.845395	0.142059	5.95102	2.66474e-09	3.70191e-07
ENSMUSG00000026034	Clk1	12747	780.924	0.846948	0.142833	5.92963	3.03624e-09	4.16393e-07
ENSMUSG00000006262	Mob1b	68473	747.477	0.929918	0.157122	5.91845	3.24983e-09	4.40043e-07
ENSMUSG00000010307	Tmem86a	67893	748.515	-0.667927	0.112974	-5.9122	3.37566e-09	4.51367e-07
ENSMUSG00000025326	Ube3a	22215	755.331	0.93433	0.158167	5.90723	3.47908e-09	4.59454e-07
ENSMUSG00000030116	Mfap5	50530	1348.55	-0.601449	0.102036	-5.89447	3.75877e-09	4.90336e-07
ENSMUSG00000047878	A4galt	239559	1002.45	-0.640838	0.109428	-5.85624	4.73461e-09	6.10195e-07
ENSMUSG00000020241	Col6a2	12834	3509.17	-0.633746	0.108755	-5.82729	5.63356e-09	7.17408e-07
ENSMUSG00000030268	Bcat1	12035	435.437	0.763194	0.131555	5.80135	6.57845e-09	8.27879e-07
ENSMUSG00000017291	Taok1	216965	3397.71	0.649149	0.112021	5.79489	6.83646e-09	8.50344e-07
ENSMUSG00000033307	Mif	17319	535.856	-0.767298	0.132876	-5.77453	7.71676e-09	9.45129e-07
ENSMUSG00000036282	Naa30	70646	505.923	1.01223	0.175331	5.77326	7.7752e-09	9.45129e-07
ENSMUSG00000075470	Alg10b	380959	2116.83	0.781043	0.135438	5.7668	8.07925e-09	9.71054e-07
ENSMUSG00000034723	Tmx4	52837	1449.43	0.688196	0.119793	5.7449	9.19768e-09	1.0932e-06
ENSMUSG00000034724	Cnot6l	231464	1363.71	0.698619	0.121912	5.73052	1.00124e-08	1.16415e-06
ENSMUSG00000004558	Ndrg2	29811	224.704	-0.928057	0.161942	-5.73079	9.99635e-09	1.16415e-06
ENSMUSG00000024597	Slc12a2	20496	683.338	0.787599	0.137963	5.70878	1.13786e-08	1.29487e-06
ENSMUSG00000032373	Car12	76459	57.7253	-1.80244	0.316123	-5.7017	1.1862e-08	1.33566e-06
ENSMUSG00000027797	Dclk1	13175	10933.6	0.603755	0.106293	5.68009	1.3462e-08	1.50004e-06
ENSMUSG00000062078	Qk	19317	4758.64	0.599689	0.106865	5.61168	2.00375e-08	2.19165e-06
ENSMUSG00000030718	Ppme1	72590	825.402	-0.655729	0.117298	-5.59029	2.26686e-08	2.44936e-06
ENSMUSG00000027499	Pkia	18767	1825.52	0.629559	0.112737	5.58431	2.34631e-08	2.50985e-06
ENSMUSG00000020108	Ddit4	74747	506.663	-0.686848	0.123626	-5.55588	2.76224e-08	2.92552e-06
ENSMUSG00000099906	Lincmd1	105661730	864.864	0.755756	0.136113	5.5524	2.81769e-08	2.94091e-06
ENSMUSG00000056537	Rlim	19820	1390.1	0.675872	0.121745	5.55153	2.83177e-08	2.94091e-06
ENSMUSG00000056917	Sipa1	20469	297.523	-0.88567	0.159833	-5.54122	3.00368e-08	3.08945e-06
ENSMUSG00000023074	Mospd1	70380	337.178	0.903196	0.163349	5.52925	3.21599e-08	3.24968e-06
ENSMUSG00000022105	Rb1	19645	1147.65	0.708099	0.128069	5.52902	3.22022e-08	3.24968e-06
ENSMUSG00000015243	Abca1	11303	415.054	-0.796936	0.144329	-5.52166	3.35811e-08	3.26561e-06
ENSMUSG00000047746	Fbxo40	207215	225.976	0.923538	0.167239	5.52226	3.34667e-08	3.26561e-06
ENSMUSG00000047879	Usp14	59025	1354.1	0.694326	0.125667	5.52515	3.29211e-08	3.26561e-06
ENSMUSG00000063632	Sox11	20666	1730.22	0.748674	0.136221	5.49602	3.88447e-08	3.74344e-06
ENSMUSG00000050714	Zbtb26	320633	153.221	1.10607	0.202753	5.45525	4.89031e-08	4.62935e-06
ENSMUSG00000020300	Cpeb4	67579	527.838	0.801707	0.147078	5.45092	5.01108e-08	4.70206e-06
ENSMUSG00000064367	ND5	17721	22800.5	0.655045	0.120373	5.44179	5.27467e-08	4.90636e-06
ENSMUSG00000028557	Rnf11	29864	4278.25	0.629992	0.115865	5.43731	5.40919e-08	4.98812e-06
ENSMUSG00000071172	Srsf3	20383	862.183	0.80196	0.147614	5.43281	5.54735e-08	5.0718e-06
ENSMUSG00000034460	Six4	20474	445.536	0.784401	0.144643	5.42302	5.86007e-08	5.3123e-06
ENSMUSG00000006800	Sulf2	72043	210.969	0.923586	0.17082	5.40679	6.41646e-08	5.71974e-06
ENSMUSG00000056260	Lrif1	321000	296.98	1.10576	0.204743	5.40073	6.6371e-08	5.86753e-06
ENSMUSG00000042622	Maff	17133	471.589	-0.735984	0.136464	-5.39323	6.92016e-08	6.06762e-06
ENSMUSG00000059040	Eno1b	433182	343.203	-0.898468	0.167404	-5.36707	8.00253e-08	6.9219e-06
ENSMUSG00000025939	Ube2w	66799	710.318	0.757074	0.141072	5.36659	8.02389e-08	6.9219e-06
ENSMUSG00000062929	Cfl2	12632	3658.3	0.679843	0.126863	5.35886	8.37495e-08	7.16337e-06
ENSMUSG00000000561	Wdr77	70465	507.522	0.68347	0.127572	5.35751	8.43774e-08	7.16337e-06
ENSMUSG00000021597	Slf1	105377	279.062	1.03822	0.193841	5.35601	8.50782e-08	7.166e-06
ENSMUSG00000029163	Emilin1	100952	234.956	-0.979442	0.183062	-5.35034	8.77897e-08	7.33661e-06
ENSMUSG00000045294	Insig1	231070	880.235	0.613721	0.114848	5.34378	9.1027e-08	7.54819e-06
ENSMUSG00000004936	Map2k1	26395	1370.46	-0.595736	0.111737	-5.33157	9.73649e-08	7.904e-06
ENSMUSG00000033953	Ppp3r1	19058	1676.68	0.721291	0.135295	5.33126	9.75346e-08	7.904e-06
ENSMUSG00000018909	Arrb1	109689	216.645	-0.873876	0.164248	-5.32048	1.03496e-07	8.27853e-06
ENSMUSG00000094483	Purb	19291	5689.29	0.654553	0.123034	5.32011	1.03704e-07	8.27853e-06
ENSMUSG00000018846	Pank3	211347	1700.15	0.651501	0.124388	5.23764	1.62644e-07	1.26993e-05
ENSMUSG00000047414	Flrt2	399558	1165.2	0.580882	0.111161	5.22559	1.73604e-07	1.3194e-05
ENSMUSG00000021816	Ppp3cb	19056	1262.4	0.613896	0.11761	5.21974	1.79173e-07	1.34973e-05
ENSMUSG00000066324	Impad1	242291	2095.19	0.638082	0.122452	5.21088	1.87947e-07	1.39616e-05
ENSMUSG00000047213	Ythdf3	229096	1203.28	0.595998	0.114707	5.19583	2.03812e-07	1.50011e-05
ENSMUSG00000026739	Bmi1	12151	757.533	0.728405	0.140277	5.19263	2.07348e-07	1.50885e-05
ENSMUSG00000031523	Dlc1	50768	487.655	-0.642601	0.123838	-5.18903	2.1139e-07	1.52787e-05
ENSMUSG00000023034	Nr4a1	15370	251.857	-0.840042	0.162516	-5.16897	2.35385e-07	1.6675e-05
ENSMUSG00000053025	Sv2b	64176	198.21	0.910565	0.177171	5.13948	2.75494e-07	1.87705e-05
ENSMUSG00000033417	Cacul1	78832	937.894	0.59816	0.117217	5.10301	3.34294e-07	2.22108e-05
ENSMUSG00000016534	Lamp2	16784	5288.77	0.637969	0.125118	5.09893	3.41579e-07	2.25547e-05
ENSMUSG00000056758	Hmga2	15364	243.512	0.903019	0.177661	5.08283	3.71862e-07	2.44037e-05
ENSMUSG00000030157	Clec2d	93694	489.878	0.696721	0.13731	5.07405	3.89427e-07	2.54006e-05
ENSMUSG00000032423	Syncrip	56403	1269.62	0.659292	0.130179	5.06451	4.09446e-07	2.65445e-05
ENSMUSG00000079003	Samd1	666704	295.71	-0.819725	0.161962	-5.06121	4.16614e-07	2.66858e-05
ENSMUSG00000028134	Ptbp2	56195	575.327	0.773035	0.152872	5.05675	4.26454e-07	2.69928e-05
ENSMUSG00000022533	Atp13a3	224088	7430.88	0.585259	0.11578	5.05492	4.30578e-07	2.70935e-05
ENSMUSG00000046785	Epm2aip1	77781	752.969	0.748515	0.148293	5.04755	4.47507e-07	2.7994e-05
ENSMUSG00000046721	Rpl14-ps1	100040970	444.132	0.836185	0.1663	5.02817	4.95183e-07	3.07964e-05
ENSMUSG00000056579	Tug1	544752	1262.03	0.729848	0.145358	5.02104	5.13931e-07	3.17776e-05
ENSMUSG00000102224	4930447F24Rik	76873	56.6524	-1.48521	0.2976	-4.99065	6.01776e-07	3.58745e-05
ENSMUSG00000052920	Prkg1	19091	154.335	0.992981	0.198993	4.99004	6.03665e-07	3.58745e-05
ENSMUSG00000024968	Rcor2	104383	247.61	-0.793078	0.158923	-4.99035	6.02712e-07	3.58745e-05
ENSMUSG00000032018	Sc5d	235293	803.577	0.612738	0.122766	4.9911	6.00379e-07	3.58745e-05
ENSMUSG00000021250	Fos	14281	101.796	-1.12316	0.225211	-4.98714	6.12784e-07	3.62152e-05
ENSMUSG00000027132	Katnbl1	72425	260.756	1.0543	0.211841	4.97685	6.4626e-07	3.75914e-05
ENSMUSG00000032350	Gclc	14629	460.884	0.636783	0.128292	4.96353	6.92224e-07	3.95974e-05
ENSMUSG00000052374	Actn2	11472	359.582	0.739644	0.149633	4.94305	7.69114e-07	4.35302e-05
ENSMUSG00000018800	Abca5	217265	665.354	0.780404	0.158129	4.93523	8.00544e-07	4.48346e-05
ENSMUSG00000024287	Thoc1	225160	402.704	0.743753	0.15102	4.92488	8.44133e-07	4.70296e-05
ENSMUSG00000025016	Tm9sf3	107358	3692.77	0.661797	0.134562	4.91816	8.73594e-07	4.83148e-05
ENSMUSG00000001349	Cnn1	12797	176.07	-0.878654	0.179253	-4.90174	9.49893e-07	5.13182e-05
ENSMUSG00000020061	Mybpc1	109272	80.371	1.30165	0.26587	4.89581	9.78997e-07	5.2401e-05
ENSMUSG00000055531	Cpsf6	432508	955.488	0.640251	0.130939	4.88969	1.00996e-06	5.34829e-05
ENSMUSG00000071533	Pcnp	76302	310.678	0.834931	0.170732	4.89031	1.00678e-06	5.34829e-05
ENSMUSG00000037894	H2afz	51788	42.1219	2.01993	0.413687	4.88276	1.04611e-06	5.49324e-05
ENSMUSG00000042116	Vwa1	246228	156.015	-1.00507	0.206847	-4.85899	1.17988e-06	6.1268e-05
ENSMUSG00000026399	Cd55	13136	271.868	0.83188	0.171289	4.85658	1.19428e-06	6.17162e-05
ENSMUSG00000030615	Tmem126a	66271	256.554	0.801872	0.165263	4.85208	1.22171e-06	6.27772e-05
ENSMUSG00000028232	Tmem68	72098	203.62	0.891971	0.183898	4.85035	1.23242e-06	6.27772e-05
ENSMUSG00000017418	Arl5b	75869	398.762	0.821054	0.169401	4.8468	1.25469e-06	6.33085e-05
ENSMUSG00000057003	Myh4	17884	970.576	0.669065	0.138117	4.8442	1.27121e-06	6.3841e-05
ENSMUSG00000012889	Podnl1	244550	456.037	-0.639957	0.132227	-4.83984	1.29944e-06	6.4954e-05
ENSMUSG00000017607	Tns4	217169	91.6336	-1.18538	0.245004	-4.83822	1.31009e-06	6.50214e-05
ENSMUSG00000018379	Srsf1	110809	1829.25	0.645414	0.13345	4.83636	1.3224e-06	6.51878e-05
ENSMUSG00000039704	Lmbrd2	320506	860.73	0.686717	0.142045	4.83451	1.33477e-06	6.54954e-05
ENSMUSG00000040423	Rc3h1	381305	778.259	0.684366	0.14181	4.82593	1.39348e-06	6.74483e-05
ENSMUSG00000056749	Nfil3	18030	491.959	-0.657526	0.136462	-4.81838	1.44731e-06	6.97384e-05
ENSMUSG00000020362	Cnot6	104625	1224.4	0.622438	0.129267	4.81515	1.4709e-06	7.05569e-05
ENSMUSG00000034120	Srsf2	20382	1017.3	0.593786	0.124028	4.78751	1.68862e-06	7.95733e-05
ENSMUSG00000031367	Ap1s2	108012	441.652	0.876715	0.183324	4.78232	1.73281e-06	8.12976e-05
ENSMUSG00000036885	Arhgef26	622434	142.263	0.963027	0.201534	4.7785	1.76611e-06	8.24984e-05
ENSMUSG00000000838	Fmr1	14265	762.506	0.746289	0.156257	4.77604	1.78777e-06	8.31467e-05
ENSMUSG00000052681	Rap1b	215449	2539.8	0.591007	0.123998	4.76627	1.87665e-06	8.57885e-05
ENSMUSG00000052852	Reep1	52250	86.1836	1.2356	0.259197	4.76703	1.86957e-06	8.57885e-05
ENSMUSG00000021072	Tmx1	72736	624.454	0.681612	0.142978	4.76725	1.86757e-06	8.57885e-05
ENSMUSG00000046351	Zfp322a	218100	372.686	0.758941	0.159155	4.76858	1.8553e-06	8.57885e-05
ENSMUSG00000025089	Gfra1	14585	351.211	0.675536	0.142275	4.74809	2.05348e-06	9.26837e-05
ENSMUSG00000035597	Prpf39	328110	397.271	0.82087	0.173096	4.74227	2.11339e-06	9.49869e-05
ENSMUSG00000031939	Taf1d	75316	227.396	0.881934	0.186347	4.73274	2.21513e-06	9.91433e-05
ENSMUSG00000027206	Cops2	12848	1638.12	0.620157	0.13116	4.72825	2.26465e-06	0.000100937
ENSMUSG00000050029	Rap2c	72065	530.072	0.690096	0.146007	4.72645	2.28482e-06	0.000101414
ENSMUSG00000025025	Mxi1	17859	456.073	-0.600944	0.127231	-4.72324	2.32122e-06	0.000102604
ENSMUSG00000039005	Tlr4	21898	663.891	0.662857	0.140398	4.72126	2.34384e-06	0.000103177
ENSMUSG00000019066	Rab3d	19340	384.366	-0.643411	0.136437	-4.71581	2.40755e-06	0.000105547
ENSMUSG00000040093	Bmf	171543	453.895	-0.634166	0.13454	-4.71358	2.43399e-06	0.000105839
ENSMUSG00000029861	Fam131b	76156	356.446	-0.665368	0.141233	-4.71113	2.46342e-06	0.000106685
ENSMUSG00000038174	Fam126b	213056	219.911	0.928719	0.197459	4.70335	2.55926e-06	0.000109945
ENSMUSG00000039787	Cercam	99151	648.544	-0.606511	0.129135	-4.69674	2.64353e-06	0.000113111
ENSMUSG00000041476	Smpx	66106	519.741	0.635303	0.1353	4.69552	2.65925e-06	0.000113331
ENSMUSG00000021831	Ero1l	50527	482.786	-0.665754	0.141921	-4.69103	2.71832e-06	0.000115388
ENSMUSG00000028403	Zdhhc21	68268	631.798	0.606365	0.129314	4.68908	2.74442e-06	0.000116036
ENSMUSG00000062070	Pgk1	18655	271.363	-0.764025	0.163544	-4.67167	2.98766e-06	0.000125329
ENSMUSG00000036599	Chst12	59031	483.877	-0.616594	0.132339	-4.65921	3.17425e-06	0.000132636
ENSMUSG00000027763	Mbnl1	56758	4482.24	0.591719	0.127049	4.6574	3.20221e-06	0.000133284
ENSMUSG00000020423	Btg2	12227	372.523	-0.629095	0.135328	-4.64866	3.34096e-06	0.000137986
ENSMUSG00000026103	Gls	14660	1152.4	0.583381	0.125525	4.64752	3.35942e-06	0.000138214
ENSMUSG00000032177	Pde4a	18577	138.199	-0.917322	0.197441	-4.64606	3.3833e-06	0.000138664
ENSMUSG00000032293	Ireb2	64602	1310.32	0.606361	0.131129	4.62415	3.76133e-06	0.000152405
ENSMUSG00000018199	Trove2	20822	691.279	0.717457	0.155193	4.62301	3.78214e-06	0.00015267
ENSMUSG00000020385	Clk4	12750	352.515	0.683285	0.147991	4.61709	3.89166e-06	0.000155333
ENSMUSG00000031903	Pla2g15	192654	550.002	-0.585239	0.126739	-4.61766	3.8809e-06	0.000155333
ENSMUSG00000035293	G2e3	217558	228.679	0.937162	0.204355	4.58595	4.51919e-06	0.000179044
ENSMUSG00000038319	Kcnh2	16511	94.0648	-1.09777	0.240665	-4.56141	5.08107e-06	0.000196928
ENSMUSG00000024750	Zfand5	22682	894.477	0.598478	0.131384	4.55516	5.23449e-06	0.000201415
ENSMUSG00000033166	Dis3	72662	466.797	0.630874	0.138563	4.55299	5.28888e-06	0.000202778
ENSMUSG00000038227	Hoxa9	15405	201.131	0.843348	0.185345	4.55016	5.3606e-06	0.000204794
ENSMUSG00000024383	Map3k2	26405	986.544	0.60506	0.133053	4.54752	5.42806e-06	0.000206633
ENSMUSG00000004319	Clcn3	12725	431.508	0.63818	0.140633	4.53792	5.68121e-06	0.000212801
ENSMUSG00000057963	Itpk1	217837	146.558	-0.906005	0.199666	-4.53761	5.68954e-06	0.000212801
ENSMUSG00000072501	Phf20l1	239510	885.979	0.606712	0.133982	4.5283	5.94601e-06	0.000221618
ENSMUSG00000027981	Rnpc3	67225	121.234	1.15252	0.254753	4.52406	6.06654e-06	0.000225326
ENSMUSG00000047648	Fbxo30	71865	535.937	0.784266	0.173518	4.51979	6.1901e-06	0.000229119
ENSMUSG00000055435	Maf	17132	226.668	0.793714	0.175642	4.51893	6.21543e-06	0.000229264
ENSMUSG00000035898	Uba6	231380	583.851	0.6422	0.142143	4.51799	6.24304e-06	0.000229491
ENSMUSG00000038323	1700066M21Rik	73467	151.289	1.01192	0.224104	4.5154	6.31978e-06	0.000229828
ENSMUSG00000042225	Ammecr1	56068	1250.2	0.593432	0.13144	4.51484	6.33655e-06	0.000229828
ENSMUSG00000013367	Iglon5	210094	149.124	-0.902092	0.199819	-4.51454	6.34546e-06	0.000229828
ENSMUSG00000049555	Tmie	20776	115.239	-0.978828	0.21675	-4.51593	6.30385e-06	0.000229828
ENSMUSG00000026107	Nabp1	109019	364.414	0.644973	0.143081	4.50775	6.55202e-06	0.000235191
ENSMUSG00000002985	Apoe	11816	172.503	-0.821957	0.182566	-4.50224	6.72409e-06	0.000239759
ENSMUSG00000102976	Zc3h11a	70579	206.538	0.931379	0.207452	4.48961	7.13549e-06	0.000251649
ENSMUSG00000091264	Smim13	108934	545.776	0.632536	0.14135	4.47496	7.64241e-06	0.000263712
ENSMUSG00000014905	Dnajb9	27362	375.729	0.737178	0.164815	4.47277	7.7212e-06	0.000265574
ENSMUSG00000049719	Prss46	74306	257.164	-0.810681	0.181521	-4.46604	7.9679e-06	0.000271166
ENSMUSG00000028719	Cmpk1	66588	779.184	0.629948	0.141543	4.45056	8.56448e-06	0.000286295
ENSMUSG00000025981	Coq10b	67876	579.31	0.720576	0.161906	4.45059	8.56353e-06	0.000286295
ENSMUSG00000038535	Zfp280d	235469	253.169	0.767205	0.172332	4.45191	8.51105e-06	0.000286295
ENSMUSG00000032243	Itga11	319480	398.619	-0.623455	0.140242	-4.44556	8.76618e-06	0.000290315
ENSMUSG00000090958	Lrrc32	434215	443.498	-0.624415	0.140591	-4.44136	8.93922e-06	0.000295132
ENSMUSG00000037253	Mex3c	240396	761.255	0.583579	0.132384	4.40823	1.0422e-05	0.000335794
ENSMUSG00000041846	Ppp4r3a	68734	646.832	0.63098	0.143236	4.40517	1.05702e-05	0.000338532
ENSMUSG00000031070	Mrgprf	211577	296.933	-0.678688	0.154112	-4.40388	1.06334e-05	0.000339538
ENSMUSG00000036097	Slf2	226151	879.005	0.598799	0.136317	4.39269	1.11956e-05	0.000352234
ENSMUSG00000036943	Rab8b	235442	479.771	0.613997	0.139842	4.39065	1.13011e-05	0.000354509
ENSMUSG00000074513	Arfip1	99889	142.237	0.914682	0.209276	4.3707	1.23849e-05	0.000382184
ENSMUSG00000020948	Klhl28	66689	274.203	0.699329	0.160013	4.37044	1.23995e-05	0.000382184
ENSMUSG00000062694	Cav3	12391	322.619	0.659827	0.151182	4.36446	1.27435e-05	0.000389479
ENSMUSG00000032532	Cck	12424	110.3	-0.958348	0.21957	-4.36465	1.27328e-05	0.000389479
ENSMUSG00000061273	Mmgt1	236792	755.965	0.592455	0.135914	4.35905	1.30628e-05	0.000398099
ENSMUSG00000032657	Fam189b	68521	648.061	-0.582676	0.13444	-4.3341	1.4636e-05	0.000444777
ENSMUSG00000026361	Cdc73	214498	773.822	0.626905	0.144872	4.32732	1.50937e-05	0.000457387
ENSMUSG00000031125	3830403N18Rik	70691	340.916	0.855632	0.198816	4.30364	1.68016e-05	0.000502871
ENSMUSG00000009207	Lnpk	69605	236.989	0.815756	0.189594	4.30265	1.68768e-05	0.000502871
ENSMUSG00000064373	Selenop	20363	462.207	0.616082	0.14317	4.30316	1.68381e-05	0.000502871
ENSMUSG00000064061	Dzip3	224170	293.363	0.730997	0.170104	4.29736	1.72846e-05	0.000513592
ENSMUSG00000043090	Zfp866	330788	220.351	0.713269	0.166141	4.29314	1.76162e-05	0.000520554
ENSMUSG00000040860	Crocc	230872	99.8529	-0.985811	0.230043	-4.28533	1.82469e-05	0.000534759
ENSMUSG00000026753	Ppp6c	67857	965.519	0.585874	0.136974	4.27726	1.89207e-05	0.000552991
ENSMUSG00000042793	Lgr6	329252	102.451	0.998874	0.234444	4.2606	2.03879e-05	0.000591028
ENSMUSG00000025626	Phf6	70998	408.804	0.659827	0.155061	4.25528	2.08787e-05	0.000601992
ENSMUSG00000040918	Slc19a2	116914	138.087	0.880278	0.207453	4.24326	2.20292e-05	0.000631759
ENSMUSG00000029267	Mtf2	17765	241.289	0.726249	0.171191	4.24234	2.21205e-05	0.000632682
ENSMUSG00000011752	Pgam1	18648	213.611	-0.817568	0.19351	-4.22494	2.39008e-05	0.000671042
ENSMUSG00000034522	Zfp395	380912	215.478	-0.711405	0.168381	-4.22496	2.38982e-05	0.000671042
ENSMUSG00000037236	Matr3	17184	972.029	0.652736	0.154751	4.21798	2.46506e-05	0.000684903
ENSMUSG00000021952	Xpo4	57258	444.125	0.609774	0.144748	4.21266	2.5238e-05	0.000699406
ENSMUSG00000020687	Cdc27	217232	1298.19	0.583576	0.138603	4.2104	2.54917e-05	0.000704611
ENSMUSG00000060803	Gstp1	14870	672.386	-0.58999	0.140769	-4.19119	2.77499e-05	0.000755496
ENSMUSG00000022206	Npr3	18162	172.892	-0.765053	0.182541	-4.19113	2.77564e-05	0.000755496
ENSMUSG00000040321	Zfp770	228491	206.323	0.810412	0.193599	4.18604	2.83861e-05	0.000770675
ENSMUSG00000048965	Mrgpre	244238	140.208	-0.811511	0.194638	-4.16933	3.05499e-05	0.000825234
ENSMUSG00000063894	Zkscan8	93681	314.99	0.716308	0.171929	4.1663	3.0958e-05	0.000834151
ENSMUSG00000045414	1190002N15Rik	68861	1148.65	0.634719	0.153202	4.14303	3.42752e-05	0.000916605
ENSMUSG00000036894	Rap2b	74012	252.348	0.734052	0.177579	4.13366	3.5703e-05	0.000950618
ENSMUSG00000025860	Xiap	11798	853.342	0.59635	0.144272	4.13352	3.57248e-05	0.000950618
ENSMUSG00000020189	Osbpl8	237542	783.509	0.621863	0.150749	4.12516	3.70474e-05	0.00097616
ENSMUSG00000024317	Rnf138	56515	180.363	0.914329	0.221607	4.1259	3.69287e-05	0.00097616
ENSMUSG00000052906	Ubxn8	108159	214.059	0.701441	0.17004	4.12515	3.70497e-05	0.00097616
ENSMUSG00000067931	Zfp948	381066	111.481	1.00631	0.24456	4.11478	3.87541e-05	0.00101606
ENSMUSG00000032085	Tagln	21345	594.977	-0.658038	0.160147	-4.10897	3.9743e-05	0.00103187
ENSMUSG00000036676	Tmtc3	237500	497.929	0.607245	0.14889	4.07849	4.53285e-05	0.00114684
ENSMUSG00000020794	Ube2g1	67128	794.642	0.585768	0.143627	4.07838	4.53503e-05	0.00114684
ENSMUSG00000073131	Vma21	67048	369.128	0.657389	0.161224	4.07749	4.55255e-05	0.00114855
ENSMUSG00000041935	AW549877	106064	1020.32	0.62821	0.154723	4.06022	4.90266e-05	0.00121117
ENSMUSG00000025350	Rdh5	19682	214.094	-0.692233	0.170475	-4.06061	4.89451e-05	0.00121117
ENSMUSG00000089774	Slc5a3	53881	457.63	0.592986	0.146125	4.05807	4.94805e-05	0.00121677
ENSMUSG00000034903	Cobll1	319876	260.678	0.65158	0.161059	4.04561	5.2188e-05	0.00126017
ENSMUSG00000049047	Armcx3	71703	113.777	0.895823	0.221494	4.04445	5.24452e-05	0.00126277
ENSMUSG00000021775	Nr1d2	353187	694.938	0.63265	0.156439	4.04407	5.25318e-05	0.00126277
ENSMUSG00000056268	Dennd1b	329260	328.903	0.595886	0.147975	4.02695	5.6505e-05	0.00134021
ENSMUSG00000062949	Atp11c	320940	219.803	0.799607	0.198864	4.02088	5.79804e-05	0.00136706
ENSMUSG00000024993	Fam45a	67894	340.161	0.652031	0.162196	4.02001	5.81946e-05	0.00136706
ENSMUSG00000024276	Zfp397	69256	517.806	0.677358	0.16851	4.01969	5.82759e-05	0.00136706
ENSMUSG00000030031	Kbtbd8	243574	38.3548	1.55094	0.386392	4.01391	5.97204e-05	0.00139788
ENSMUSG00000079034	Gm8300	666806	83.4114	-1.10141	0.275164	-4.00273	6.26158e-05	0.00144754
ENSMUSG00000031134	Rbmx	19655	265.558	0.652288	0.162967	4.00258	6.26543e-05	0.00144754
ENSMUSG00000037161	Mgarp	67749	65.3699	-1.17252	0.293175	-3.99939	6.35066e-05	0.00146092
ENSMUSG00000026771	Spopl	76857	373.415	0.72604	0.182115	3.98671	6.69969e-05	0.00152807
ENSMUSG00000039178	Tbc1d19	67249	395.687	0.598713	0.150981	3.96548	7.32485e-05	0.00165016
ENSMUSG00000037808	Fam76b	72826	280.546	0.708396	0.178958	3.95846	7.54346e-05	0.00169166
ENSMUSG00000043421	Hilpda	69573	138.018	-0.776683	0.196925	-3.94405	8.01167e-05	0.00178172
ENSMUSG00000108621	Gm33989	102637087	265.307	0.772498	0.196643	3.92843	8.55028e-05	0.00186278
ENSMUSG00000035762	Tmem161b	72745	126.437	0.843118	0.21484	3.92439	8.69491e-05	0.00189043
ENSMUSG00000060002	Chpt1	212862	540.154	0.594562	0.151614	3.92155	8.7982e-05	0.00190515
ENSMUSG00000063108	Zfp26	22688	281.618	0.641335	0.163714	3.91742	8.9502e-05	0.00192636
ENSMUSG00000086918	4930429F24Rik	74633	34.6417	1.59984	0.408993	3.91166	9.16646e-05	0.001965
ENSMUSG00000046434	Hnrnpa1	15382	361.05	0.62263	0.159388	3.90637	9.36937e-05	0.0019965
ENSMUSG00000048572	Tmem252	226040	133.823	0.845663	0.216694	3.90257	9.51778e-05	0.00202409
ENSMUSG00000064345	ND2	17717	15561.7	0.973707	0.250293	3.89026	0.000100135	0.00210691
ENSMUSG00000048379	Socs4	67296	569.649	0.608479	0.156433	3.88971	0.000100366	0.00210691
ENSMUSG00000030562	Nox4	50490	371.814	0.676338	0.174426	3.8775	0.000105536	0.00219634
ENSMUSG00000040938	Slc16a11	216867	262.394	-0.60764	0.156813	-3.87493	0.000106656	0.00221534
ENSMUSG00000032254	Kif23	71819	207.557	0.694269	0.179916	3.85886	0.000113919	0.00233894
ENSMUSG00000033964	Zbtb41	226470	519.384	0.604281	0.156843	3.85278	0.000116785	0.00237952
ENSMUSG00000024176	Sox8	20681	59.2278	1.18978	0.309184	3.84814	0.000119019	0.00241319
ENSMUSG00000051985	Igfn1	226438	125.805	-0.844162	0.220747	-3.82412	0.000131241	0.00261919
ENSMUSG00000052155	Acvr2a	11480	372.766	0.62315	0.163455	3.81237	0.00013764	0.0027006
ENSMUSG00000091896	Ube2d2a	56550	295.897	0.669738	0.17603	3.80469	0.000141983	0.00277151
ENSMUSG00000089824	Rbm12	75710	192.013	0.671506	0.176643	3.80149	0.000143828	0.00280242
ENSMUSG00000020650	Bcap29	12033	323.747	0.687082	0.181167	3.79253	0.000149118	0.00286376
ENSMUSG00000058093	Zfp729b	100416706	81.8878	1.11312	0.293937	3.78694	0.000152512	0.00289772
ENSMUSG00000031095	Cul4b	72584	778.67	0.585108	0.154668	3.783	0.000154952	0.00293887
ENSMUSG00000027957	Slc35a3	229782	342.458	0.658865	0.174331	3.7794	0.000157208	0.00296066
ENSMUSG00000048047	Zbtb33	56805	417.739	0.611879	0.161969	3.77775	0.000158254	0.00297512
ENSMUSG00000095432	Zfp748	212276	119.249	0.876666	0.232452	3.77138	0.000162349	0.00303079
ENSMUSG00000042460	C1galt1	94192	777.199	0.597738	0.158515	3.77086	0.000162685	0.00303178
ENSMUSG00000073434	Wdr90	106618	139.143	-0.799577	0.212361	-3.76518	0.000166428	0.00307475
ENSMUSG00000043795	Prr33	677289	144.264	0.766944	0.203887	3.76161	0.000168825	0.00310831
ENSMUSG00000024293	Esco1	77805	225.346	0.794268	0.211607	3.75351	0.000174377	0.0031995
ENSMUSG00000045690	Wdr89	72338	198.221	1.62735	0.433933	3.75023	0.000176672	0.00323544
ENSMUSG00000025937	Lactb2	212442	372.592	0.609126	0.162561	3.74706	0.000178921	0.00326607
ENSMUSG00000040204	Pclaf	68026	55.1378	1.18164	0.315419	3.74625	0.0001795	0.00327105
ENSMUSG00000059474	Mbtd1	103537	358.034	0.616662	0.16532	3.73011	0.000191393	0.00342568
ENSMUSG00000017314	Mpp2	50997	193.994	-0.705035	0.18908	-3.72878	0.000192412	0.00343038
ENSMUSG00000007812	Zfp655	72611	491.023	0.642681	0.172341	3.72912	0.000192149	0.00343038
ENSMUSG00000047534	Mis18bp1	217653	59.172	1.14962	0.308627	3.72496	0.000195347	0.00346539
ENSMUSG00000041347	Bdkrb1	12061	137.17	-0.743934	0.199944	-3.72071	0.00019866	0.00350094
ENSMUSG00000041762	Gpr155	68526	200.974	0.642387	0.172638	3.721	0.000198433	0.00350094
ENSMUSG00000071072	Ptges3	56351	429.411	0.588895	0.158266	3.72091	0.000198506	0.00350094
ENSMUSG00000067942	Zfp160	224585	360.9	0.679609	0.182792	3.71794	0.000200856	0.00351646
ENSMUSG00000026012	Cd28	12487	109.143	0.862967	0.232874	3.70573	0.000210784	0.0036544
ENSMUSG00000062006	Rpl34	68436	295.951	-0.654617	0.177229	-3.69362	0.000221084	0.00377785
ENSMUSG00000007613	Tgfbr1	21812	436.24	0.606288	0.164231	3.69169	0.000222773	0.00378254
ENSMUSG00000038702	Dsel	319901	448.244	0.667387	0.180996	3.68731	0.000226635	0.00383595
ENSMUSG00000027900	Dram2	67171	741.224	0.585652	0.158972	3.684	0.000229602	0.00387391
ENSMUSG00000031284	Pak3	18481	169	0.733292	0.19977	3.67068	0.000241907	0.00404957
ENSMUSG00000033044	Dhrs7c	68460	134.616	0.77071	0.210195	3.66664	0.000245755	0.00409952
ENSMUSG00000054752	Fsd1l	319636	254.331	0.68802	0.188549	3.64902	0.000263241	0.00432548
ENSMUSG00000049436	Upk1b	22268	39.4829	1.38766	0.380976	3.6424	0.000270111	0.00438976
ENSMUSG00000003863	Ppfia3	76787	68.2681	-1.00789	0.276882	-3.64014	0.000272493	0.00441473
ENSMUSG00000056870	Gulp1	70676	228.13	0.665468	0.182895	3.63853	0.000274195	0.00442322
ENSMUSG00000078771	Evi2a	14017	179.597	0.676913	0.186165	3.6361	0.0002768	0.00445253
ENSMUSG00000028020	Glrb	14658	233.022	0.688524	0.189868	3.62634	0.000287471	0.00458283
ENSMUSG00000033186	Mzt1	76789	437.645	0.636589	0.176145	3.61401	0.000301492	0.00474972
ENSMUSG00000042208	0610010F05Rik	71675	388.37	0.58128	0.160895	3.61278	0.000302926	0.0047653
ENSMUSG00000060548	Tnfrsf19	29820	34.9158	1.46549	0.407097	3.59985	0.000318395	0.00495855
ENSMUSG00000037640	Zfp60	22718	270.249	0.66378	0.184503	3.59767	0.000321084	0.00498496
ENSMUSG00000052331	Ankrd44	329154	212.411	0.634276	0.176584	3.59191	0.000328259	0.00505236
ENSMUSG00000032515	Csrnp1	215418	153.535	-0.675838	0.188375	-3.58772	0.000333577	0.00511947
ENSMUSG00000041974	Spidr	224008	180.863	-0.644665	0.179839	-3.58468	0.000337492	0.00517214
ENSMUSG00000073678	Pgap1	241062	162.58	0.714064	0.199467	3.57987	0.000343768	0.00525327
ENSMUSG00000048782	Insc	233752	263.087	-0.606557	0.170305	-3.56159	0.000368619	0.00556937
ENSMUSG00000042595	Fam199x	245622	187.03	0.760711	0.213677	3.5601	0.000370716	0.00558528
ENSMUSG00000064341	ND1	17716	31305.1	0.836889	0.235758	3.54978	0.000385555	0.00573613
ENSMUSG00000037434	Slc30a1	22782	151.837	0.848149	0.239095	3.54733	0.00038915	0.00577568
ENSMUSG00000068794	Col28a1	213945	101.64	-0.805429	0.227398	-3.54193	0.000397212	0.00586065
ENSMUSG00000086429	Gt(ROSA)26Sor	14910	36.7202	1.48467	0.421034	3.52625	0.000421496	0.00617407
ENSMUSG00000021390	Ogn	18295	1092.24	1.1485	0.325873	3.52438	0.000424481	0.00620258
ENSMUSG00000032549	Rab6b	270192	90.6467	-0.835983	0.238029	-3.5121	0.000444574	0.00642116
ENSMUSG00000042742	Bmt2	101148	305.488	0.608886	0.174251	3.4943	0.000475314	0.00677021
ENSMUSG00000035235	Trim13	66597	160.316	0.675561	0.193381	3.49342	0.000476872	0.00678338
ENSMUSG00000048106	4632415L05Rik	70808	223.922	0.654133	0.188355	3.47288	0.000514905	0.00719053
ENSMUSG00000029486	Mrpl1	94061	238.854	0.634751	0.183171	3.46534	0.000529562	0.00735678
ENSMUSG00000068134	Zfp120	104348	155.837	0.839053	0.242777	3.45607	0.000548115	0.00757518
ENSMUSG00000063663	Brwd3	382236	285.927	0.58632	0.169858	3.45183	0.000556795	0.00764518
ENSMUSG00000056271	Lman1l	235416	121.185	-0.733917	0.21426	-3.42535	0.000614	0.00828241
ENSMUSG00000036916	Zfp280c	208968	164.166	0.650357	0.190745	3.40957	0.000650654	0.00863529
ENSMUSG00000023892	Zfp51	22709	114.883	0.959514	0.281562	3.40782	0.000654832	0.00864783
ENSMUSG00000043424	Eif3j2	100042807	78.6968	0.916153	0.268992	3.40588	0.000659521	0.00868829
ENSMUSG00000024921	Smarca2	67155	132.194	0.73357	0.216531	3.38782	0.000704502	0.00912356
ENSMUSG00000031754	Nudt21	68219	170.178	0.698527	0.208321	3.35312	0.00079905	0.0100795
ENSMUSG00000036898	Zfp157	72154	165.89	0.63291	0.18905	3.34785	0.000814418	0.0102132
ENSMUSG00000003746	Man1a	17155	129.41	0.754537	0.225836	3.34109	0.000834508	0.0104041
ENSMUSG00000024030	Abcg1	11307	142.043	-0.674601	0.202879	-3.32514	0.000883734	0.0108534
ENSMUSG00000042745	Id1	15901	190.753	-0.615621	0.185573	-3.3174	0.000908591	0.0111077
ENSMUSG00000056671	Prelid2	77619	100.193	-0.772632	0.233305	-3.31168	0.000927377	0.0112986
ENSMUSG00000033972	Zfp944	319615	120.179	0.845233	0.255591	3.30697	0.000943112	0.0114382
ENSMUSG00000026628	Atf3	11910	94.0786	-0.774743	0.234371	-3.30563	0.00094763	0.011454
ENSMUSG00000035236	Scai	320271	222.201	0.598639	0.181206	3.30364	0.000954384	0.0115226
ENSMUSG00000021815	Mss51	74843	167.917	0.612396	0.185529	3.30081	0.000964046	0.0116262
ENSMUSG00000020646	Mboat2	67216	91.4335	0.804848	0.24392	3.29963	0.000968109	0.0116358
ENSMUSG00000026384	Ptpn4	19258	244.916	0.674904	0.205728	3.28056	0.001036	0.0123134
ENSMUSG00000047242	Taf9b	407786	73.2659	0.909451	0.27766	3.27541	0.00105509	0.0124986
ENSMUSG00000002043	Trappc6a	67091	171.45	-0.615661	0.188081	-3.27339	0.00106266	0.0125467
ENSMUSG00000066705	Fxyd6	59095	91.8923	0.806543	0.246602	3.27063	0.00107308	0.0126277
ENSMUSG00000067001	Serpinb7	116872	45.672	1.13896	0.348272	3.27032	0.00107425	0.0126277
ENSMUSG00000043065	Spice1	212514	163.119	-0.610023	0.18668	-3.26775	0.00108408	0.0126829
ENSMUSG00000029859	Epha1	13835	156.476	-0.637065	0.195826	-3.25322	0.00114104	0.0131669
ENSMUSG00000042271	Nxt2	237082	111.901	0.890052	0.274511	3.24232	0.00118562	0.0135209
ENSMUSG00000059423	Zfp933	242747	122.511	0.794715	0.245099	3.24243	0.00118517	0.0135209
ENSMUSG00000031438	Rnf128	66889	213.221	0.606373	0.187885	3.22736	0.00124939	0.014083
ENSMUSG00000069206	Zfp874a	238692	72.3348	1.00527	0.31348	3.20683	0.00134208	0.014785
ENSMUSG00000074829	2010315B03Rik	630836	96.2249	0.803692	0.250855	3.2038	0.00135624	0.0149257
ENSMUSG00000049511	Htr1b	15551	140.086	0.656372	0.205385	3.19581	0.00139437	0.015286
ENSMUSG00000035329	Fbxo33	70611	176.297	0.615293	0.192811	3.19117	0.00141697	0.0154123
ENSMUSG00000096858	Olfr805	258548	109.487	0.74879	0.23515	3.18431	0.00145098	0.0156148
ENSMUSG00000007617	Homer1	26556	208.965	0.633372	0.199093	3.18129	0.0014662	0.0157154
ENSMUSG00000041431	Ccnb1	268697	78.0417	0.866514	0.27301	3.17393	0.00150392	0.015944
ENSMUSG00000026791	Slc2a8	56017	168.139	-0.5904	0.186242	-3.17006	0.00152407	0.0161256
ENSMUSG00000044461	Shisa2	219134	68.8883	0.890128	0.281068	3.16695	0.00154046	0.0162829
ENSMUSG00000042099	Kank3	80880	53.9697	-0.993445	0.315674	-3.14706	0.00164921	0.0171112
ENSMUSG00000032068	Plet1	76509	88.7376	0.771037	0.245847	3.13625	0.00171124	0.0176011
ENSMUSG00000111080	Gm20300	100504586	155.457	0.714935	0.228692	3.12619	0.00177088	0.0179771
ENSMUSG00000050069	Grem2	23893	107.35	-0.700977	0.224259	-3.12575	0.00177353	0.0179771
ENSMUSG00000062014	Gmfb	63985	2129.67	0.796539	0.255652	3.11572	0.00183499	0.0183963
ENSMUSG00000027708	Dcun1d1	114893	183.517	0.731682	0.235016	3.11333	0.00184989	0.018511
ENSMUSG00000020063	Sirt1	93759	266.584	0.600684	0.193088	3.11093	0.00186497	0.0186271
ENSMUSG00000038379	Ttk	22137	83.2543	0.787915	0.253558	3.10744	0.00188716	0.018796
ENSMUSG00000028261	Ndufaf4	68493	252.614	0.604446	0.196228	3.08032	0.00206777	0.0200534
ENSMUSG00000021728	Emb	13723	107.966	0.766459	0.249202	3.07565	0.00210042	0.0202781
ENSMUSG00000035840	Lysmd3	80289	237.37	0.607539	0.19766	3.07365	0.00211457	0.0203589
ENSMUSG00000074733	Zfp950	414758	187.098	0.707856	0.23049	3.07109	0.00213276	0.0204138
ENSMUSG00000028737	Aldh4a1	212647	164.512	-0.591221	0.192902	-3.06489	0.00217753	0.0206682
ENSMUSG00000035861	Tmprss11b	319875	39.2218	1.23967	0.40492	3.06152	0.00220219	0.0208099
ENSMUSG00000002227	Mov10	17454	147.781	-0.597999	0.195504	-3.05876	0.00222257	0.0209555
ENSMUSG00000038047	Haus6	230376	204.067	0.599008	0.195949	3.05696	0.00223597	0.0209779
ENSMUSG00000038527	C1rl	232371	149.489	-0.593739	0.19475	-3.04872	0.0022982	0.0213892
ENSMUSG00000025321	Itgb8	320910	207.296	0.653626	0.21433	3.04963	0.00229124	0.0213892
ENSMUSG00000021704	Mtx3	382793	175.004	0.599998	0.197392	3.03962	0.00236873	0.0217911
ENSMUSG00000018861	Fdxr	14149	129.813	-0.643358	0.212428	-3.02859	0.00245696	0.022342
ENSMUSG00000022698	Naa50	72117	1769.84	0.781531	0.258133	3.02763	0.00246479	0.0223629
ENSMUSG00000055301	Adh7	11529	137.912	0.652037	0.215538	3.02515	0.00248506	0.0224918
ENSMUSG00000043929	Klhl15	236904	83.9909	0.832417	0.275354	3.02308	0.00250217	0.0226253
ENSMUSG00000048373	Fgfbp1	14181	72.4175	0.834	0.276333	3.01809	0.0025437	0.022904
ENSMUSG00000027835	Pdcd10	56426	134.361	0.761021	0.252331	3.01597	0.0025616	0.0230264
ENSMUSG00000048096	Lmod1	93689	157.837	-0.593598	0.196955	-3.01388	0.00257933	0.0231469
ENSMUSG00000020135	Apc2	23805	56.3626	-0.893077	0.296966	-3.00734	0.00263547	0.023415
ENSMUSG00000032492	Pth1r	19228	54.3663	-0.899911	0.300484	-2.99487	0.00274564	0.0241332
ENSMUSG00000033760	Rbm4b	66704	135.606	0.637711	0.213489	2.98709	0.00281648	0.0245541
ENSMUSG00000041268	Dmxl2	235380	147.737	0.612649	0.205422	2.98239	0.00286006	0.0247948
ENSMUSG00000057726	Serpinb9g	93806	41.0183	1.06517	0.357894	2.97621	0.00291833	0.0250117
ENSMUSG00000078784	1810022K09Rik	69126	109.663	0.753768	0.253603	2.97224	0.0029564	0.025219
ENSMUSG00000026199	Ankzf1	52231	166.075	-0.595629	0.200489	-2.97088	0.00296952	0.0252906
ENSMUSG00000022864	D16Ertd472e	67102	172.114	0.603271	0.203493	2.96458	0.00303099	0.0256693
ENSMUSG00000030351	Tspan11	68498	81.4949	-0.75334	0.254133	-2.96435	0.00303318	0.0256693
ENSMUSG00000022033	Pbk	52033	117.109	0.714286	0.241425	2.95862	0.0030902	0.0261105
ENSMUSG00000031451	Gas6	14456	47.2797	1.01377	0.342874	2.95668	0.00310969	0.0262131
ENSMUSG00000049562	Ap5b1	381201	77.0056	-0.749749	0.253736	-2.95484	0.00312833	0.0263079
ENSMUSG00000079029	Gm5662	435337	49.0583	-0.971261	0.329664	-2.94621	0.0032169	0.0268209
ENSMUSG00000026097	Ormdl1	227102	119.543	0.633668	0.216091	2.93241	0.0033634	0.0276331
ENSMUSG00000037736	Limch1	77569	61.8521	0.913255	0.31152	2.93161	0.00337208	0.0276789
ENSMUSG00000041180	Hectd2	226098	76.2217	0.918421	0.314455	2.92067	0.00349276	0.0284554
ENSMUSG00000071302	2610044O15Rik8	72139	124.453	0.676168	0.232004	2.91446	0.00356303	0.0289214
ENSMUSG00000048371	Pdp2	382051	143.291	0.58772	0.202917	2.89636	0.0037752	0.0300695
ENSMUSG00000043631	Ecm2	407800	43.7687	1.00268	0.347621	2.8844	0.00392158	0.0308449
ENSMUSG00000020577	Tspan13	66109	66.6528	0.816396	0.283757	2.87709	0.00401356	0.0313545
ENSMUSG00000044501	Zfp758	224598	115.37	1.69608	0.589546	2.87693	0.00401568	0.0313545
ENSMUSG00000021510	Zfp729a	212281	186.091	0.650334	0.226162	2.87552	0.00403366	0.0314418
ENSMUSG00000044150	Bclaf3	382252	130.569	0.64627	0.224991	2.87243	0.00407333	0.0315667
ENSMUSG00000032579	Hemk1	69536	111.84	-0.616954	0.214939	-2.87037	0.00409997	0.0316888
ENSMUSG00000067424	Zfp563	240068	117.136	0.664645	0.232015	2.86467	0.00417442	0.0320789
ENSMUSG00000078815	Cacng6	54378	34.5056	1.18013	0.412335	2.86208	0.00420876	0.0322484
ENSMUSG00000073062	Zxdb	668166	45.5179	1.08638	0.380704	2.85362	0.0043224	0.0328619
ENSMUSG00000020424	Castor1	71962	51.6778	-0.88586	0.310683	-2.85133	0.00435371	0.0330062
ENSMUSG00000012429	Mplkip	66308	117.173	0.665612	0.233573	2.8497	0.00437604	0.0331277
ENSMUSG00000000303	Cdh1	12550	36.3911	1.09037	0.382931	2.84742	0.00440746	0.0332486
ENSMUSG00000027360	Hdc	15186	77.567	0.765562	0.268927	2.84673	0.00441705	0.0332975
ENSMUSG00000020911	Krt19	16669	65.0932	-0.808511	0.284822	-2.83865	0.00453042	0.0339607
ENSMUSG00000032298	Neil1	72774	105.612	-0.642074	0.226822	-2.83074	0.004644	0.0345939
ENSMUSG00000061244	Exoc5	105504	1133.19	0.759706	0.269632	2.81757	0.00483891	0.0355996
ENSMUSG00000028453	Fancg	60534	83.3216	-0.693322	0.246185	-2.81627	0.00485854	0.0356949
ENSMUSG00000110444	Gm10033	378466	106.403	0.796889	0.283463	2.81126	0.00493484	0.036122
ENSMUSG00000042029	Ncapg2	76044	193.983	0.601013	0.213832	2.81068	0.00494372	0.0361469
ENSMUSG00000034173	Zbed5	71970	56.1479	0.853676	0.303811	2.80989	0.00495579	0.0362104
ENSMUSG00000057835	Zfp119a	104349	43.0384	1.21029	0.431758	2.80317	0.00506033	0.0368689
ENSMUSG00000013936	Myl2	17906	123.752	0.682995	0.244148	2.79746	0.00515054	0.0372936
ENSMUSG00000112627	4933412E12Rik	71086	66.9121	-0.795979	0.284594	-2.79689	0.00515969	0.0373179
ENSMUSG00000003153	Slc2a3	20527	67.8865	-0.749351	0.270273	-2.77258	0.00556144	0.0396605
ENSMUSG00000035277	Arx	11878	36.7778	1.08359	0.392733	2.7591	0.0057961	0.0409517
ENSMUSG00000057409	Zfp53	24132	171.455	0.602611	0.219231	2.74875	0.00598225	0.0419835
ENSMUSG00000030386	Zfp606	67370	126.932	0.633424	0.230831	2.74411	0.00606757	0.0423937
ENSMUSG00000043372	Hexim2	71059	74.2011	-0.719756	0.263664	-2.72982	0.00633682	0.0438171
ENSMUSG00000014956	Ppp1cb	19046	2236.29	0.837565	0.307402	2.72466	0.0064368	0.0440505
ENSMUSG00000079555	Haus3	231123	136.558	0.678136	0.249302	2.72014	0.00652535	0.044488
ENSMUSG00000070305	Mpzl3	319742	36.956	1.04603	0.387086	2.70233	0.00688555	0.0462832
ENSMUSG00000037316	Bag4	67384	119.772	0.581774	0.215706	2.69707	0.00699519	0.0468257
ENSMUSG00000027661	Slc2a10	170441	57.2268	-0.778156	0.290265	-2.68085	0.00734356	0.0486704
ENSMUSG00000025144	Cenpx	20892	117.993	-0.586804	0.219137	-2.67779	0.00741089	0.0489347
ENSMUSG00000034810	Scn7a	20272	72.2127	0.755545	0.282639	2.67318	0.00751368	0.0493697
ENSMUSG00000034758	Tle6	114606	108.173	-0.588878	0.220506	-2.67057	0.00757215	0.0496623

## Sheet: GSEA_GOBP_myotubes
ID	Description	setSize	enrichmentScore	NES	pvalue	p.adjust	qvalue	rank	leading_edge			core_enrichment
GO:0006007	glucose catabolic process	24	-0.847466	-2.78393	1e-10	6.332e-08	5.74877e-08	259	tags=54%	list=2%	signal=53%	Pfkp/Pgk1/Lrp5/Hk1/Eno1b/Gpi1/Aldoa/Pkm/Ldha/Eno1/Tpi1/Eno2/Pfkl
GO:0006734	NADH metabolic process	35	-0.762673	-2.75456	1e-10	6.332e-08	5.74877e-08	259	tags=34%	list=2%	signal=34%	Pfkp/Pgk1/Hk1/Eno1b/Gpi1/Aldoa/Pkm/Ldha/Eno1/Tpi1/Eno2/Pfkl
GO:0061615	glycolytic process through fructose-6-phosphate	20	-0.881783	-2.75423	1e-10	6.332e-08	5.74877e-08	298	tags=60%	list=3%	signal=58%	Galk1/Pfkp/Pgk1/Hk1/Eno1b/Gpi1/Aldoa/Pkm/Eno1/Tpi1/Eno2/Pfkl
GO:0019320	hexose catabolic process	31	-0.790438	-2.74034	1e-10	6.332e-08	5.74877e-08	980	tags=61%	list=9%	signal=56%	Tkfc/Galm/Bad/Actn3/Gale/Galk1/Pfkp/Pgk1/Lrp5/Hk1/Eno1b/Gpi1/Aldoa/Pkm/Ldha/Eno1/Tpi1/Eno2/Pfkl
GO:0046365	monosaccharide catabolic process	32	-0.788355	-2.73977	1e-10	6.332e-08	5.74877e-08	980	tags=59%	list=9%	signal=54%	Tkfc/Galm/Bad/Actn3/Gale/Galk1/Pfkp/Pgk1/Lrp5/Hk1/Eno1b/Gpi1/Aldoa/Pkm/Ldha/Eno1/Tpi1/Eno2/Pfkl
GO:0061620	glycolytic process through glucose-6-phosphate	19	-0.883305	-2.70733	1e-10	6.332e-08	5.74877e-08	298	tags=63%	list=3%	signal=62%	Galk1/Pfkp/Pgk1/Hk1/Eno1b/Gpi1/Aldoa/Pkm/Eno1/Tpi1/Eno2/Pfkl
GO:0006735	NADH regeneration	17	-0.91322	-2.69867	1e-10	6.332e-08	5.74877e-08	259	tags=65%	list=2%	signal=63%	Pfkp/Pgk1/Hk1/Eno1b/Gpi1/Aldoa/Pkm/Eno1/Tpi1/Eno2/Pfkl
GO:0061621	canonical glycolysis	17	-0.91322	-2.69867	1e-10	6.332e-08	5.74877e-08	259	tags=65%	list=2%	signal=63%	Pfkp/Pgk1/Hk1/Eno1b/Gpi1/Aldoa/Pkm/Eno1/Tpi1/Eno2/Pfkl
GO:0061718	glucose catabolic process to pyruvate	17	-0.91322	-2.69867	1e-10	6.332e-08	5.74877e-08	259	tags=65%	list=2%	signal=63%	Pfkp/Pgk1/Hk1/Eno1b/Gpi1/Aldoa/Pkm/Eno1/Tpi1/Eno2/Pfkl
GO:0016052	carbohydrate catabolic process	104	-0.559467	-2.53723	1e-10	6.332e-08	5.74877e-08	1945	tags=39%	list=18%	signal=33%	Foxk1/Man2b2/Glb1/Mtor/Neu1/Hk2/Naga/Gaa/Sirt6/Myc/Tkfc/Man2c1/Ogdh/Galm/Bad/Actn3/Gale/Eif6/Arl2/Bpgm/Hsd11b1/Galk1/Pfkp/Pygb/Pgam1/Gm2a/Pgk1/Lrp5/Hk1/Eno1b/Gpi1/Ddit4/Aldoa/Pkm/Pgm2/Ldha/Eno1/Tpi1/Eno2/Ier3/Pfkl
GO:0030198	extracellular matrix organization	181	-0.485264	-2.37467	1e-10	6.332e-08	5.74877e-08	1319	tags=47%	list=12%	signal=42%	Adamts5/Smarca4/Colgalt1/Nid1/Prdx4/Col18a1/Tnfrsf1b/Mmp28/Gfod2/Mmp11/Mmp19/Nphp3/Bcl3/Mmp23/Loxl4/Ext1/Itgb3/Pomt1/Hpse/Ets1/Col23a1/Olfml2a/Loxl2/Fscn1/Kif9/Lgals3/Ltbp3/Phldb1/Spock2/Smad3/Mmp14/Tnfrsf11b/Anxa2/Creb3l1/Adamts10/Apbb1/Lamb1/Adamts1/Crtap/Slc2a10/Scx/Ltbp4/P3h4/Col5a2/Pxdn/Fn1/Col8a1/P3h1/Efemp2/Has2/Fkbp10/Adamts12/Pdpn/Nfkb2/Loxl1/Lamb2/Cyp1b1/Adamts7/Col28a1/Adamtsl4/Aebp1/Q…
GO:0043062	extracellular structure organization	181	-0.485264	-2.37467	1e-10	6.332e-08	5.74877e-08	1319	tags=47%	list=12%	signal=42%	Adamts5/Smarca4/Colgalt1/Nid1/Prdx4/Col18a1/Tnfrsf1b/Mmp28/Gfod2/Mmp11/Mmp19/Nphp3/Bcl3/Mmp23/Loxl4/Ext1/Itgb3/Pomt1/Hpse/Ets1/Col23a1/Olfml2a/Loxl2/Fscn1/Kif9/Lgals3/Ltbp3/Phldb1/Spock2/Smad3/Mmp14/Tnfrsf11b/Anxa2/Creb3l1/Adamts10/Apbb1/Lamb1/Adamts1/Crtap/Slc2a10/Scx/Ltbp4/P3h4/Col5a2/Pxdn/Fn1/Col8a1/P3h1/Efemp2/Has2/Fkbp10/Adamts12/Pdpn/Nfkb2/Loxl1/Lamb2/Cyp1b1/Adamts7/Col28a1/Adamtsl4/Aebp1/Q…
GO:0045229	external encapsulating structure organization	181	-0.485264	-2.37467	1e-10	6.332e-08	5.74877e-08	1319	tags=47%	list=12%	signal=42%	Adamts5/Smarca4/Colgalt1/Nid1/Prdx4/Col18a1/Tnfrsf1b/Mmp28/Gfod2/Mmp11/Mmp19/Nphp3/Bcl3/Mmp23/Loxl4/Ext1/Itgb3/Pomt1/Hpse/Ets1/Col23a1/Olfml2a/Loxl2/Fscn1/Kif9/Lgals3/Ltbp3/Phldb1/Spock2/Smad3/Mmp14/Tnfrsf11b/Anxa2/Creb3l1/Adamts10/Apbb1/Lamb1/Adamts1/Crtap/Slc2a10/Scx/Ltbp4/P3h4/Col5a2/Pxdn/Fn1/Col8a1/P3h1/Efemp2/Has2/Fkbp10/Adamts12/Pdpn/Nfkb2/Loxl1/Lamb2/Cyp1b1/Adamts7/Col28a1/Adamtsl4/Aebp1/Q…
GO:0001568	blood vessel development	498	-0.340175	-1.87411	1e-10	6.332e-08	5.74877e-08	1221	tags=24%	list=11%	signal=22%	Mydgf/Hbegf/Ephb4/Hyal1/Tbx3/Adam12/Bmper/Zc3h12a/Epor/Osr1/S100a1/Sufu/Bmp4/Itga7/Tnfsf12/Grn/Xbp1/Plk2/Sphk2/Anxa2/Cxcl12/Creb3l1/E2f2/Vegfb/Emilin2/Foxo4/Itga2b/Srpx2/Bcas3/Epn1/Ppp1r15a/Ephb2/Ahr/Adam8/Ptk2b/Adamts1/Gpx1/Ccm2/Ninj1/Lrp1/Hgs/Edn1/Slc2a10/Il6ra/Gtf2i/Cul7/Pxdn/Pdgfa/Anpep/Fn1/Shb/Adam15/Col8a1/Efemp2/Has2/Fkbp10/Pkd1/Smo/Ptk7/Cspg4/Mfge8/Smad7/Plxnd1/Pdgfrb/Prrx2/Plcd1/Myh9/Eph…
GO:0007155	cell adhesion	756	-0.314756	-1.77446	1e-10	6.332e-08	5.74877e-08	1845	tags=29%	list=17%	signal=26%	Rcc2/Ext1/Tnfaip3/Pik3r2/Spon2/Robo1/Smad6/Itgb3/Dysf/Efnb2/Radil/Hsp90aa1/Cttn/Mapk14/Hpse/Tigit/Pcdhgc5/Trip6/Cd81/Zfp36l1/Ets1/Tm9sf4/Fer/Dact2/Tpm1/Col12a1/Boc/Dock1/Sorbs3/Tsc2/Mybpc2/Lgals1/Dbn1/Jak3/Cited2/Coro1c/Plxnb1/Bcar1/Ntn1/Rpsa/Dnm2/Rps3/Prdx2/Fermt2/Tyro3/Mertk/Lgals3/Dhps/Tenm3/Spock2/Tspan32/Zfp608/Ephb4/Hyal1/L1cam/Dapk3/Adam12/Zc3h12a/Stx4a/Sorbs1/Plxnb2/Bmp4/Flot2/Itga7/Smad3…
GO:0009135	purine nucleoside diphosphate metabolic process	74	-0.605434	-2.53269	1.25881e-10	7.03302e-08	6.38522e-08	1606	tags=39%	list=15%	signal=34%	Hk2/Ak1/Sirt6/Myc/Tkfc/Ogdh/Bad/Actn3/Gale/Eif6/Arl2/Bpgm/Galk1/Pfkp/Nudt18/Pgam1/Pgk1/Hk1/Eno1b/Gpi1/Ddit4/Aldoa/Pkm/Nt5e/Eno1/Tpi1/Eno2/Ier3/Pfkl
GO:0009179	purine ribonucleoside diphosphate metabolic process	74	-0.605434	-2.53269	1.25881e-10	7.03302e-08	6.38522e-08	1606	tags=39%	list=15%	signal=34%	Hk2/Ak1/Sirt6/Myc/Tkfc/Ogdh/Bad/Actn3/Gale/Eif6/Arl2/Bpgm/Galk1/Pfkp/Nudt18/Pgam1/Pgk1/Hk1/Eno1b/Gpi1/Ddit4/Aldoa/Pkm/Nt5e/Eno1/Tpi1/Eno2/Ier3/Pfkl
GO:0046031	ADP metabolic process	72	-0.605347	-2.50627	2.32741e-10	1.22809e-07	1.11498e-07	1606	tags=39%	list=15%	signal=33%	Hk2/Ak1/Sirt6/Myc/Tkfc/Ogdh/Bad/Actn3/Gale/Eif6/Arl2/Bpgm/Galk1/Pfkp/Pgam1/Pgk1/Hk1/Eno1b/Gpi1/Ddit4/Aldoa/Pkm/Nt5e/Eno1/Tpi1/Eno2/Ier3/Pfkl
GO:0009132	nucleoside diphosphate metabolic process	92	-0.559205	-2.46395	3.20736e-10	1.60334e-07	1.45566e-07	1505	tags=34%	list=14%	signal=29%	Ak1/Sirt6/Myc/Cad/Tkfc/Ogdh/Bad/Actn3/Gale/Cant1/Eif6/Arl2/Bpgm/Galk1/Pfkp/Nudt18/Pgam1/Pgk1/Hk1/Eno1b/Gpi1/Ddit4/Aldoa/Pkm/Nt5e/Eno1/Tpi1/Ak4/Eno2/Ier3/Pfkl
GO:0043484	regulation of RNA splicing	149	0.485733	2.18282	3.84011e-10	1.82367e-07	1.65569e-07	2065	tags=38%	list=19%	signal=31%	Clk1/Srsf3/Wdr77/Ptbp2/Eny2/Srsf1/Srsf2/Fmr1/Mbnl1/Clk4/Fus/Slc38a2/Rest/Hnrnpk/Rbmx/Ptbp3/Celf1/Rbm12/Dyrk1a/Tra2b/Srsf6/Rbm3/Cirbp/Celf2/Srsf10/Fam172a/Ccnl1/Rbm25/Tia1/Rbm15/Rbm39/Rbm24/Setx/Hnrnpu/Ddx5/Rbm4/Ildr2/Fxr1/Ahnak2/Hnrnpll/Grsf1/Npm1/Rbm12b2/Srsf7/Ythdc1/Malat1/Ncl/Ern1/Rbm20/Tada2b/Wtap/C1qbp/Smn1/Hnrnph1/Son/Srrm1
GO:0035295	tube development	762	-0.294497	-1.65929	9.36046e-10	4.2336e-07	3.84365e-07	1288	tags=22%	list=12%	signal=21%	Lgals3/Maged1/Ltbp3/Foxp4/Sim2/Mydgf/Hbegf/Ephb4/Hyal1/Tbx3/Vps52/Invs/Adam12/Bmper/Zc3h12a/Epor/Osr1/S100a1/Errfi1/Clmp/Plxnb2/Sufu/Bmp4/Ift172/Itga7/Tnfsf12/Smad3/Mmp14/Cic/Grn/Xbp1/Gdnf/Map2k2/Plk2/Anxa2/Cxcl12/Pak1/Ift140/Cebpa/Creb3l1/E2f2/Ctsz/Hlx/Vegfb/Emilin2/Foxo4/Itga2b/Srpx2/Bcas3/Epn1/C2cd3/Ppp1r15a/Ephb2/Rgma/Ahr/Adam8/Ptk2b/Adamts1/Gpx1/Bag6/Ccm2/Atoh8/Rarg/Ninj1/Lrp1/Hgs/Fkbp8/Edn1…
GO:0001944	vasculature development	521	-0.326441	-1.79796	1.30757e-09	5.64512e-07	5.12516e-07	1221	tags=23%	list=11%	signal=22%	Mydgf/Hbegf/Ephb4/Hyal1/Tbx3/Adam12/Bmper/Zc3h12a/Epor/Osr1/S100a1/Errfi1/Sufu/Bmp4/Itga7/Tnfsf12/Grn/Xbp1/Stk11/Plk2/Sphk2/Anxa2/Cxcl12/Creb3l1/E2f2/Vegfb/Emilin2/Foxo4/Itga2b/Srpx2/Bcas3/Epn1/Ppp1r15a/Ephb2/Ahr/Adam8/Ptk2b/Adamts1/Gpx1/Ccm2/Ninj1/Lrp1/Hgs/Edn1/Slc2a10/Il6ra/Gtf2i/Cul7/Pxdn/Pdgfa/Anpep/Fn1/Shb/Adam15/Col8a1/Efemp2/Has2/Fkbp10/Pkd1/Smo/Pdpn/Ptk7/Cspg4/Mfge8/Smad7/Plxnd1/Pdgfrb/Pr…
GO:0006165	nucleoside diphosphate phosphorylation	72	-0.589609	-2.44111	1.56087e-09	6.44569e-07	5.85199e-07	1606	tags=38%	list=15%	signal=32%	Hk2/Ak1/Sirt6/Myc/Tkfc/Ogdh/Actn3/Gale/Eif6/Arl2/Bpgm/Galk1/Pfkp/Pgam1/Pgk1/Hk1/Eno1b/Gpi1/Ddit4/Aldoa/Pkm/Eno1/Tpi1/Ak4/Eno2/Ier3/Pfkl
GO:0048514	blood vessel morphogenesis	428	-0.334301	-1.81021	2.03628e-09	8.05859e-07	7.31633e-07	1221	tags=24%	list=11%	signal=22%	Mydgf/Hbegf/Ephb4/Hyal1/Adam12/Bmper/Zc3h12a/Epor/S100a1/Bmp4/Itga7/Tnfsf12/Grn/Xbp1/Plk2/Anxa2/Cxcl12/Creb3l1/E2f2/Vegfb/Emilin2/Foxo4/Itga2b/Srpx2/Bcas3/Epn1/Ppp1r15a/Ephb2/Ahr/Adam8/Ptk2b/Adamts1/Gpx1/Ccm2/Ninj1/Lrp1/Hgs/Edn1/Gtf2i/Cul7/Pxdn/Pdgfa/Anpep/Fn1/Shb/Adam15/Col8a1/Efemp2/Has2/Fkbp10/Smo/Cspg4/Mfge8/Smad7/Plxnd1/Pdgfrb/Prrx2/Plcd1/Myh9/Epha1/Cyp1b1/Id1/Itga5/Hes1/Sox4/Junb/Unc5b/Jun/…
GO:0009185	ribonucleoside diphosphate metabolic process	85	-0.55661	-2.39086	2.91341e-09	1.06429e-06	9.66262e-07	1505	tags=36%	list=14%	signal=32%	Hk2/Ak1/Sirt6/Myc/Cad/Tkfc/Ogdh/Bad/Actn3/Gale/Cant1/Eif6/Arl2/Bpgm/Galk1/Pfkp/Nudt18/Pgam1/Pgk1/Hk1/Eno1b/Gpi1/Ddit4/Aldoa/Pkm/Nt5e/Eno1/Tpi1/Eno2/Ier3/Pfkl
GO:0035239	tube morphogenesis	617	-0.303848	-1.69865	2.81173e-09	1.06429e-06	9.66262e-07	2038	tags=30%	list=19%	signal=26%	Zmiz1/Btrc/Plcg1/Prcp/Dab2ip/Wasf2/Mmp19/Pdgfb/Emp2/Nphp3/Mgp/Src/Cfl1/Naxe/Ext1/Pik3r2/Robo1/Map3k3/Prickle1/Smad6/Apob/Ptgs2/Itgb3/Dysf/Efnb2/Kif3a/Arhgap35/Cdk20/Mapk14/Hpse/Lzts2/Adgra2/Rxra/Plcd3/Zfp36l1/Ets1/Hk2/Fzd1/Vash1/Tsc2/Sirt6/Stra6/Cited2/Loxl2/Pfn1/Ntn1/Emc10/Mthfd1l/Myc/Lgals3/Maged1/Foxp4/Mydgf/Hbegf/Ephb4/Hyal1/Tbx3/Adam12/Bmper/Zc3h12a/Epor/Osr1/S100a1/Plxnb2/Sufu/Bmp4/Ift172/I…
GO:0006090	pyruvate metabolic process	86	-0.551143	-2.39629	3.32347e-09	1.16912e-06	1.06144e-06	556	tags=30%	list=5%	signal=29%	Myc/Pdk2/Tkfc/Ogdh/Actn3/Gale/Eif6/Arl2/Bpgm/Galk1/Pfkp/Pgam1/Pgk1/Hk1/Eno1b/Gpi1/Ddit4/Aldoa/Pkm/Ldha/Eno1/Tpi1/Eno2/Ier3/Pdk1/Pfkl
GO:0006096	glycolytic process	65	-0.605967	-2.4634	3.61413e-09	1.18369e-06	1.07466e-06	1307	tags=35%	list=12%	signal=31%	Myc/Tkfc/Ogdh/Actn3/Gale/Eif6/Arl2/Bpgm/Galk1/Pfkp/Pgam1/Pgk1/Hk1/Eno1b/Gpi1/Ddit4/Aldoa/Pkm/Eno1/Tpi1/Eno2/Ier3/Pfkl
GO:0006757	ATP generation from ADP	65	-0.605967	-2.4634	3.61413e-09	1.18369e-06	1.07466e-06	1307	tags=35%	list=12%	signal=31%	Myc/Tkfc/Ogdh/Actn3/Gale/Eif6/Arl2/Bpgm/Galk1/Pfkp/Pgam1/Pgk1/Hk1/Eno1b/Gpi1/Ddit4/Aldoa/Pkm/Eno1/Tpi1/Eno2/Ier3/Pfkl
GO:0031589	cell-substrate adhesion	241	-0.396727	-2.02466	3.90553e-09	1.23649e-06	1.1226e-06	1503	tags=32%	list=14%	signal=28%	Dock1/Sorbs3/Lgals1/Dbn1/Coro1c/Bcar1/Dnm2/Fermt2/Tyro3/Mertk/Spock2/L1cam/Dapk3/Sorbs1/Itga7/Smad3/Mmp14/Mink1/Ston1/Bcr/Actn3/Itga2b/Lamb1/Bcas3/Adam8/Ptk2b/Nedd9/Carmil1/Ninj1/Lrp1/Tiam1/Msln/Fn1/Adam15/Col8a1/Efemp2/Has2/Axl/Zyx/Adamts12/Pdpn/Lims2/Actn1/Ppard/Actn4/Lamb2/P4hb/Plekha2/Itga3/Epha1/Itga5/Vcl/Sdc4/Calr/Itga10/Nid2/Itgb5/Flna/Triobp/Lama5/Rras/Nrp1/Peak1/Cd63/Itga11/Col16a1/Fbln2…
GO:0005975	carbohydrate metabolic process	375	-0.349249	-1.86759	4.08737e-09	1.25232e-06	1.13697e-06	2046	tags=30%	list=19%	signal=25%	Soga1/Man1c1/Irs2/Fam3a/Pgls/Ap2a1/Chst2/Pdgfb/Foxk1/Src/B3gat3/Man2b2/Glb1/C1qtnf12/Ext1/Dysf/Mtor/Mapk14/Fuom/Neu1/Ldhb/Hk2/Dcxr/Brat1/Hectd4/Naga/Gaa/Sirt6/Pomk/Cbr2/Mogs/Fggy/Glb1l/B3gnt9/Myc/Ganab/Pdk2/Hyal1/Tkfc/Slc37a4/Idh2/Pgghg/Fuca1/Sorbs1/Isyna1/Pmm1/Man2c1/Man2a2/Ogdh/Mlycd/Ext2/Stk11/Galm/Man1b1/Bad/Actn3/Renbp/St3gal2/Acadm/Ptk2b/Gale/Chst14/St3gal4/Chst15/St6galnac6/Wdtc1/Edem2/Chs…
GO:0030199	collagen fibril organization	44	-0.671174	-2.54304	4.51638e-09	1.34052e-06	1.21705e-06	702	tags=52%	list=7%	signal=49%	Crtap/Scx/P3h4/Col5a2/Pxdn/P3h1/Efemp2/Fkbp10/Adamts12/Loxl1/Cyp1b1/Adamts7/Aebp1/Plod3/Loxl3/Adamts2/Col1a2/Serpinh1/Emilin1/Col1a1/Col5a1/Col3a1/P4ha1
GO:0046939	nucleotide phosphorylation	76	-0.573433	-2.41145	8.88548e-09	2.5574e-06	2.32184e-06	1606	tags=37%	list=15%	signal=32%	Hk2/Ak1/Sirt6/Myc/Tkfc/Ogdh/Actn3/Pnkp/Gale/Eif6/Arl2/Bpgm/Galk1/Pfkp/Pgam1/Pgk1/Hk1/Eno1b/Gpi1/Ddit4/Aldoa/Pkm/Eno1/Tpi1/Ak4/Eno2/Ier3/Pfkl
GO:0044282	small molecule catabolic process	213	-0.400451	-2.0044	1.17962e-08	3.29532e-06	2.99179e-06	2271	tags=34%	list=21%	signal=28%	Eci1/Tysnd1/Acads/Khk/Got2/Pnp/Hoga1/Irs2/Foxk1/Glb1/Haghl/Abcd1/Acaa2/Mtor/Hadh/Acot8/Crat/Dcxr/Pycrl/Oat/Sardh/Scarb1/Lpin3/Pex5/Scly/Gls2/Lipe/Nagk/Gatd1/Acadvl/Tkfc/Hmgcl/Park7/Abcd4/Mlycd/Acad11/Galm/Bad/Csad/Actn3/Pdxp/Renbp/Bcat2/Acadm/Mgat1/Gale/Acot7/Ilvbl/Acaa1a/Amdhd2/Aldh1l1/Aldh4a1/Ppard/Fah/Galk1/Pfkp/Ddah2/Slc27a4/Apoe/Pgk1/Lrp5/Ddah1/Hk1/Xdh/Eno1b/Gpi1/Aldoa/Pkm/Ldha/Eno1/Tpi1/Eno…
GO:0019318	hexose metabolic process	173	-0.422897	-2.05737	1.40766e-08	3.81998e-06	3.46813e-06	2046	tags=35%	list=19%	signal=29%	Soga1/Man1c1/Irs2/Fam3a/Foxk1/Src/Man2b2/Glb1/C1qtnf12/Mapk14/Fuom/Hk2/Dcxr/Brat1/Hectd4/Cbr2/Myc/Pdk2/Tkfc/Slc37a4/Fuca1/Sorbs1/Pmm1/Man2c1/Man2a2/Mlycd/Stk11/Galm/Bad/Actn3/Acadm/Gale/Chst15/Wdtc1/Pgp/Nisch/C1qtnf1/Pofut2/Slc2a8/Atf3/Fbn1/Galk1/Pfkp/Pgam1/Pgk1/H6pd/Lrp5/Hk1/Eno1b/Gpi1/Aldoa/Pkm/Pgm2/Ldha/Eno1/Tpi1/Eno2/Pdk1/Igfbp4/Pfkl
GO:0030155	regulation of cell adhesion	478	-0.31582	-1.73338	2.2424e-08	5.91619e-06	5.37126e-06	2044	tags=32%	list=19%	signal=27%	Ank3/Nfkbiz/Zmiz1/S100a10/Chst2/F11r/Pdgfb/Emp2/Vsir/Src/Igfbp2/Cfl1/Erbb2/Rcc2/Tnfaip3/Pik3r2/Itgb3/Dysf/Efnb2/Hsp90aa1/Mapk14/Hpse/Tigit/Cd81/Ets1/Dact2/Tpm1/Dock1/Tsc2/Lgals1/Dbn1/Jak3/Cited2/Coro1c/Plxnb1/Bcar1/Dnm2/Rps3/Prdx2/Fermt2/Lgals3/Dhps/Tenm3/Spock2/Tspan32/Zfp608/Ephb4/Hyal1/L1cam/Dapk3/Zc3h12a/Stx4a/Plxnb2/Bmp4/Flot2/Smad3/Mmp14/Xbp1/Mink1/Cxcl12/Adam19/Bad/Hlx/Emilin2/Lamb1/Bcas3/…
GO:0050684	regulation of mRNA processing	123	0.481153	2.10627	3.80442e-08	9.76606e-06	8.86653e-06	2301	tags=40%	list=22%	signal=32%	Srsf3/Wdr77/Cpsf6/Srsf2/Fmr1/Mbnl1/Dhx9/Cdc73/Rest/Hnrnpk/Rbmx/Ptbp3/Celf1/Dyrk1a/Dhx36/Tra2b/Ccnt1/Srsf6/Rbm3/Cirbp/Nudt21/Ccnb1/Celf2/Srsf10/Fam172a/Rbm25/Tia1/Rbm15/Rbm39/Rbm24/Hnrnpu/Ddx5/Rbm4/Iws1/Fxr1/Npm1/Srsf7/Ythdc1/Malat1/Ncl/Wtap/C1qbp/Son/Srrm1/Cpeb3/Papola/Cpeb1/Hspa8/Mbnl3
GO:0016071	mRNA metabolic process	601	0.321759	1.68508	4.06057e-08	1.01493e-05	9.21446e-06	2090	tags=27%	list=20%	signal=23%	Rc3h2/Hnrnpdl/Cnot6l/Srsf3/Wdr77/Ythdf3/Syncrip/Ptbp2/Thoc1/Pum2/Cpsf6/Srsf1/Rc3h1/Cnot6/Srsf2/Fmr1/Prpf39/Mbnl1/Dhx9/Fus/Rnpc3/Cdc73/Hipk3/Luc7l2/Rest/Etf1/Hnrnpk/Atf2/Rbmx/Ptbp3/Hnrnpa1/Tent4b/Celf1/Pnrc2/Khdc4/Dyrk1a/Tirap/Dhx36/Smg1/Tra2b/Sf3b1/Cebpg/Hnrnpd/Ccnt1/Srsf6/Rbm3/Cirbp/Nudt21/Gspt1/Cnot7/Luc7l3/Ccnb1/Prpf40a/Paxbp1/Rbm26/Prpf38b/Dhx15/Celf2/Srsf10/Ppp4r2/Pan3/Xrn1/Rbm4b/Xrn2/Smndc1…
GO:0001666	response to hypoxia	156	-0.429032	-2.06923	7.06622e-08	1.68307e-05	1.52805e-05	1786	tags=33%	list=17%	signal=28%	Acaa2/Eif4ebp1/Mtor/Stub1/Zfp36l1/Tm9sf4/Scap/Tbl2/Tsc2/Cited2/Loxl2/Egln3/Myc/Plat/Smad3/Pak1/Bad/Alkbh5/Vegfb/Nol3/Camk2g/Plekhn1/Prmt2/Adam8/Pld2/Itpr2/Tmbim6/Edn1/Usp19/Ppard/Slc2a8/Fosl2/P4hb/Hyou1/Higd1a/Pml/Mgarp/Ptgis/Pgk1/Ddah1/Map2k1/Eno1b/Egln1/Vegfa/Ddit4/Bnip3/Eno1/Ak4/Fam162a/Pdk1/Egr1
GO:1903311	regulation of mRNA metabolic process	247	0.389334	1.86734	7.08811e-08	1.68307e-05	1.52805e-05	2338	tags=35%	list=22%	signal=28%	Rc3h2/Cnot6l/Srsf3/Wdr77/Ythdf3/Syncrip/Pum2/Cpsf6/Srsf1/Rc3h1/Cnot6/Srsf2/Fmr1/Mbnl1/Dhx9/Fus/Cdc73/Rest/Hnrnpk/Rbmx/Ptbp3/Tent4b/Celf1/Dyrk1a/Tirap/Dhx36/Tra2b/Hnrnpd/Ccnt1/Srsf6/Rbm3/Cirbp/Nudt21/Cnot7/Ccnb1/Celf2/Srsf10/Pan3/Fam172a/Fastkd2/Rbm25/Tia1/Rbm15/Rbm39/Rbm24/Mex3d/Dicer1/Hnrnpu/Myef2/Hnrnpr/Ddx5/Rbm4/Iws1/Pnpt1/Fxr1/Tut4/Exosc3/Fastkd1/Larp4b/Ythdf2/Paip1/Npm1/Srsf7/Ythdc1/Malat1/Y…
GO:0008380	RNA splicing	364	0.359723	1.79855	7.88573e-08	1.8268e-05	1.65853e-05	2090	tags=27%	list=20%	signal=23%	Clk1/Srsf3/Wdr77/Syncrip/Ptbp2/Eny2/Thoc1/Srsf1/Srsf2/Fmr1/Prpf39/Mbnl1/Dhx9/Clk4/Fus/Rnpc3/Slc38a2/Luc7l2/Rest/Hnrnpk/Rbmx/Ptbp3/Hnrnpa1/Celf1/Rbm12/Khdc4/Dyrk1a/Ivns1abp/Tra2b/Sf3b1/Srsf6/Rbm3/Cirbp/Luc7l3/Prpf40a/Paxbp1/Prpf38b/Dhx15/Celf2/Srsf10/Ppp4r2/Rbm4b/Smndc1/Fam172a/Ccnl1/Rbm25/Tia1/Snrpd1/Thoc2/Rbm15/Prpf4b/Rbm39/Rbm24/Setx/Snrpb2/Hnrnpu/Ddx46/Ddx5/Rbm4/Sfpq/Iws1/Ildr2/Fxr1/Ahnak2/Hnr…
GO:0001525	angiogenesis	349	-0.33973	-1.81081	8.7292e-08	1.97405e-05	1.79222e-05	1221	tags=25%	list=11%	signal=23%	Mydgf/Hbegf/Ephb4/Hyal1/Adam12/Bmper/Zc3h12a/S100a1/Bmp4/Tnfsf12/Grn/Xbp1/Plk2/Anxa2/Cxcl12/Creb3l1/E2f2/Vegfb/Emilin2/Foxo4/Itga2b/Srpx2/Bcas3/Epn1/Ppp1r15a/Ephb2/Ahr/Adam8/Ptk2b/Adamts1/Gpx1/Ccm2/Ninj1/Hgs/Edn1/Gtf2i/Pxdn/Pdgfa/Anpep/Fn1/Shb/Adam15/Col8a1/Cspg4/Mfge8/Plxnd1/Pdgfrb/Plcd1/Myh9/Epha1/Cyp1b1/Id1/Itga5/Unc5b/Jun/Ecm1/Pml/Amotl2/Spry2/Hspg2/Lif/Bsg/Angpt4/Flna/Angptl4/Nfatc4/Rras/Nrp…
GO:0048646	anatomical structure formation involved in morphogenesis	783	-0.273998	-1.54716	9.50819e-08	2.10021e-05	1.90676e-05	1866	tags=27%	list=17%	signal=24%	Paf1/Naxe/Ext1/Tnfaip3/Pik3r2/Robo1/Map3k3/Prickle1/Ptgs2/Itgb3/Dysf/Efnb2/Arhgap35/Cdk20/Mapk14/Hpse/Adgra2/Rxra/Tcirg1/Cd81/Plekho1/Nfix/Plcd3/Ets1/Ror2/Pef1/Hk2/Tpm1/Slc4a2/Col12a1/Fzd1/Ercc1/Dock1/Vash1/Ccdc136/Tsc2/Sirt6/Stra6/Ttll1/Mfn2/Ecsit/Cited2/Loxl2/Pfn1/Ptgfrn/Armc5/Emc10/Ifitm1/Mthfd1l/Furin/Cnot3/Lgals3/Phldb1/Msx1/Mydgf/Hbegf/Ephb4/Hyal1/Tbx3/Snai1/Adam12/Bmper/Zc3h12a/Osr1/S100a1…
GO:0006396	RNA processing	795	0.294022	1.57497	1.49684e-07	3.23113e-05	2.93352e-05	2802	tags=30%	list=26%	signal=24%	Clk1/Cnot6l/Srsf3/Wdr77/Ddx3x/Syncrip/Ptbp2/Eny2/Thoc1/Pum2/Cpsf6/Srsf1/Srsf2/Fmr1/Prpf39/Mbnl1/Dhx9/Clk4/Fus/Dis3/Rnpc3/Cdc73/Slc38a2/Luc7l2/Rest/Hnrnpk/Rbmx/Ptbp3/Riok3/Hnrnpa1/Tent4b/Celf1/Rbm12/Khdc4/Dyrk1a/Brix1/Ivns1abp/Dhx36/Tra2b/Sf3b1/Ccnt1/Mrpl1/Srsf6/Rbm3/Cirbp/Mettl6/Nudt21/Nifk/Ddx21/Luc7l3/Ccnb1/Prpf40a/Paxbp1/Rbm26/Prpf38b/Tsr1/Dhx15/Pus10/Celf2/Srsf10/Ppp4r2/Pan3/Xrn1/Rbm4b/Xrn2/S…
GO:0000380	alternative mRNA splicing via spliceosome	63	0.568316	2.20096	2.44158e-07	5.04132e-05	4.57698e-05	1795	tags=44%	list=17%	signal=37%	Srsf1/Srsf2/Fmr1/Mbnl1/Dhx9/Rest/Rbmx/Hnrnpa1/Celf1/Dyrk1a/Tra2b/Srsf6/Celf2/Fam172a/Rbm25/Tia1/Rbm15/Rbm24/Hnrnpu/Ddx5/Rbm4/Sfpq/Fxr1/Strap/Ythdc1/Malat1/Cdk13/Wtap
GO:0005996	monosaccharide metabolic process	183	-0.403083	-1.97847	2.42549e-07	5.04132e-05	4.57698e-05	2046	tags=33%	list=19%	signal=27%	Soga1/Man1c1/Irs2/Fam3a/Foxk1/Src/Man2b2/Glb1/C1qtnf12/Mapk14/Fuom/Hk2/Dcxr/Brat1/Hectd4/Cbr2/Fggy/Myc/Pdk2/Tkfc/Slc37a4/Fuca1/Sorbs1/Pmm1/Man2c1/Man2a2/Mlycd/Stk11/Galm/Bad/Actn3/Acadm/Gale/Chst15/Wdtc1/Pgp/Nisch/C1qtnf1/Pofut2/Slc2a8/Atf3/Fbn1/Galk1/Pfkp/Pgam1/Pgk1/H6pd/Lrp5/Hk1/Eno1b/Gpi1/Aldoa/Pkm/Pgm2/Ldha/Eno1/Tpi1/Eno2/Pdk1/Igfbp4/Pfkl
GO:0046034	ATP metabolic process	169	-0.416539	-2.02443	2.95275e-07	5.84274e-05	5.30458e-05	1508	tags=25%	list=14%	signal=22%	Atp5d/Ak1/Ndufa3/Sirt6/Dguok/Myc/Ndufa11/Tkfc/Ogdh/Sphk2/Bad/Ndufa7/Actn3/Sdhc/Gale/Ndufa13/Eif6/Arl2/Bpgm/Ndufs7/Ndufa2/Atp5e/Galk1/Pfkp/Tspo/Ndufv3/Pgam1/Pgk1/Hk1/Map2k1/Eno1b/Gpi1/Ddit4/Aldoa/Pkm/Nt5e/Eno1/Tpi1/Ak4/Eno2/Ier3/Pfkl
GO:0032787	monocarboxylic acid metabolic process	346	-0.32914	-1.74695	2.9326e-07	5.84274e-05	5.30458e-05	2719	tags=34%	list=25%	signal=26%	Hsd17b4/Cpt1a/Acad12/Gpx4/Cav1/Lonp2/Dbi/Eno3/Acss2/Lypla2/Amacr/Fads1/Ephx1/Jmjd8/Ivd/Mecr/Etfb/Enpp1/Fasn/Acot11/Ndufs6/Alox5/Stat3/Eci1/Tysnd1/Acads/Khk/Adipor1/Hoga1/Alox5ap/Irs2/Foxk1/Scd2/Haghl/Cpt1c/Abcd1/Ptgs2/Acaa2/Mtor/Hadh/Mapk14/Acot8/Ldhb/Hk2/Crat/Dcxr/Scap/Decr2/Sirt6/Scd1/Lpin3/Pex5/Acsf2/Mthfd1l/Lipe/Dagla/Myc/Gatd1/Acadvl/Hyi/Pdk2/Tkfc/Slc37a4/Idh2/Park7/Abcd4/Ptgr1/Ogdh/Mlycd/Ac…
GO:0006397	mRNA processing	403	0.340904	1.71744	3.27907e-07	6.35604e-05	5.77059e-05	2090	tags=27%	list=20%	signal=22%	Cnot6l/Srsf3/Wdr77/Syncrip/Ptbp2/Thoc1/Cpsf6/Srsf1/Srsf2/Fmr1/Prpf39/Mbnl1/Dhx9/Rnpc3/Cdc73/Luc7l2/Rest/Hnrnpk/Rbmx/Ptbp3/Hnrnpa1/Tent4b/Celf1/Khdc4/Dyrk1a/Dhx36/Tra2b/Sf3b1/Ccnt1/Srsf6/Rbm3/Cirbp/Nudt21/Luc7l3/Ccnb1/Prpf40a/Paxbp1/Rbm26/Prpf38b/Dhx15/Celf2/Srsf10/Ppp4r2/Pan3/Rbm4b/Xrn2/Smndc1/Fam172a/Rbm25/Tia1/Snrpd1/Thoc2/Rbm15/Prpf4b/Rbm39/Rbm24/Rbm27/Setx/Snrpb2/Hnrnpu/Ddx46/Ddx5/Rbm4/Sfpq/P…
GO:0009199	ribonucleoside triphosphate metabolic process	193	-0.391012	-1.91471	3.53553e-07	6.7161e-05	6.09749e-05	1508	tags=24%	list=14%	signal=21%	Atp5d/Ak1/Ndufa3/Sirt6/Dguok/Myc/Ndufa11/Cad/Tkfc/Ogdh/Impdh1/Sphk2/Bad/Ndufa7/Actn3/Lrrk2/Sdhc/Gale/Ndufa13/Uck2/Eif6/Arl2/Bpgm/Ndufs7/Ndufa2/Atp5e/Galk1/Pfkp/Tspo/Ndufv3/Pgam1/Pgk1/Hk1/Map2k1/Eno1b/Gpi1/Ddit4/Aldoa/Pkm/Nt5e/Eno1/Tpi1/Ak4/Eno2/Ier3/Pfkl
GO:0097529	myeloid leukocyte migration	113	-0.462004	-2.11979	3.88386e-07	7.23312e-05	6.56689e-05	1288	tags=28%	list=12%	signal=25%	Lgals3/Slc37a4/Irak4/Gbf1/Mmp14/Cxcl12/Bcr/Vegfb/Il34/Adam8/Ptk2b/Ninj1/Edn1/Nbl1/Myo9b/Mapk3/Pde4d/Dapk2/Swap70/Cd9/Il17rc/Bsg/Cmklr1/Cnn2/Emilin1/Vegfa/Mif/Ppia/Thbs1/Dusp1/Serpine1/Gpr35
GO:0010810	regulation of cell-substrate adhesion	157	-0.413982	-1.99595	6.5277e-07	0.000119231	0.000108249	1503	tags=32%	list=14%	signal=28%	Dock1/Lgals1/Dbn1/Coro1c/Bcar1/Dnm2/Fermt2/Spock2/L1cam/Dapk3/Smad3/Mmp14/Mink1/Bcas3/Ptk2b/Nedd9/Carmil1/Ninj1/Lrp1/Fn1/Adam15/Col8a1/Efemp2/Has2/Pdpn/Lims2/Actn4/P4hb/Plekha2/Itga3/Epha1/Itga5/Vcl/Sdc4/Calr/Flna/Triobp/Rras/Nrp1/Peak1/Col16a1/Fbln2/Ccdc80/Dlc1/Emilin1/Vegfa/Col1a1/Thbs1/Serpine1/Postn
GO:0048024	regulation of mRNA splicing via spliceosome	86	0.50846	2.08144	7.9229e-07	0.000131794	0.000119654	2065	tags=42%	list=19%	signal=34%	Srsf3/Wdr77/Srsf2/Fmr1/Mbnl1/Rest/Hnrnpk/Rbmx/Ptbp3/Celf1/Dyrk1a/Tra2b/Srsf6/Rbm3/Cirbp/Celf2/Srsf10/Fam172a/Rbm25/Tia1/Rbm15/Rbm39/Rbm24/Hnrnpu/Ddx5/Rbm4/Fxr1/Npm1/Srsf7/Ythdc1/Malat1/Ncl/Wtap/C1qbp/Son/Srrm1
GO:0060326	cell chemotaxis	144	-0.418349	-1.96973	7.81676e-07	0.000131794	0.000119654	1302	tags=27%	list=12%	signal=24%	Oxsr1/Lgals3/Hbegf/Slc37a4/Gbf1/Rab13/Coro1b/Cxcl12/Plekhg5/Arrb2/Vegfb/Il34/Adam8/Ptk2b/Ninj1/Edn1/Nbl1/Myo9b/Mapk3/Pde4d/Dapk2/Swap70/Trpm4/Pdgfrb/Il17rc/Calr/Bsg/Abcc1/Cmklr1/Gstp1/Nrp1/Nr4a1/Vegfa/Mif/Ppia/Thbs1/Dusp1/Serpine1/Gpr35
GO:0070647	protein modification by small protein conjugation or removal	691	0.294561	1.57142	8.04805e-07	0.000131794	0.000119654	2510	tags=31%	list=23%	signal=25%	Otud4/Cbfb/Ube2d3/Rc3h2/Ube3a/Rlim/Usp14/Rnf11/Ube2w/Ddx3x/Bmi1/Eny2/Gclc/Pcnp/Rc3h1/Cops2/Cul3/G2e3/Uba6/Ube2d1/Rnf103/Cdc73/Dzip3/Cdc27/Xiap/Rnf138/Mapk8/Ube2g1/Mib1/Kbtbd8/Spopl/Desi2/Vcpip1/Ube2d2a/Cul4b/Rnf13/Fbxw7/Tgfbr1/Ivns1abp/Ube2n/Rnf2/Fbxo11/Gnl3/Trim13/Ogt/Rnf38/Trim23/Usp31/Wsb1/Klhl9/Eloc/Usp1/Fbxo33/Arih1/Trim33/Usp13/Cul2/Ubr1/Usp9x/Plaa/Dcun1d1/Sirt1/Klhl41/Nae1/Ube3c/Mad2l1/Klh…
GO:0022603	regulation of anatomical structure morphogenesis	647	-0.27829	-1.55133	8.02455e-07	0.000131794	0.000119654	2084	tags=30%	list=19%	signal=26%	Adck1/Fgd1/Mul1/Dvl2/Rhobtb2/Myh10/Plcg1/Dab2ip/S100a10/F11r/Epb41l2/Emp2/Pink1/Src/Cfl1/Parp6/Naxe/Rcc2/Tnfaip3/Robo1/Bcl9l/Eif2b2/Itgb3/Efnb2/Kif3a/Arhgap35/Ndel1/Hpse/Capzb/Kif1a/Adgra2/Rxra/Plekho1/Gorasp1/Ets1/Ror2/Unc13a/Hk2/Tpm1/Fzd1/Dock1/Vash1/Tsc2/Sirt6/Dbn1/Mfn2/Cited2/Coro1c/Plxnb1/Rhoc/Bcar1/Ntn1/Emc10/Twf2/Dnm2/Fermt2/Gm14137/Lgals3/Maged1/Phldb1/Msx1/Mydgf/Ephb4/Hyal1/L1cam/Dapk3/D…
GO:0030334	regulation of cell migration	633	-0.275681	-1.53693	7.83413e-07	0.000131794	0.000119654	2034	tags=28%	list=19%	signal=24%	Irs2/Sun2/Plcg1/Evl/Prcp/Dab2ip/Chst2/Pdgfb/Dpysl3/Emp2/Vsir/Bst2/Src/P2rx4/Rcc2/Pik3r2/Robo1/Map3k3/Ptgs2/Itgb3/Tmsb10/Dysf/Mtor/Hpse/Adgra2/Trip6/Cd81/Ets1/Ror2/Lmna/Fer/Mgat3/Tpm1/Tmsb4x/Ldlrad4/Rack1/Dock1/Vash1/Tsc2/Cd151/Acta2/Cited2/Coro1c/Plxnb1/Rhoc/Bcar1/Pfn1/Ntn1/Emc10/Ifitm1/Fermt2/Fgf21/Furin/Myc/Oxsr1/Lgals3/Hbegf/Hyal1/Dapk3/Snai1/Bmper/Zc3h12a/Idh2/Stx4a/Park7/Vim/Plxnb2/Gna12/Slc…
GO:0072359	circulatory system development	794	-0.265157	-1.50012	7.50065e-07	0.000131794	0.000119654	1271	tags=19%	list=12%	signal=18%	Ap1b1/Foxp4/Msx1/Mapk11/Mydgf/Hbegf/Ephb4/Hyal1/Tbx3/Invs/Snai1/Adam12/Bmper/Zc3h12a/Epor/Osr1/S100a1/Errfi1/Sufu/Bmp4/Ift172/Itga7/Tnfsf12/Smad3/Grn/Xbp1/Stk11/Map2k2/Plk2/Sphk2/Anxa2/Cxcl12/Adam19/Pak1/Ift140/Creb3l1/E2f2/Arrb2/Vegfb/Emilin2/Foxo4/Itga2b/Srpx2/Bcas3/Epn1/C2cd3/Ppp1r15a/Ephb2/Bcor/Ahr/Acadm/Adam8/Ptk2b/Adamts1/Gpx1/Xirp1/Ccm2/Ninj1/Lrp1/Hgs/Edn1/Slc2a10/Il6ra/Speg/Lemd2/Scx/Mapk…
GO:0036293	response to decreased oxygen levels	160	-0.405073	-1.9541	9.0867e-07	0.00014628	0.000132807	1786	tags=32%	list=17%	signal=27%	Acaa2/Eif4ebp1/Mtor/Stub1/Zfp36l1/Tm9sf4/Scap/Tbl2/Tsc2/Cited2/Loxl2/Egln3/Myc/Plat/Smad3/Pak1/Bad/Alkbh5/Vegfb/Nol3/Camk2g/Plekhn1/Prmt2/Adam8/Pld2/Itpr2/Tmbim6/Edn1/Usp19/Ppard/Slc2a8/Fosl2/P4hb/Hyou1/Higd1a/Pml/Mgarp/Ptgis/Pgk1/Ddah1/Map2k1/Eno1b/Egln1/Vegfa/Ddit4/Bnip3/Eno1/Ak4/Fam162a/Pdk1/Egr1
GO:0071456	cellular response to hypoxia	85	-0.497144	-2.13543	1.01693e-06	0.000154697	0.000140448	1951	tags=44%	list=18%	signal=36%	Aqp1/Npepps/Slc9a1/Pink1/Fndc1/Acaa2/Eif4ebp1/Mtor/Stub1/Zfp36l1/Tbl2/Cited2/Egln3/Myc/Bad/Nol3/Adam8/Tmbim6/Usp19/Ppard/P4hb/Hyou1/Higd1a/Mgarp/Ptgis/Pgk1/Ddah1/Map2k1/Eno1b/Egln1/Vegfa/Bnip3/Eno1/Ak4/Fam162a/Pdk1/Egr1
GO:0009144	purine nucleoside triphosphate metabolic process	191	-0.385807	-1.89187	1.0261e-06	0.000154697	0.000140448	2396	tags=33%	list=22%	signal=26%	Ndufa5/Enpp1/Ndufs6/Stat3/Cfh/Khk/Atp5j/Ndufv1/Pnp/Nmnat1/Gtpbp1/Ndufb6/Foxk1/Ndufs5/Ndufb3/Mtor/Nudt16/Ndufa8/Hk2/Atp5d/Ak1/Ndufa3/Sirt6/Dguok/Myc/Ndufa11/Tkfc/Ogdh/Impdh1/Sphk2/Bad/Ndufa7/Actn3/Lrrk2/Sdhc/Gale/Ndufa13/Eif6/Arl2/Bpgm/Ndufs7/Ndufa2/Atp5e/Galk1/Pfkp/Tspo/Ndufv3/Pgam1/Pgk1/Hk1/Map2k1/Eno1b/Gpi1/Ddit4/Aldoa/Pkm/Nt5e/Eno1/Tpi1/Ak4/Eno2/Ier3/Pfkl
GO:0009141	nucleoside triphosphate metabolic process	203	-0.374237	-1.86823	1.00833e-06	0.000154697	0.000140448	1759	tags=26%	list=16%	signal=22%	Ndufb3/Mtor/Nudt16/Ndufa8/Hk2/Dut/Atp5d/Ak1/Ndufa3/Sirt6/Dguok/Myc/Ndufa11/Cad/Tkfc/Ogdh/Impdh1/Sphk2/Bad/Ndufa7/Actn3/Lrrk2/Sdhc/Gale/Ndufa13/Uck2/Eif6/Arl2/Bpgm/Ndufs7/Ndufa2/Atp5e/Galk1/Pfkp/Tspo/Ndufv3/Pgam1/Pgk1/Hk1/Map2k1/Eno1b/Gpi1/Ddit4/Aldoa/Pkm/Nt5e/Eno1/Tpi1/Ak4/Eno2/Ier3/Pfkl
GO:0006753	nucleoside phosphate metabolic process	378	-0.31195	-1.67068	1.02551e-06	0.000154697	0.000140448	2552	tags=32%	list=24%	signal=25%	Nmrk1/Adcy3/Acss2/Jmjd8/Taldo1/Npr2/Nudt14/Atp7a/Ndufa5/Nt5c3b/Enpp1/Fasn/Acot11/Ndufs6/Stat3/Cfh/Khk/Nadk/Atp5j/Dctd/Ndufv1/Pnp/Nmnat2/Nmnat1/Adsl/Pgls/Gtpbp1/Dcakd/Ndufb6/Foxk1/Ndufs5/Naxe/Adssl1/Abcd1/Acaa2/Ndufb3/Mtor/Nudt16/Adcy9/Acot8/Nt5m/Ndufa8/Ldhb/Coasy/Hk2/Dcxr/Nt5c/Aprt/Dut/Atp5d/Ak1/Ndufa3/Sirt6/Dguok/Flad1/Myc/Ndufa11/Pank4/Nadsyn1/Pdk2/Cad/Tkfc/Hmgcl/Idh2/Park7/Cnp/Ogdh/Mlycd/Impdh…
GO:0007229	integrin-mediated signaling pathway	62	-0.544984	-2.1918	1.15778e-06	0.000169179	0.000153596	1958	tags=52%	list=18%	signal=42%	Emp2/Src/Rcc2/Itgb3/Arhgap35/Bcar1/Fermt2/Tspan32/Itga7/Itga2b/Lamb1/Ptk2b/Slc2a10/Fn1/Adam15/Zyx/Lims2/Lamb2/Phactr4/Itga3/Tln1/Itga5/Timp1/Itga10/Itgb5/Flna/Lama5/Loxl3/Nrp1/Cd63/Itga11/Col3a1
GO:0009205	purine ribonucleoside triphosphate metabolic process	188	-0.387522	-1.90243	1.15204e-06	0.000169179	0.000153596	1508	tags=33%	list=14%	signal=29%	Ndufa5/Enpp1/Ndufs6/Stat3/Cfh/Khk/Atp5j/Ndufv1/Pnp/Nmnat1/Gtpbp1/Ndufb6/Foxk1/Ndufs5/Ndufb3/Mtor/Ndufa8/Hk2/Atp5d/Ak1/Ndufa3/Sirt6/Dguok/Myc/Ndufa11/Tkfc/Ogdh/Impdh1/Sphk2/Bad/Ndufa7/Actn3/Lrrk2/Sdhc/Gale/Ndufa13/Eif6/Arl2/Bpgm/Ndufs7/Ndufa2/Atp5e/Galk1/Pfkp/Tspo/Ndufv3/Pgam1/Pgk1/Hk1/Map2k1/Eno1b/Gpi1/Ddit4/Aldoa/Pkm/Nt5e/Eno1/Tpi1/Ak4/Eno2/Ier3/Pfkl
GO:0085029	extracellular matrix assembly	32	-0.670917	-2.33164	1.21611e-06	0.00017501	0.00015889	1279	tags=47%	list=12%	signal=41%	Ltbp3/Phldb1/Smad3/Lamb1/Ltbp4/Pxdn/Efemp2/Has2/Fkbp10/Lamb2/Qsox1/Plod3/Col1a2/Emilin1/Col3a1
GO:1901135	carbohydrate derivative metabolic process	685	-0.27081	-1.51198	1.46845e-06	0.00020817	0.000188996	1986	tags=25%	list=19%	signal=22%	Ap2a1/Gtpbp1/Chst2/Ost4/Dcakd/Pdgfb/Ndufb6/Foxk1/Ndufs5/B3gat3/Abca7/Gne/Adssl1/Ext1/Abcd1/Acaa2/Pomt1/Ndufb3/Gmppb/Alg9/Cog7/Mtor/Nudt16/Adcy9/Pigs/Hpse/Acot8/Nt5m/Neu1/Engase/Ndufa8/Gorasp1/Tmem258/Coasy/Slc35c2/Hk2/Mgat3/Dcxr/Alg12/Nt5c/Ctsl/Aprt/Dut/Atp5d/Ak1/Ndufa3/Naga/Pycrl/Sirt6/Extl3/Jak3/Dguok/St3gal1/Pomk/Ccnd3/Mogs/Gpaa1/Dpm3/B3gnt9/Rpn2/Myc/Ganab/Nagk/Ndufa11/Pank4/Pfkfb3/Alg1/Spock2…
GO:2000145	regulation of cell motility	657	-0.274025	-1.52542	1.58458e-06	0.000221328	0.000200942	2034	tags=28%	list=19%	signal=24%	Irs2/Sun2/Plcg1/Evl/Prcp/Dab2ip/Chst2/Pdgfb/Dpysl3/Emp2/Vsir/Bst2/Src/Cfl1/P2rx4/Rcc2/Pik3r2/Robo1/Map3k3/Ptgs2/Itgb3/Tmsb10/Dysf/Mtor/Hpse/Adgra2/Trip6/Cd81/Ets1/Ror2/Lmna/Fer/Mgat3/Tpm1/Tmsb4x/Ldlrad4/Rack1/Dock1/Vash1/Tsc2/Cd151/Acta2/Cited2/Coro1c/Plxnb1/Rhoc/Bcar1/Pfn1/Ntn1/Emc10/Ifitm1/Fermt2/Fgf21/Kif9/Furin/Myc/Oxsr1/Lgals3/Hbegf/Hyal1/Dapk3/Snai1/Bmper/Zc3h12a/Idh2/Stx4a/Park7/Vim/Plxnb2…
GO:0000381	regulation of alternative mRNA splicing via spliceosome	47	0.591995	2.16383	1.64711e-06	0.000223489	0.000202904	1548	tags=45%	list=14%	signal=38%	Srsf2/Fmr1/Mbnl1/Rest/Rbmx/Celf1/Dyrk1a/Tra2b/Srsf6/Celf2/Fam172a/Rbm25/Tia1/Rbm15/Rbm24/Hnrnpu/Ddx5/Rbm4/Fxr1/Ythdc1/Malat1
GO:0032963	collagen metabolic process	73	-0.519498	-2.16048	1.63519e-06	0.000223489	0.000202904	1165	tags=38%	list=11%	signal=34%	Mrc2/Errfi1/Vim/Bmp4/Mmp14/P3h3/Creb3l1/Arrb2/Ctsb/Il6ra/Scx/P3h4/Fn1/Adam15/P3h1/Ppard/Pdgfrb/Id1/Prdx5/Rcn3/Plod3/Adamts2/Col1a2/Serpinh1/Emilin1/Col1a1/Col5a1/Serpine1
GO:0000375	RNA splicing via transesterification reactions	236	0.379061	1.81854	1.73954e-06	0.000226331	0.000205484	2065	tags=28%	list=19%	signal=23%	Srsf3/Wdr77/Ptbp2/Srsf1/Srsf2/Fmr1/Prpf39/Mbnl1/Dhx9/Rnpc3/Luc7l2/Rest/Hnrnpk/Rbmx/Ptbp3/Hnrnpa1/Celf1/Khdc4/Dyrk1a/Tra2b/Sf3b1/Srsf6/Rbm3/Cirbp/Luc7l3/Prpf40a/Paxbp1/Celf2/Srsf10/Rbm4b/Fam172a/Rbm25/Tia1/Snrpd1/Rbm15/Prpf4b/Rbm39/Rbm24/Setx/Snrpb2/Hnrnpu/Ddx46/Ddx5/Rbm4/Sfpq/Fxr1/Strap/Npm1/Srsf7/Ythdc1/Cdc40/Psip1/Malat1/Ncl/Magohb/Snrpe/U2af1/Cdk13/Wtap/C1qbp/Smn1/Bcas2/Ddx20/Luc7l/Hnrnpa3/Son…
GO:0000377	RNA splicing via transesterification reactions with bulged adenosine as nucleophile	236	0.379061	1.81854	1.73954e-06	0.000226331	0.000205484	2065	tags=28%	list=19%	signal=23%	Srsf3/Wdr77/Ptbp2/Srsf1/Srsf2/Fmr1/Prpf39/Mbnl1/Dhx9/Rnpc3/Luc7l2/Rest/Hnrnpk/Rbmx/Ptbp3/Hnrnpa1/Celf1/Khdc4/Dyrk1a/Tra2b/Sf3b1/Srsf6/Rbm3/Cirbp/Luc7l3/Prpf40a/Paxbp1/Celf2/Srsf10/Rbm4b/Fam172a/Rbm25/Tia1/Snrpd1/Rbm15/Prpf4b/Rbm39/Rbm24/Setx/Snrpb2/Hnrnpu/Ddx46/Ddx5/Rbm4/Sfpq/Fxr1/Strap/Npm1/Srsf7/Ythdc1/Cdc40/Psip1/Malat1/Ncl/Magohb/Snrpe/U2af1/Cdk13/Wtap/C1qbp/Smn1/Bcas2/Ddx20/Luc7l/Hnrnpa3/Son…
GO:0000398	mRNA splicing via spliceosome	236	0.379061	1.81854	1.73954e-06	0.000226331	0.000205484	2065	tags=28%	list=19%	signal=23%	Srsf3/Wdr77/Ptbp2/Srsf1/Srsf2/Fmr1/Prpf39/Mbnl1/Dhx9/Rnpc3/Luc7l2/Rest/Hnrnpk/Rbmx/Ptbp3/Hnrnpa1/Celf1/Khdc4/Dyrk1a/Tra2b/Sf3b1/Srsf6/Rbm3/Cirbp/Luc7l3/Prpf40a/Paxbp1/Celf2/Srsf10/Rbm4b/Fam172a/Rbm25/Tia1/Snrpd1/Rbm15/Prpf4b/Rbm39/Rbm24/Setx/Snrpb2/Hnrnpu/Ddx46/Ddx5/Rbm4/Sfpq/Fxr1/Strap/Npm1/Srsf7/Ythdc1/Cdc40/Psip1/Malat1/Ncl/Magohb/Snrpe/U2af1/Cdk13/Wtap/C1qbp/Smn1/Bcas2/Ddx20/Luc7l/Hnrnpa3/Son…
GO:0007160	cell-matrix adhesion	153	-0.409626	-1.96145	1.86118e-06	0.00023618	0.000214426	1192	tags=31%	list=11%	signal=28%	L1cam/Dapk3/Sorbs1/Itga7/Smad3/Mmp14/Mink1/Ston1/Bcr/Actn3/Itga2b/Bcas3/Adam8/Ptk2b/Ninj1/Lrp1/Tiam1/Msln/Fn1/Adam15/Efemp2/Zyx/Adamts12/Actn1/Plekha2/Itga3/Epha1/Itga5/Vcl/Sdc4/Itga10/Nid2/Itgb5/Rras/Nrp1/Peak1/Cd63/Itga11/Col16a1/Dlc1/Emilin1/Vegfa/Thbs1/Col3a1/Serpine1/Col5a3/Postn
GO:0006935	chemotaxis	301	-0.33242	-1.73413	1.88984e-06	0.00023618	0.000214426	1877	tags=30%	list=18%	signal=26%	P2rx4/Erbb2/Ext1/Robo1/Efna2/Itgb3/Dysf/Efnb2/Arhgap35/Cttn/Adgra2/Fer/Boc/Tsc2/Plxnb1/Bcar1/Ntn1/Tubb3/Oxsr1/Lgals3/Ablim1/Artn/Hbegf/Ephb4/L1cam/Slc37a4/Gbf1/Rab13/Stx4a/Plxnb2/Smad3/Coro1b/Gdnf/Sema3b/Cxcl12/Plekhg5/Apbb1/Arrb2/Vegfb/Pla2g6/Il34/Ephb2/Runx3/Adam8/Ptk2b/Nectin1/Sema3f/Lsp1/Plxna1/Ninj1/Lrp1/Edn1/Nbl1/Myo9b/Mapk3/Pde4d/Dapk2/Swap70/Pdgfa/Fn1/Trpm4/Ephb6/Smo/Lamb2/Plxnd1/Pdgfrb/E…
GO:0042330	taxis	301	-0.33242	-1.73413	1.88984e-06	0.00023618	0.000214426	1877	tags=30%	list=18%	signal=26%	P2rx4/Erbb2/Ext1/Robo1/Efna2/Itgb3/Dysf/Efnb2/Arhgap35/Cttn/Adgra2/Fer/Boc/Tsc2/Plxnb1/Bcar1/Ntn1/Tubb3/Oxsr1/Lgals3/Ablim1/Artn/Hbegf/Ephb4/L1cam/Slc37a4/Gbf1/Rab13/Stx4a/Plxnb2/Smad3/Coro1b/Gdnf/Sema3b/Cxcl12/Plekhg5/Apbb1/Arrb2/Vegfb/Pla2g6/Il34/Ephb2/Runx3/Adam8/Ptk2b/Nectin1/Sema3f/Lsp1/Plxna1/Ninj1/Lrp1/Edn1/Nbl1/Myo9b/Mapk3/Pde4d/Dapk2/Swap70/Pdgfa/Fn1/Trpm4/Ephb6/Smo/Lamb2/Plxnd1/Pdgfrb/E…
GO:0006006	glucose metabolic process	144	-0.410492	-1.93274	1.9202e-06	0.000236857	0.000215041	1606	tags=28%	list=15%	signal=24%	Hk2/Dcxr/Brat1/Hectd4/Cbr2/Myc/Pdk2/Slc37a4/Sorbs1/Mlycd/Stk11/Galm/Bad/Actn3/Acadm/Wdtc1/Pgp/Nisch/C1qtnf1/Slc2a8/Atf3/Fbn1/Pfkp/Pgam1/Pgk1/H6pd/Lrp5/Hk1/Eno1b/Gpi1/Aldoa/Pkm/Pgm2/Ldha/Eno1/Tpi1/Eno2/Pdk1/Igfbp4/Pfkl
GO:0040012	regulation of locomotion	678	-0.273558	-1.52808	2.06098e-06	0.000250963	0.000227848	2034	tags=28%	list=19%	signal=24%	Irs2/Sun2/Plcg1/Evl/Prcp/Dab2ip/Chst2/Pdgfb/Dpysl3/Emp2/Vsir/Bst2/Src/Cfl1/P2rx4/Rcc2/Pik3r2/Robo1/Map3k3/Ptgs2/Itgb3/Tmsb10/Dysf/Efnb2/Mtor/Cttn/Hpse/Adgra2/Trip6/Cd81/Ets1/Ror2/Lmna/Fer/Mgat3/Tpm1/Tmsb4x/Ldlrad4/Rack1/Dock1/Vash1/Tsc2/Cd151/Dbn1/Acta2/Cited2/Coro1c/Plxnb1/Rhoc/Bcar1/Pfn1/Ntn1/Emc10/Ifitm1/Fermt2/Fgf21/Kif9/Furin/Myc/Oxsr1/Lgals3/Artn/Hbegf/Hyal1/Dapk3/Snai1/Bmper/Zc3h12a/Idh2/S…
GO:0006376	mRNA splice site selection	22	0.728768	2.27291	2.09969e-06	0.000252441	0.000229189	1527	tags=68%	list=14%	signal=59%	Ptbp2/Srsf1/Prpf39/Mbnl1/Luc7l2/Rbmx/Celf1/Khdc4/Srsf6/Luc7l3/Celf2/Srsf10/Setx/Ythdc1/Psip1
GO:0030595	leukocyte chemotaxis	98	-0.474439	-2.12386	2.18126e-06	0.000254493	0.000231052	1302	tags=30%	list=12%	signal=26%	Oxsr1/Lgals3/Slc37a4/Gbf1/Cxcl12/Vegfb/Il34/Adam8/Ptk2b/Ninj1/Edn1/Nbl1/Myo9b/Mapk3/Pde4d/Dapk2/Swap70/Trpm4/Il17rc/Calr/Bsg/Cmklr1/Vegfa/Mif/Ppia/Thbs1/Dusp1/Serpine1/Gpr35
GO:0070482	response to oxygen levels	175	-0.385442	-1.87758	2.17825e-06	0.000254493	0.000231052	1786	tags=30%	list=17%	signal=25%	Acaa2/Eif4ebp1/Mtor/Stub1/Zfp36l1/Tm9sf4/Scap/Tbl2/Tsc2/Cited2/Loxl2/Egln3/Myc/Plat/Smad3/Pak1/Bad/Alkbh5/Vegfb/Nol3/Camk2g/Plekhn1/Prmt2/Adam8/Pld2/Itpr2/Tmbim6/Edn1/Usp19/Pdpn/Ppard/Slc2a8/Fosl2/P4hb/Hyou1/Higd1a/Pml/Mgarp/Ptgis/Pgk1/Ddah1/Map2k1/Eno1b/Egln1/Vegfa/Ddit4/Bnip3/Eno1/Ak4/Fam162a/Pdk1/Egr1
GO:0007059	chromosome segregation	283	0.35612	1.74159	2.19714e-06	0.000254493	0.000231052	2429	tags=35%	list=23%	signal=28%	Rb1/Slf1/Ddx3x/Pum2/Cul3/Zfp207/Smarcad1/Slf2/Cdc27/Kif23/Esco1/Fbxw7/Rab11a/Arl8b/Ect2/Top2a/Smarca2/Ccnb1/Vps4b/Usp9x/Pbrm1/Ttk/Mad2l1/Naa50/Chmp2b/Smarca5/Smarce1/Top2b/Mis12/Ncapg2/Abraxas2/Stag2/Atm/Anapc4/Zwint/Stag1/Hnrnpu/Kif11/Nuf2/Ccne2/Sfpq/Apc/Mapre1/Actr2/Nsmce2/Ago4/Ube2b/Hecw2/Smc2/Atrx/Nek2/Kif18a/Wapl/Fancm/Cenpc1/Tlk1/Csnk2a1/Tlk2/Lats1/Trip13/Esco2/Knl1/Top1/Ndc80/Riok2/Ska2/Sg…
GO:0045785	positive regulation of cell adhesion	301	-0.330153	-1.7223	2.35921e-06	0.000269973	0.000245106	2044	tags=34%	list=19%	signal=28%	Ank3/Nfkbiz/Zmiz1/S100a10/Chst2/F11r/Pdgfb/Emp2/Vsir/Src/Igfbp2/Cfl1/Erbb2/Pik3r2/Itgb3/Dysf/Efnb2/Hsp90aa1/Hpse/Cd81/Ets1/Tpm1/Dock1/Tsc2/Lgals1/Dbn1/Jak3/Cited2/Dnm2/Rps3/Fermt2/Dhps/Spock2/Ephb4/Hyal1/L1cam/Stx4a/Flot2/Smad3/Xbp1/Cxcl12/Adam19/Bad/Hlx/Emilin2/Lamb1/Runx3/Adam8/Ptk2b/Nedd9/Carmil1/Pld2/St3gal4/Ninj1/Fstl3/Rela/Il6ra/Arid1b/Ptpn23/Pde4d/Smarcd2/Cyth3/Actb/Fn1/Shb/Col8a1/Efemp2/T…
GO:0000819	sister chromatid segregation	186	0.402246	1.8724	2.4771e-06	0.000280089	0.000254291	2429	tags=39%	list=23%	signal=30%	Rb1/Slf1/Cul3/Zfp207/Slf2/Cdc27/Kif23/Esco1/Fbxw7/Rab11a/Top2a/Smarca2/Ccnb1/Vps4b/Pbrm1/Ttk/Mad2l1/Naa50/Chmp2b/Smarca5/Smarce1/Top2b/Mis12/Ncapg2/Stag2/Atm/Anapc4/Zwint/Stag1/Hnrnpu/Kif11/Nuf2/Sfpq/Apc/Mapre1/Nsmce2/Hecw2/Smc2/Atrx/Nek2/Kif18a/Wapl/Cenpc1/Lats1/Trip13/Esco2/Ndc80/Riok2/Sgo1/Smc5/Nipbl/Phf10/Bub1/Ncapg/Brd7/Cep192/Eml4/Cdc20/Nusap1/Rad21/Tnks/Pds5a/Cenpe/Akap8/Fbxo5/Chfr/Racgap1…
GO:0006954	inflammatory response	356	-0.306856	-1.63784	2.54765e-06	0.000284678	0.000258457	2452	tags=33%	list=23%	signal=26%	Brd4/Cuedc2/Rps19/Tradd/Enpp1/Fasn/Alox5/Stat3/Unc13d/Serpinf1/Cfh/Nfkb1/Nkiras2/Ifngr2/Tnfrsf1b/Hyal2/Spn/Sharpin/Alox5ap/Nfkbiz/Ticam1/Nfkbia/Prcp/Dab2ip/Chst2/Gps2/Casp6/Dnase1l3/C1qtnf12/Ext1/Tnfaip3/Abcd1/Ptgs2/Dhrs7b/Mtor/Plscr1/Rap1gds1/Mapk14/Hpse/Tcirg1/Cd81/Ets1/Mcph1/Irf3/Ifi35/Syt11/Lpcat3/Lgals1/Prdx2/Tyro3/Dagla/Gsdmd/Hyal1/Zc3h12a/Park7/Bdkrb2/Letmd1/Smad3/Grn/Bcr/Cebpa/Nlrx1/Il34/…
GO:0018126	protein hydroxylation	23	-0.720237	-2.33546	2.60076e-06	0.000287233	0.000260777	1698	tags=61%	list=16%	signal=51%	Plod2/P4ha3/Egln3/P3h3/Crtap/P3h4/P3h1/Fkbp10/P4hb/Plod3/Egln1/P4ha1/Plod1/P4ha2
GO:0009117	nucleotide metabolic process	374	-0.309783	-1.65718	3.14887e-06	0.00034377	0.000312106	2396	tags=30%	list=22%	signal=24%	Ndufa5/Nt5c3b/Enpp1/Fasn/Acot11/Ndufs6/Stat3/Cfh/Khk/Nadk/Atp5j/Dctd/Ndufv1/Pnp/Nmnat2/Nmnat1/Adsl/Pgls/Gtpbp1/Dcakd/Ndufb6/Foxk1/Ndufs5/Naxe/Adssl1/Abcd1/Acaa2/Ndufb3/Mtor/Nudt16/Adcy9/Acot8/Nt5m/Ndufa8/Ldhb/Coasy/Hk2/Dcxr/Nt5c/Aprt/Dut/Atp5d/Ak1/Ndufa3/Sirt6/Dguok/Flad1/Myc/Ndufa11/Pank4/Nadsyn1/Pdk2/Cad/Tkfc/Hmgcl/Idh2/Park7/Cnp/Ogdh/Mlycd/Impdh1/Sphk2/Bad/Ndufa7/Actn3/Papss1/Lrrk2/Prpsap1/Ppc…
GO:0098813	nuclear chromosome segregation	231	0.368938	1.76104	3.70645e-06	0.000400044	0.000363197	2429	tags=38%	list=23%	signal=30%	Rb1/Slf1/Cul3/Zfp207/Slf2/Cdc27/Kif23/Esco1/Fbxw7/Rab11a/Ect2/Top2a/Smarca2/Ccnb1/Vps4b/Pbrm1/Ttk/Mad2l1/Naa50/Chmp2b/Smarca5/Smarce1/Top2b/Mis12/Ncapg2/Abraxas2/Stag2/Atm/Anapc4/Zwint/Stag1/Hnrnpu/Kif11/Nuf2/Ccne2/Sfpq/Apc/Mapre1/Actr2/Nsmce2/Ago4/Ube2b/Hecw2/Smc2/Atrx/Nek2/Kif18a/Wapl/Fancm/Cenpc1/Lats1/Trip13/Esco2/Knl1/Ndc80/Riok2/Sgo1/Smc5/Nipbl/Phf10/Bub1/Ncapg/Brd7/Cep192/Eml4/Cdc20/Ttl/Nu…
GO:0055086	nucleobase-containing small molecule metabolic process	419	-0.297464	-1.60699	4.65483e-06	0.000496759	0.000451004	2552	tags=31%	list=24%	signal=24%	Nmrk1/Adcy3/Acss2/Jmjd8/Taldo1/Npr2/Nudt14/Atp7a/Ndufa5/Nt5c3b/Enpp1/Fasn/Acot11/Ndufs6/Stat3/Cfh/Khk/Nadk/Atp5j/Dctd/Ndufv1/Pnp/Nmnat2/Nmnat1/Adsl/Pgls/Gtpbp1/Dcakd/Ndufb6/Foxk1/Ndufs5/Gne/Naxe/Adssl1/Abcd1/Acaa2/Ndufb3/Gmppb/Mtor/Nudt16/Adcy9/Acot8/Nt5m/Ndufa8/Ldhb/Coasy/Hk2/Dcxr/Nt5c/Aprt/Dut/Atp5d/Ak1/Ndufa3/Pycrl/Sirt6/Dguok/Flad1/Myc/Ndufa11/Pank4/Nadsyn1/Pdk2/Cad/Tkfc/Hmgcl/Idh2/Park7/Icmt…
GO:0001667	ameboidal-type cell migration	322	-0.315971	-1.66594	5.40744e-06	0.000570665	0.000518102	2034	tags=33%	list=19%	signal=27%	Irs2/Plcg1/Evl/Prcp/Dab2ip/Wasf2/Pdgfb/Emp2/Src/Cfl1/P2rx4/Rcc2/Pik3r2/Robo1/Map3k3/Ptgs2/Itgb3/Efnb2/Radil/Mtor/Adgra2/Gipc1/Lamtor2/Ets1/Fer/Dock1/Vash1/Tsc2/Acta2/Loxl2/Coro1c/Bcar1/Pfn1/Scarb1/Emc10/Hbegf/Ephb4/Hyal1/Snai1/Bmper/Zc3h12a/Rab13/Gna12/Slc9a3r1/Bmp4/Cap1/Anxa6/Coro1b/Grn/Gdnf/Plk2/Sema3b/Cxcl12/Pak1/Plekhg5/Srpx2/Bcas3/Adam8/Ptk2b/Gpx1/Sema3f/Arid5b/Atoh8/Edn1/Ptpn23/Fn1/Arsb/Has…
GO:0007167	enzyme-linked receptor protein signaling pathway	606	-0.271396	-1.51372	6.57696e-06	0.000686461	0.000623233	1860	tags=27%	list=17%	signal=24%	Erbb2/C1qtnf12/Ext1/Pik3r2/Robo1/Smad6/Bcl9l/Efna2/Itgb3/Eif4ebp1/Efnb2/Glrx/Ndel1/Mapk14/Adgra2/Rhbdf1/Stub1/Gipc1/Ror2/Fer/Dact2/Ldlrad4/Fzd1/Ppp2r5d/Snx1/Glg1/Tsc2/Jak3/1700037H04Rik/Mfn2/Ecsit/Cited2/Bcar1/Ccnd3/Ppp2r5b/Dnm2/Ube2o/Fermt2/Tyro3/Fgf21/Snx25/Furin/Mertk/Ctf1/Ltbp3/Msx1/Pdk2/Hbegf/Ephb4/Sh2b1/Plat/Zgpat/Bmper/Errfi1/Sorbs1/Vim/Slc9a3r1/Bmp4/Smad3/Ncoa5/Xbp1/Stk11/Gdnf/Ston1/Pak1/…
GO:0061572	actin filament bundle organization	129	-0.412222	-1.91144	7.25907e-06	0.00074942	0.000680392	2039	tags=40%	list=19%	signal=33%	Myh10/Evl/Wasf2/S100a10/F11r/Dpysl3/Cgnl1/Src/Cfl1/Pdlim4/Ppfia1/Pik3r2/Mtor/Arhgef10l/Tpm1/Shroom1/Sorbs3/Dbn1/Rhoc/Pfn1/Aif1l/Fermt2/Fscn1/Asap3/Spire2/Fhod1/Limk1/Sorbs1/Smad3/Coro1b/Pak1/Pdxp/Ptk2b/Carmil1/Arap1/Swap70/Zyx/Fam171a1/Arhgef10/Actn1/Kank3/Actn4/Epha1/Id1/Sdc4/Kank2/Itgb5/Flna/Nrp1/Dlc1/Arrb1/Synpo
GO:0009150	purine ribonucleotide metabolic process	285	-0.326405	-1.69363	7.61312e-06	0.000777521	0.000705905	1984	tags=26%	list=19%	signal=22%	Gtpbp1/Dcakd/Ndufb6/Foxk1/Ndufs5/Adssl1/Abcd1/Acaa2/Ndufb3/Mtor/Adcy9/Acot8/Ndufa8/Coasy/Hk2/Nt5c/Aprt/Atp5d/Ak1/Ndufa3/Sirt6/Dguok/Myc/Ndufa11/Pank4/Pdk2/Tkfc/Hmgcl/Ogdh/Mlycd/Impdh1/Sphk2/Bad/Ndufa7/Actn3/Papss1/Lrrk2/Ppcdc/Sdhc/Dip2a/Gale/Acot7/Ndufa13/Eif6/Arl2/Bpgm/Ndufs7/Ndufa2/Adcy6/Atp5e/Galk1/Pfkp/Nudt18/Tspo/Ndufv3/Pgam1/Pde4a/Pgk1/Hk1/Xdh/Map2k1/Eno1b/Gpi1/Ddit4/Aldoa/Pkm/Nt5e/Eno1/Tpi…
GO:0032964	collagen biosynthetic process	41	-0.600026	-2.222	7.82112e-06	0.000790266	0.000717477	1132	tags=46%	list=11%	signal=42%	Errfi1/Vim/Bmp4/P3h3/Creb3l1/Arrb2/Il6ra/Scx/P3h4/Fn1/Ppard/Pdgfrb/Prdx5/Rcn3/Serpinh1/Emilin1/Col1a1/Col5a1/Serpine1
GO:0022613	ribonucleoprotein complex biogenesis	378	0.321829	1.61418	9.20898e-06	0.000920704	0.0008359	2802	tags=32%	list=26%	signal=25%	Wdr77/Ddx3x/Ptbp2/Cpsf6/Srsf1/Prpf39/Mbnl1/Dhx9/Dis3/Cdc73/Abce1/Luc7l2/Rbmx/Riok3/Tent4b/Celf1/Cul4b/Ptges3/Khdc4/Brix1/Sf3b1/Mrpl1/Srsf6/Nudt21/Nifk/Ddx21/Luc7l3/Tsr1/Celf2/Mterf3/Srsf10/Fastkd2/Snrpd1/Pten/Mcts1/Rrn3/Atm/Utp20/Wdr75/Setx/Dicer1/Eif2a/Nol8/Rrp15/Wdr12/Heatr1/Eif5/Ltv1/Urb1/Exosc3/Ago4/Strap/Dcaf13/Ythdf2/Utp15/Nol10/Utp18/Npm1/Eif2s2/Rpf1/Denr/Ythdc1/Psip1/C1d/Heatr3/Eri1/Ncl/S…
GO:0034446	substrate adhesion-dependent cell spreading	84	-0.458644	-1.96758	9.40017e-06	0.000930029	0.000844366	2486	tags=48%	list=23%	signal=37%	Abl1/Ap1ar/Micall2/Dock5/Unc13d/Parvb/S100a10/Src/Rcc2/Itgb3/Radil/Hpse/Fer/Dock1/Dbn1/Coro1c/Bcar1/Dnm2/Fermt2/Tyro3/Mertk/Lamb1/Nedd9/Carmil1/Fn1/Has2/Axl/Pdpn/Lims2/Actn4/Lamb2/P4hb/Epha1/Calr/Flna/Triobp/Lama5/Nrp1/Peak1/Postn
GO:0051017	actin filament bundle assembly	128	-0.412579	-1.91046	1.10279e-05	0.00107982	0.000980361	2039	tags=41%	list=19%	signal=33%	Myh10/Evl/Wasf2/S100a10/F11r/Dpysl3/Cgnl1/Src/Cfl1/Pdlim4/Ppfia1/Pik3r2/Mtor/Arhgef10l/Tpm1/Shroom1/Sorbs3/Dbn1/Rhoc/Pfn1/Aif1l/Fermt2/Fscn1/Asap3/Spire2/Fhod1/Limk1/Sorbs1/Smad3/Coro1b/Pak1/Pdxp/Ptk2b/Carmil1/Arap1/Swap70/Zyx/Fam171a1/Arhgef10/Actn1/Kank3/Actn4/Epha1/Id1/Sdc4/Kank2/Itgb5/Flna/Nrp1/Dlc1/Arrb1/Synpo
GO:0016567	protein ubiquitination	531	0.295414	1.53393	1.14244e-05	0.00110723	0.00100525	2140	tags=27%	list=20%	signal=23%	Cbfb/Ube2d3/Rc3h2/Ube3a/Rlim/Rnf11/Ube2w/Ddx3x/Bmi1/Gclc/Pcnp/Rc3h1/Cul3/G2e3/Uba6/Ube2d1/Rnf103/Cdc73/Dzip3/Cdc27/Xiap/Rnf138/Mapk8/Ube2g1/Mib1/Kbtbd8/Spopl/Vcpip1/Ube2d2a/Cul4b/Rnf13/Fbxw7/Tgfbr1/Ivns1abp/Ube2n/Rnf2/Fbxo11/Trim13/Ogt/Rnf38/Trim23/Wsb1/Klhl9/Eloc/Fbxo33/Arih1/Trim33/Cul2/Ubr1/Plaa/Dcun1d1/Sirt1/Klhl41/Ube3c/Mad2l1/Klhl15/Cul5/Herc4/Suz12/Fbxl5/Ubr3/Dnaja1/Zfp91/Tnks2/Klhl24/Trip…
GO:0007186	G protein-coupled receptor signaling pathway	224	-0.345294	-1.74538	1.17421e-05	0.00112653	0.00102277	1733	tags=28%	list=16%	signal=24%	Rap1gds1/Galr2/Adcy9/Adgra2/Gipc1/Homer3/Fzd1/Bcar1/Dnm2/Tpra1/Tyro3/Dagla/Gpr20/Arhgef11/Arhgef1/Itpr3/Slc26a6/Gna12/Bdkrb2/Slc9a3r1/Mgrn1/Psap/Rgs3/Arrb2/Bcar3/Gpr180/Ptk2b/Pld2/Gprc5a/Lrp1/Gpr153/Edn1/Rela/Gnb2/Pde4d/Gpr176/Pth1r/Smo/Dgka/Dnm1/Gnai2/Rnf157/Tgm2/Plcd1/Adcy6/Adgrl2/Agtrap/Bdkrb1/Flna/Cmklr1/Gnao1/Palm/Mrgpre/Npr3/Cck/Mrgprf/Plcb3/Apoe/Pde4a/Arrb1/Abca1/Gpr35/Apln
GO:0006511	ubiquitin-dependent protein catabolic process	540	0.295139	1.53288	1.27969e-05	0.00121544	0.00110349	2367	tags=29%	list=22%	signal=24%	Ube2d3/Rc3h2/Ube3a/Rlim/Usp14/Rnf11/Ube2w/Cacul1/Gclc/Pcnp/Rc3h1/Cul3/Uba6/Ube2d1/Dnajb9/Rnf103/Clock/Cdc27/Ubxn8/Mapk8/Ube2g1/Mib1/Wdr26/Spopl/Socs4/Erlec1/Cul4b/Rnf13/Fbxw7/Ube2n/Fbxo11/Trim13/Ogt/Man1a/Eloc/Usp1/Rnf128/Csnk1a1/Fem1c/Fbxo33/Appbp2/Arih1/Usp13/Cul2/Ubr1/Vps4b/Usp9x/Plaa/Sirt1/Tbl1xr1/Ube3c/Stam/Klhl15/Cops3/Chmp2b/Usp34/Cul5/Pbk/Atxn3/Herc4/Rmnd5a/Fbxl5/Ubr3/Usp24/Ubxn7/Trip12/P…
GO:0051301	cell division	497	0.300401	1.54413	1.432e-05	0.00134664	0.00122261	2277	tags=28%	list=21%	signal=23%	Dr1/Rb1/Bmi1/Hmga2/Cul3/Zfp207/Kif2a/Cdc27/Wasl/Sh3glb1/Kif23/Tent4b/Zbtb18/Mis18bp1/Rab11a/Arpp19/Arl8b/Gnl3/Ccnt1/Ect2/Top2a/Pdgfd/Lats2/Ccnt2/Klhl9/Csnk1a1/Ccnb1/Ahctf1/Prpf40a/E2f8/Vps4b/Evi5/Usp9x/Plk4/Mad2l1/Gnai3/Chmp2b/Wee1/Dstn/Rab10/Exoc6/Chmp1b/Ccny/Mis12/Mplkip/Thoc2/Exoc5/Ncapg2/Abraxas2/Stag2/Ppp1cb/Haus3/Wwtr1/Cdk7/Haus2/Lig4/Dicer1/Anapc4/Zwint/Stag1/Hnrnpu/Klhl13/Kif11/Nuf2/Ccng1…
GO:1905517	macrophage migration	35	-0.592415	-2.13963	1.49721e-05	0.00139416	0.00126575	1877	tags=51%	list=18%	signal=43%	P2rx4/Cd81/Ror2/Lgals3/Mmp14/Bcr/Il34/Ptk2b/Ninj1/Myo9b/Mapk3/Cd9/Cmklr1/Cnn2/Emilin1/Mif/Thbs1/Gpr35
GO:0050772	positive regulation of axonogenesis	69	-0.496618	-2.03292	1.55126e-05	0.00143047	0.00129871	1832	tags=46%	list=17%	signal=39%	Robo1/Eif2b2/Ndel1/Dbn1/Plxnb1/Ntn1/Twf2/L1cam/Dbnl/Limk1/Plxnb2/Stk11/Map2k2/Cxcl12/Pak1/Trpv2/Zfyve27/Plxna1/Lrp1/Tiam1/Crabp2/Fn1/Plxnd1/Megf8/Gdi1/Anapc2/Plxna3/Nrp1/Apoe/Map6/Map2k1/Vegfa
GO:0036294	cellular response to decreased oxygen levels	89	-0.456042	-2.00273	1.66325e-05	0.00148237	0.00134583	1951	tags=38%	list=18%	signal=31%	Pink1/Fndc1/Acaa2/Eif4ebp1/Mtor/Stub1/Zfp36l1/Tbl2/Cited2/Egln3/Myc/Bad/Nol3/Adam8/Tmbim6/Usp19/Ppard/P4hb/Hyou1/Higd1a/Mgarp/Ptgis/Pgk1/Ddah1/Map2k1/Eno1b/Egln1/Vegfa/Bnip3/Eno1/Ak4/Fam162a/Pdk1/Egr1
GO:0010631	epithelial cell migration	230	-0.329736	-1.67151	1.66996e-05	0.00148237	0.00134583	2034	tags=32%	list=19%	signal=27%	Irs2/Plcg1/Evl/Prcp/Dab2ip/Pdgfb/Emp2/Src/P2rx4/Pik3r2/Robo1/Map3k3/Ptgs2/Itgb3/Efnb2/Mtor/Adgra2/Gipc1/Ets1/Dock1/Vash1/Loxl2/Coro1c/Bcar1/Pfn1/Scarb1/Emc10/Hbegf/Ephb4/Hyal1/Snai1/Bmper/Zc3h12a/Rab13/Bmp4/Coro1b/Grn/Plk2/Cxcl12/Plekhg5/Srpx2/Bcas3/Adam8/Ptk2b/Gpx1/Atoh8/Ptpn23/Arsb/Has2/Ppard/Plxnd1/Myh9/Daam2/Itga3/Cyp1b1/Kank2/Calr/Jun/Bsg/Angpt4/Tns3/Rras/Nrp1/Cd63/Apoe/Hdac5/Fstl1/Sparc/Nr4…
GO:0090130	tissue migration	230	-0.329736	-1.67151	1.66996e-05	0.00148237	0.00134583	2034	tags=32%	list=19%	signal=27%	Irs2/Plcg1/Evl/Prcp/Dab2ip/Pdgfb/Emp2/Src/P2rx4/Pik3r2/Robo1/Map3k3/Ptgs2/Itgb3/Efnb2/Mtor/Adgra2/Gipc1/Ets1/Dock1/Vash1/Loxl2/Coro1c/Bcar1/Pfn1/Scarb1/Emc10/Hbegf/Ephb4/Hyal1/Snai1/Bmper/Zc3h12a/Rab13/Bmp4/Coro1b/Grn/Plk2/Cxcl12/Plekhg5/Srpx2/Bcas3/Adam8/Ptk2b/Gpx1/Atoh8/Ptpn23/Arsb/Has2/Ppard/Plxnd1/Myh9/Daam2/Itga3/Cyp1b1/Kank2/Calr/Jun/Bsg/Angpt4/Tns3/Rras/Nrp1/Cd63/Apoe/Hdac5/Fstl1/Sparc/Nr4…
GO:0090132	epithelium migration	230	-0.329736	-1.67151	1.66996e-05	0.00148237	0.00134583	2034	tags=32%	list=19%	signal=27%	Irs2/Plcg1/Evl/Prcp/Dab2ip/Pdgfb/Emp2/Src/P2rx4/Pik3r2/Robo1/Map3k3/Ptgs2/Itgb3/Efnb2/Mtor/Adgra2/Gipc1/Ets1/Dock1/Vash1/Loxl2/Coro1c/Bcar1/Pfn1/Scarb1/Emc10/Hbegf/Ephb4/Hyal1/Snai1/Bmper/Zc3h12a/Rab13/Bmp4/Coro1b/Grn/Plk2/Cxcl12/Plekhg5/Srpx2/Bcas3/Adam8/Ptk2b/Gpx1/Atoh8/Ptpn23/Arsb/Has2/Ppard/Plxnd1/Myh9/Daam2/Itga3/Cyp1b1/Kank2/Calr/Jun/Bsg/Angpt4/Tns3/Rras/Nrp1/Cd63/Apoe/Hdac5/Fstl1/Sparc/Nr4…
GO:0097190	apoptotic signaling pathway	473	-0.280065	-1.53322	1.70762e-05	0.00150175	0.00136343	2141	tags=28%	list=20%	signal=24%	Noc2l/Hyal2/Pih1d1/Pnp/Pcgf2/Spn/Bag3/Mul1/Rbck1/Ticam1/Dab2ip/Rps27l/Trap1/Pink1/Src/Bcl3/Casp6/P2rx4/Tnfaip3/Ptgs2/Acaa2/Ltbr/Cttn/Plscr1/Peli3/Msh2/Qars/Lmna/Pea15a/Ppp2r1a/Tmem109/Traf7/Rack1/Taf6/Daxx/Jak3/Mfn2/Rps3/Prdx2/Myc/Lgals3/Maged1/Msx1/Ikbke/Timp3/Pdk2/Dapk3/Snai1/Siva1/Msh6/Stx4a/Park7/Bdkrb2/Ralbp1/Slc9a3r1/Bmp4/Tnfsf12/Smad3/Mnt/Anxa6/Xbp1/Stk11/Gdnf/Cxcl12/Bad/Creb3l1/E2f2/Dap/A…
GO:0048246	macrophage chemotaxis	21	-0.700428	-2.22059	2.43859e-05	0.00212493	0.00192921	1288	tags=48%	list=12%	signal=42%	Lgals3/Il34/Ptk2b/Ninj1/Myo9b/Mapk3/Cmklr1/Mif/Thbs1/Gpr35
GO:0006163	purine nucleotide metabolic process	297	-0.319933	-1.66222	2.57479e-05	0.00222321	0.00201844	1984	tags=26%	list=19%	signal=21%	Gtpbp1/Dcakd/Ndufb6/Foxk1/Ndufs5/Adssl1/Abcd1/Acaa2/Ndufb3/Mtor/Nudt16/Adcy9/Acot8/Ndufa8/Coasy/Hk2/Nt5c/Aprt/Atp5d/Ak1/Ndufa3/Sirt6/Dguok/Myc/Ndufa11/Pank4/Pdk2/Tkfc/Hmgcl/Ogdh/Mlycd/Impdh1/Sphk2/Bad/Ndufa7/Actn3/Papss1/Lrrk2/Prpsap1/Ppcdc/Sdhc/Dip2a/Gale/Acot7/Ndufa13/Eif6/Arl2/Bpgm/Ndufs7/Ndufa2/Adcy6/Atp5e/Galk1/Pfkp/Nudt18/Tspo/Ndufv3/Pgam1/Pde4a/Pgk1/Hk1/Xdh/Map2k1/Eno1b/Gpi1/Ddit4/Aldoa/Pk…
GO:0000070	mitotic sister chromatid segregation	169	0.387096	1.76619	2.70438e-05	0.00231407	0.00210093	2429	tags=37%	list=23%	signal=29%	Rb1/Slf1/Cul3/Zfp207/Slf2/Cdc27/Kif23/Esco1/Rab11a/Smarca2/Ccnb1/Vps4b/Pbrm1/Ttk/Mad2l1/Naa50/Chmp2b/Smarca5/Smarce1/Mis12/Ncapg2/Atm/Anapc4/Zwint/Hnrnpu/Kif11/Nuf2/Apc/Mapre1/Nsmce2/Hecw2/Smc2/Atrx/Nek2/Kif18a/Cenpc1/Trip13/Esco2/Ndc80/Riok2/Sgo1/Smc5/Nipbl/Phf10/Bub1/Ncapg/Brd7/Cep192/Eml4/Cdc20/Nusap1/Rad21/Tnks/Pds5a/Cenpe/Akap8/Fbxo5/Racgap1/Ino80/Rrs1/Zwilch/Seh1l/Ran
GO:0007062	sister chromatid cohesion	42	0.570856	2.03755	3.15356e-05	0.00263656	0.00239371	2123	tags=50%	list=20%	signal=40%	Rb1/Slf1/Slf2/Esco1/Fbxw7/Naa50/Stag2/Stag1/Sfpq/Nsmce2/Atrx/Wapl/Esco2/Sgo1/Smc5/Nipbl/Bub1/Cdc20/Rad21/Tnks/Pds5a
GO:0071453	cellular response to oxygen levels	103	-0.42038	-1.9032	3.18512e-05	0.00263656	0.00239371	2125	tags=36%	list=20%	signal=29%	Npepps/Atp6v0d1/Slc9a1/Pink1/Fndc1/Acaa2/Eif4ebp1/Mtor/Stub1/Zfp36l1/Tbl2/Cited2/Egln3/Myc/Bad/Nol3/Adam8/Tmbim6/Usp19/Ppard/P4hb/Hyou1/Higd1a/Mgarp/Ptgis/Pgk1/Ddah1/Map2k1/Eno1b/Egln1/Vegfa/Bnip3/Eno1/Ak4/Fam162a/Pdk1/Egr1
GO:0009259	ribonucleotide metabolic process	300	-0.315451	-1.64473	3.1923e-05	0.00263656	0.00239371	1984	tags=25%	list=19%	signal=21%	Gtpbp1/Dcakd/Ndufb6/Foxk1/Ndufs5/Adssl1/Abcd1/Acaa2/Ndufb3/Mtor/Adcy9/Acot8/Ndufa8/Coasy/Hk2/Nt5c/Aprt/Atp5d/Ak1/Ndufa3/Sirt6/Dguok/Myc/Ndufa11/Pank4/Pdk2/Cad/Tkfc/Hmgcl/Ogdh/Mlycd/Impdh1/Sphk2/Bad/Ndufa7/Actn3/Papss1/Lrrk2/Ppcdc/Sdhc/Dip2a/Gale/Acot7/Ndufa13/Uck2/Eif6/Arl2/Bpgm/Ndufs7/Ndufa2/Adcy6/Atp5e/Galk1/Pfkp/Nudt18/Tspo/Ndufv3/Pgam1/Pde4a/Pgk1/Hk1/Xdh/Map2k1/Eno1b/Gpi1/Ddit4/Aldoa/Pkm/Nt5e…
GO:0006082	organic acid metabolic process	544	-0.266174	-1.47345	3.1796e-05	0.00263656	0.00239371	2580	tags=30%	list=24%	signal=24%	Dbi/Eno3/Lta4h/Farsa/Acss2/Lypla2/Amacr/Fads1/Ephx1/Jmjd8/Ivd/Mecr/Atp7a/Mcfd2/Etfb/Ogdhl/Enpp1/Fasn/Acot11/Ndufs6/Alox5/Stat3/Slc7a7/Eci1/Tysnd1/Acads/Khk/Got2/Adipor1/Ass1/Vars2/Pycr2/Tars2/Hoga1/Cyp4f13/Dalrd3/As3mt/Alox5ap/Irs2/Thap4/Foxk1/Scd2/Aco2/Spr/Haghl/Gne/Adssl1/Cpt1c/Abcd1/Ptgs2/Acaa2/Mtor/Hadh/Mapk14/Acot8/Plod2/D2hgdh/Qars/Ldhb/Hk2/Crat/Dcxr/Scap/Decr2/Pycrl/Sirt6/Oat/Sardh/Scd1/Lp…
GO:0019693	ribose phosphate metabolic process	308	-0.309977	-1.61947	3.30463e-05	0.00268268	0.00243559	1984	tags=25%	list=19%	signal=21%	Gtpbp1/Dcakd/Ndufb6/Foxk1/Ndufs5/Adssl1/Abcd1/Acaa2/Ndufb3/Mtor/Adcy9/Acot8/Ndufa8/Coasy/Hk2/Nt5c/Aprt/Atp5d/Ak1/Ndufa3/Sirt6/Dguok/Myc/Ndufa11/Pank4/Pdk2/Cad/Tkfc/Hmgcl/Ogdh/Mlycd/Impdh1/Sphk2/Bad/Ndufa7/Actn3/Papss1/Lrrk2/Prpsap1/Ppcdc/Sdhc/Dip2a/Gale/Acot7/Ndufa13/Uck2/Eif6/Arl2/Bpgm/Ndufs7/Ndufa2/Adcy6/Atp5e/Galk1/Pfkp/Nudt18/Tspo/Ndufv3/Pgam1/Pde4a/Pgk1/Hk1/Xdh/Map2k1/Eno1b/Gpi1/Ddit4/Aldoa/…
GO:0043436	oxoacid metabolic process	539	-0.269155	-1.48379	3.29029e-05	0.00268268	0.00243559	2580	tags=30%	list=24%	signal=24%	Dbi/Eno3/Lta4h/Farsa/Acss2/Lypla2/Amacr/Fads1/Ephx1/Jmjd8/Ivd/Mecr/Atp7a/Mcfd2/Etfb/Ogdhl/Enpp1/Fasn/Acot11/Ndufs6/Alox5/Stat3/Slc7a7/Eci1/Tysnd1/Acads/Khk/Got2/Adipor1/Ass1/Vars2/Pycr2/Tars2/Hoga1/Cyp4f13/Dalrd3/Alox5ap/Irs2/Thap4/Foxk1/Scd2/Aco2/Spr/Haghl/Gne/Adssl1/Cpt1c/Abcd1/Ptgs2/Acaa2/Mtor/Hadh/Mapk14/Acot8/Plod2/D2hgdh/Qars/Ldhb/Hk2/Crat/Dcxr/Scap/Decr2/Pycrl/Sirt6/Oat/Sardh/Scd1/Lpin3/Pe…
GO:0045773	positive regulation of axon extension	35	-0.576949	-2.08377	3.35314e-05	0.00269708	0.00244866	1806	tags=57%	list=17%	signal=48%	Eif2b2/Ndel1/Dbn1/Ntn1/Twf2/L1cam/Dbnl/Limk1/Cxcl12/Pak1/Trpv2/Zfyve27/Lrp1/Fn1/Megf8/Gdi1/Anapc2/Nrp1/Apoe/Vegfa
GO:0043632	modification-dependent macromolecule catabolic process	559	0.291815	1.51996	3.37916e-05	0.00269708	0.00244866	2367	tags=29%	list=22%	signal=24%	Ube2d3/Rc3h2/Ube3a/Rlim/Usp14/Rnf11/Ube2w/Cacul1/Gclc/Pcnp/Rc3h1/Cul3/Uba6/Ube2d1/Dnajb9/Rnf103/Clock/Cdc27/Ubxn8/Mapk8/Ube2g1/Mib1/Wdr26/Spopl/Socs4/Erlec1/Tent4b/Cul4b/Rnf13/Fbxw7/Ube2n/Fbxo11/Trim13/Ogt/Man1a/Eloc/Usp1/Rnf128/Csnk1a1/Fem1c/Fbxo33/Appbp2/Arih1/Usp13/Cul2/Ubr1/Vps4b/Usp9x/Plaa/Sirt1/Tbl1xr1/Ube3c/Stam/Klhl15/Cops3/Chmp2b/Usp34/Cul5/Pbk/Atxn3/Herc4/Rmnd5a/Fbxl5/Ubr3/Usp24/Ubxn7/T…
GO:0061564	axon development	319	-0.306635	-1.61544	3.49717e-05	0.00276801	0.00251306	1865	tags=30%	list=17%	signal=26%	Rab8a/Erbb2/Ext1/Robo1/Efna2/Eif2b2/Efnb2/Arhgap35/Hsp90aa1/Cttn/Ndel1/Fkbp1b/Boc/Tsc2/Dbn1/Plxnb1/Ntn1/Twf2/Dnm2/Tubb3/Ablim1/Artn/Ephb4/L1cam/Dbnl/Limk1/Zpr1/Cnp/Vim/Plxnb2/Ust/Grn/Stk11/Gdnf/Map2k2/Sema3b/Cxcl12/Pak1/Apbb1/Szt2/Ephb2/Trpv2/Rgma/Kremen1/Runx3/Cntnap1/Nectin1/Zfyve27/Sema3f/Plxna1/Lrp1/Tiam1/Crabp2/Edn1/Hsp90ab1/Trim46/Nrep/Stk24/Actb/Fn1/Map1s/Ephb6/Stxbp1/Smo/Ulk1/Sipa1l1/Ptpr…
GO:0010811	positive regulation of cell-substrate adhesion	93	-0.439957	-1.93692	3.70264e-05	0.00290642	0.00263871	1993	tags=42%	list=19%	signal=34%	S100a10/Pdgfb/Emp2/Cfl1/Itgb3/Hpse/Dock1/Dbn1/Dnm2/Fermt2/Spock2/L1cam/Smad3/Ptk2b/Nedd9/Carmil1/Ninj1/Fn1/Col8a1/Efemp2/Has2/Lims2/P4hb/Plekha2/Itga3/Epha1/Itga5/Sdc4/Calr/Flna/Triobp/Rras/Nrp1/Col16a1/Fbln2/Ccdc80/Emilin1/Vegfa/Thbs1
GO:0002688	regulation of leukocyte chemotaxis	61	-0.496286	-1.98965	3.86995e-05	0.00301285	0.00273534	992	tags=28%	list=9%	signal=25%	Cxcl12/Vegfb/Il34/Ptk2b/Ninj1/Edn1/Nbl1/Mapk3/Dapk2/Swap70/Calr/Cmklr1/Vegfa/Mif/Thbs1/Dusp1/Serpine1
GO:0051241	negative regulation of multicellular organismal process	642	-0.258672	-1.44489	4.06428e-05	0.00313842	0.00284935	1492	tags=22%	list=14%	signal=20%	Vash1/Syt11/Tsc2/Dbn1/Jak3/Mfn2/Cited2/Loxl2/Coro1c/Otud5/Ntn1/Kctd11/Prdx2/Furin/Myc/Mertk/Ltbp3/Foxp4/Mapk11/Zfp608/Fbxo32/Slc37a4/Plat/H19/Zc3h12a/Idh2/Osr1/Errfi1/Tmem98/Bmp4/Smad3/Grn/Stk11/Tnfrsf11b/Plk2/Nr1h2/Sema3b/Anxa2/Pak1/Gpr137/Bcr/Ing1/Cebpa/Creb3l1/E2f2/Arrb2/Hlx/Nlrx1/Actn3/Nol3/Foxo4/Epn1/Ephb2/Bcor/Rgma/Rab11fip5/Ahr/Trib1/Kremen1/Runx3/Ptk2b/Adamts1/Relb/Sema3f/Csk/Rarg/Hgs/Fst…
GO:0072521	purine-containing compound metabolic process	315	-0.312171	-1.63467	4.12761e-05	0.00316162	0.00287041	1984	tags=25%	list=19%	signal=21%	Gtpbp1/Dcakd/Ndufb6/Foxk1/Ndufs5/Adssl1/Abcd1/Acaa2/Ndufb3/Mtor/Nudt16/Adcy9/Acot8/Ndufa8/Coasy/Hk2/Nt5c/Aprt/Atp5d/Ak1/Ndufa3/Sirt6/Dguok/Myc/Ndufa11/Pank4/Pdk2/Tkfc/Hmgcl/Icmt/Ogdh/Mlycd/Impdh1/Sphk2/Bad/Ndufa7/Actn3/Papss1/Lrrk2/Prpsap1/Ppcdc/Sdhc/Dip2a/Carmil1/Gale/Acot7/Ndufa13/Eif6/Arl2/Bpgm/Ndufs7/Ndufa2/Adcy6/Atp5e/Galk1/Pfkp/Nudt18/Tspo/Ndufv3/Pgam1/Pde4a/Pgk1/Hk1/Xdh/Map2k1/Eno1b/Gpi1/D…
GO:0007064	mitotic sister chromatid cohesion	23	0.674671	2.11817	4.23756e-05	0.00321987	0.00292329	2123	tags=61%	list=20%	signal=49%	Rb1/Slf1/Slf2/Esco1/Naa50/Nsmce2/Atrx/Esco2/Sgo1/Smc5/Nipbl/Cdc20/Tnks/Pds5a
GO:0019752	carboxylic acid metabolic process	534	-0.270697	-1.49256	4.29169e-05	0.00323512	0.00293714	2580	tags=30%	list=24%	signal=24%	Dbi/Eno3/Lta4h/Farsa/Acss2/Lypla2/Amacr/Fads1/Ephx1/Jmjd8/Ivd/Mecr/Atp7a/Mcfd2/Etfb/Ogdhl/Enpp1/Fasn/Acot11/Ndufs6/Alox5/Stat3/Slc7a7/Eci1/Tysnd1/Acads/Khk/Got2/Adipor1/Ass1/Vars2/Pycr2/Tars2/Hoga1/Cyp4f13/Dalrd3/Alox5ap/Irs2/Thap4/Foxk1/Scd2/Aco2/Spr/Haghl/Gne/Adssl1/Cpt1c/Abcd1/Ptgs2/Acaa2/Mtor/Hadh/Mapk14/Acot8/Plod2/D2hgdh/Qars/Ldhb/Hk2/Crat/Dcxr/Scap/Decr2/Pycrl/Sirt6/Oat/Sardh/Scd1/Lpin3/Pe…
GO:0097435	supramolecular fiber organization	550	-0.262569	-1.4591	4.43725e-05	0.00331851	0.00301285	2067	tags=28%	list=19%	signal=24%	Rhobtb2/Mmp11/Myh10/Acta1/Evl/Wasf2/S100a10/Mprip/F11r/Dpysl3/Emp2/Cgnl1/Src/Cfl1/Pfdn6/Plekhg2/Pdlim4/Loxl4/Ppfia1/Ext1/Pik3r2/Dync1h1/Tmsb10/Dysf/Arhgap35/Coro7/Mtor/Cttn/Ndel1/Capzb/Fer/Snx9/Arhgef10l/Tpm1/Tmsb4x/Shroom1/Sorbs3/Dbn1/Mfn2/Loxl2/Coro1c/Rhoc/Bcar1/Pfn1/Washc1/Naa80/Twf2/Rps3/Tubgcp6/Aif1l/Fermt2/Fscn1/Asap3/Gm14137/Ltbp3/Spire2/Fhod1/Clip3/Dapk3/Dbnl/Limk1/Tubg1/Des/Sorbs1/Vim/If…
GO:0038065	collagen-activated signaling pathway	11	-0.812296	-2.07425	4.58605e-05	0.00340299	0.00308955	179	tags=45%	list=2%	signal=45%	Col4a5/Itga11/Col4a2/Col4a1/Col1a1
GO:0000245	spliceosomal complex assembly	41	0.577067	2.04599	5.03055e-05	0.00370165	0.0033607	1527	tags=39%	list=14%	signal=34%	Ptbp2/Srsf1/Prpf39/Mbnl1/Luc7l2/Rbmx/Celf1/Khdc4/Sf3b1/Srsf6/Luc7l3/Celf2/Srsf10/Setx/Ythdc1/Psip1
GO:0008608	attachment of spindle microtubules to kinetochore	40	0.567046	1.99692	5.06648e-05	0.00370165	0.0033607	2397	tags=50%	list=22%	signal=39%	Rb1/Zfp207/Ect2/Ccnb1/Mis12/Abraxas2/Hnrnpu/Nuf2/Apc/Mapre1/Nek2/Cenpc1/Knl1/Ndc80/Sgo1/Eml4/Cenpe/Racgap1/Abraxas1/Seh1l
GO:0040017	positive regulation of locomotion	400	-0.281675	-1.51612	5.41435e-05	0.00392561	0.00356403	2034	tags=29%	list=19%	signal=24%	Irs2/Sun2/Plcg1/Dab2ip/Pdgfb/Vsir/Src/Cfl1/P2rx4/Map3k3/Ptgs2/Itgb3/Dysf/Mtor/Cttn/Hpse/Adgra2/Trip6/Ets1/Ror2/Fer/Tmsb4x/Rack1/Dock1/Tsc2/Cd151/Acta2/Rhoc/Bcar1/Pfn1/Ntn1/Emc10/Fermt2/Furin/Myc/Oxsr1/Lgals3/Artn/Hbegf/Hyal1/Dapk3/Snai1/Zc3h12a/Stx4a/Bmp4/Smad3/Mmp14/Grn/Xbp1/Map2k2/Plk2/Sema3b/Cxcl12/Pak1/Fbxo31/Vegfb/Il34/Foxo4/Srpx2/Lamb1/Bcas3/Ephb2/Adam8/Ptk2b/Nedd9/Carmil1/Pld2/Adamts1/Sema…
GO:0007266	Rho protein signal transduction	97	-0.424474	-1.90174	5.58415e-05	0.00398784	0.00362053	1396	tags=30%	list=13%	signal=26%	Ntn1/Gpr20/Gm14137/Arhgef11/Eps8l2/Gna12/Ralbp1/Bcr/Nradd/Plekhg5/Cdc42ep5/Arhgdia/Myo9b/Arhgef10/Pdpn/Phactr4/Pdgfrb/Itga3/Kank2/Flot1/Arhgef25/Nrp1/Apoe/Col1a2/Dlc1/Arrb1/Abca1/Col3a1/Gpr35
GO:0019941	modification-dependent protein catabolic process	548	0.287499	1.49179	5.54537e-05	0.00398784	0.00362053	2367	tags=29%	list=22%	signal=24%	Ube2d3/Rc3h2/Ube3a/Rlim/Usp14/Rnf11/Ube2w/Cacul1/Gclc/Pcnp/Rc3h1/Cul3/Uba6/Ube2d1/Dnajb9/Rnf103/Clock/Cdc27/Ubxn8/Mapk8/Ube2g1/Mib1/Wdr26/Spopl/Socs4/Erlec1/Cul4b/Rnf13/Fbxw7/Ube2n/Fbxo11/Trim13/Ogt/Man1a/Eloc/Usp1/Rnf128/Csnk1a1/Fem1c/Fbxo33/Appbp2/Arih1/Usp13/Cul2/Ubr1/Vps4b/Usp9x/Plaa/Sirt1/Tbl1xr1/Ube3c/Stam/Klhl15/Cops3/Chmp2b/Usp34/Cul5/Pbk/Atxn3/Herc4/Rmnd5a/Fbxl5/Ubr3/Usp24/Ubxn7/Trip12/P…
GO:0031638	zymogen activation	38	-0.56972	-2.07157	5.77568e-05	0.00400419	0.00363537	1993	tags=45%	list=19%	signal=37%	S100a10/Vsir/Casp6/Ctsl/Furin/Plat/Tbc1d10a/Mmp14/C1ra/Bad/Ctsz/C1rl/Pgk1/Eno1b/Thbs1/Serpine1/Eno1
GO:0030038	contractile actin filament bundle assembly	91	-0.441669	-1.94806	5.73977e-05	0.00400419	0.00363537	2004	tags=41%	list=19%	signal=33%	Evl/Wasf2/S100a10/F11r/Cgnl1/Src/Pdlim4/Ppfia1/Pik3r2/Mtor/Arhgef10l/Tpm1/Sorbs3/Rhoc/Pfn1/Fermt2/Asap3/Fhod1/Limk1/Sorbs1/Smad3/Pak1/Ptk2b/Carmil1/Arap1/Zyx/Fam171a1/Arhgef10/Kank3/Epha1/Sdc4/Kank2/Itgb5/Nrp1/Dlc1/Arrb1/Synpo
GO:0043149	stress fiber assembly	91	-0.441669	-1.94806	5.73977e-05	0.00400419	0.00363537	2004	tags=41%	list=19%	signal=33%	Evl/Wasf2/S100a10/F11r/Cgnl1/Src/Pdlim4/Ppfia1/Pik3r2/Mtor/Arhgef10l/Tpm1/Sorbs3/Rhoc/Pfn1/Fermt2/Asap3/Fhod1/Limk1/Sorbs1/Smad3/Pak1/Ptk2b/Carmil1/Arap1/Zyx/Fam171a1/Arhgef10/Kank3/Epha1/Sdc4/Kank2/Itgb5/Nrp1/Dlc1/Arrb1/Synpo
GO:0034330	cell junction organization	449	-0.277449	-1.51344	5.75764e-05	0.00400419	0.00363537	1998	tags=29%	list=19%	signal=24%	Dab2ip/Wasf2/S100a10/F11r/Pdgfb/Rapsn/Tmeff1/Src/Cfl1/Erbb2/Ppfia1/Rcc2/Ext1/Itgb3/Efnb2/Cttn/Mapk14/Dmpk/Sdf4/Kif1a/Pcdhgc5/Lamtor2/Unc13a/Fzd1/Nptxr/Tsc2/Dbn1/Mfn2/Coro1c/Plxnb1/Rhoc/Pfn1/Ntn1/Fermt2/Fscn1/Pard6a/L1cam/Dapk3/Dbnl/Snai1/Rab13/Sorbs1/Plxnb2/Smad3/Kifc3/Mmp14/Gdnf/Cdh24/Ston1/Pak1/Bcr/Apbb1/Actn3/Lrrk2/Srpx2/Bcas3/Syn1/Whrn/Tubb5/Ephb2/Zmynd8/Ptk2b/Abhd17a/Dip2a/Cntnap1/Nectin1/Nl…
GO:1900024	regulation of substrate adhesion-dependent cell spreading	47	-0.529693	-2.0421	6.03809e-05	0.00415578	0.003773	2486	tags=55%	list=23%	signal=43%	Abl1/Ap1ar/Dock5/Unc13d/S100a10/Rcc2/Itgb3/Hpse/Dock1/Dbn1/Coro1c/Bcar1/Dnm2/Fermt2/Nedd9/Carmil1/Has2/Pdpn/Lims2/Actn4/P4hb/Calr/Flna/Triobp/Nrp1/Postn
GO:0006091	generation of precursor metabolites and energy	329	-0.299381	-1.57108	6.12266e-05	0.00418367	0.00379832	2400	tags=29%	list=22%	signal=23%	Cox7a2l/Ndufa5/Ogdhl/Uqcrq/Enpp1/Uqcrh/Ndufs6/Alox5/Stat3/Nop53/Khk/Atp5j/Cox4i1/Gnas/Ndufv1/Adsl/Irs2/Pgls/Trap1/Ndufb6/Pink1/Foxk1/Ndufs5/Aco2/Coq9/Uqcrc1/Abcd1/Ndufb3/Mtor/Msh2/Ndufa8/Cox7a2/Cyc1/Hk2/Uqcc2/Atp5d/Ndufa3/Gaa/Sirt6/Mfn2/Dguok/Slc25a23/Afg1l/Myc/Ndufa11/Tkfc/Slc37a4/Hmgcl/Idh2/Park7/Sorbs1/Chchd5/Uqcr11/Ogdh/Sphk2/Ndufa7/Actn3/Sdhc/Acadm/Gale/Cavin3/Uqcr10/Ndufa13/Eif6/Arl2/Aldh1l…
GO:0006417	regulation of translation	309	0.321592	1.59265	6.19029e-05	0.00419967	0.00381285	2191	tags=30%	list=20%	signal=24%	Rc3h2/Cnot6l/Cpeb4/Ddx3x/Ythdf3/Bzw1/Syncrip/Pum2/Rc3h1/Cnot6/Fmr1/Dhx9/Ireb2/Impact/Abce1/Etf1/Kbtbd8/Serp1/Tent4b/Celf1/Larp4/Dhx36/Hnrnpd/Ptcd3/Ppp1r15b/Eif4g2/Rbm3/Cirbp/Gspt1/Cnot7/Pan3/Xrn1/Rbm4b/Guf1/Fastkd2/Tia1/Rbm24/Akap6/Rps6kb1/Mex3d/Msi2/Eif4e/Hnrnpu/Uhmk1/Eif2a/Ddx6/Hnrnpr/Otud6b/Dph6/Caprin1/Trmt10c/Eif5/Rbm4/Pnpt1/Sepsecs/Fxr1/Tut4/Eif2s1/Exosc3/Larp4b/Ago4/Zfp706/Ythdf2/Paip1/Cpe…
GO:1901701	cellular response to oxygen-containing compound	708	-0.250224	-1.40299	7.06451e-05	0.00475878	0.00432045	1222	tags=18%	list=11%	signal=17%	Pdk2/Fbxo32/Plscr2/Trim41/Itpr3/Slc26a6/Zc3h12a/Epor/Osr1/Rab13/Lamtor1/Stx4a/Park7/Sorbs1/Vim/Slc9a3r1/Bmp4/Psap/Ncoa5/Xbp1/Gdnf/Recql5/Sphk2/Pak1/Bcr/Bad/Pla2g6/Nol3/Pdxp/Romo1/Klhl22/Lrrk2/Foxo4/Chrnd/Cdk16/Bcar3/Sbno2/Rab34/Rab11fip5/Ahr/Trib1/Ptk2b/Irak2/Itpr2/Gpx1/Lonp1/Csk/Snw1/Tnip1/Lrp1/Kcnb1/Slc27a1/Edn1/Rela/Arid5a/Wdtc1/Mapk3/Sh3bp4/Pde4d/Col5a2/Castor1/Nod1/Actb/Adam15/Aldh2/Trpm4/Ty…
GO:2001044	regulation of integrin-mediated signaling pathway	18	-0.717491	-2.1362	7.43592e-05	0.00490461	0.00445285	902	tags=50%	list=8%	signal=46%	Lamb1/Slc2a10/Lims2/Lamb2/Phactr4/Timp1/Flna/Loxl3/Cd63
GO:0017148	negative regulation of translation	143	0.39345	1.75818	7.43024e-05	0.00490461	0.00445285	2505	tags=39%	list=23%	signal=30%	Rc3h2/Cnot6l/Cpeb4/Ddx3x/Ythdf3/Syncrip/Rc3h1/Cnot6/Fmr1/Dhx9/Ireb2/Tent4b/Celf1/Dhx36/Hnrnpd/Cnot7/Pan3/Xrn1/Tia1/Rbm24/Mex3d/Eif4e/Hnrnpu/Ddx6/Hnrnpr/Otud6b/Caprin1/Rbm4/Pnpt1/Fxr1/Tut4/Eif2s1/Exosc3/Ago4/Ythdf2/Paip1/Cpeb2/Cnot11/Ythdf1/Ncl/Dcp2/Tsc1/Pde12/Patl1/Tnrc6a/Tob1/Rnf139/Cpeb3/Cnot9/Srp9/Cpeb1/Exosc8/Dcp1a/Paip2b/Rock2/Ago3
GO:2000147	positive regulation of cell motility	391	-0.283344	-1.52447	7.40671e-05	0.00490461	0.00445285	2034	tags=29%	list=19%	signal=24%	Irs2/Sun2/Plcg1/Dab2ip/Pdgfb/Vsir/Src/Cfl1/P2rx4/Map3k3/Ptgs2/Itgb3/Dysf/Mtor/Hpse/Adgra2/Trip6/Ets1/Ror2/Fer/Tmsb4x/Rack1/Dock1/Tsc2/Cd151/Acta2/Rhoc/Bcar1/Pfn1/Ntn1/Emc10/Fermt2/Furin/Myc/Oxsr1/Lgals3/Hbegf/Hyal1/Dapk3/Snai1/Zc3h12a/Stx4a/Bmp4/Smad3/Mmp14/Grn/Xbp1/Map2k2/Plk2/Sema3b/Cxcl12/Pak1/Fbxo31/Vegfb/Il34/Foxo4/Srpx2/Lamb1/Bcas3/Ephb2/Adam8/Ptk2b/Nedd9/Carmil1/Pld2/Adamts1/Sema3f/Atoh8/L…
GO:0030335	positive regulation of cell migration	383	-0.282967	-1.51952	8.31146e-05	0.0054443	0.00494283	2034	tags=28%	list=19%	signal=24%	Irs2/Sun2/Plcg1/Dab2ip/Pdgfb/Vsir/Src/P2rx4/Map3k3/Ptgs2/Itgb3/Dysf/Mtor/Hpse/Adgra2/Trip6/Ets1/Ror2/Fer/Tmsb4x/Rack1/Dock1/Tsc2/Cd151/Acta2/Rhoc/Bcar1/Pfn1/Emc10/Fermt2/Furin/Myc/Oxsr1/Lgals3/Hbegf/Hyal1/Dapk3/Snai1/Zc3h12a/Stx4a/Bmp4/Smad3/Mmp14/Grn/Xbp1/Plk2/Sema3b/Cxcl12/Pak1/Fbxo31/Vegfb/Il34/Foxo4/Srpx2/Lamb1/Bcas3/Ephb2/Adam8/Ptk2b/Nedd9/Carmil1/Pld2/Adamts1/Sema3f/Atoh8/Lrp1/Mgat5/Tiam1/E…
GO:0050900	leukocyte migration	184	-0.346781	-1.70448	8.88962e-05	0.00578313	0.00525045	1302	tags=22%	list=12%	signal=20%	Oxsr1/Lgals3/Artn/Slc37a4/Irak4/Gbf1/Itga7/Mmp14/Cxcl12/Bcr/Vegfb/Il34/Adam8/Ptk2b/St3gal4/Ninj1/Edn1/Nbl1/Myo9b/Mapk3/Pde4d/Dapk2/Swap70/Trpm4/Itga3/Cd9/Il17rc/Calr/Ecm1/Bdkrb1/Bsg/Cmklr1/Cnn2/Emilin1/Vegfa/Mif/Ppia/Thbs1/Dusp1/Serpine1/Gpr35
GO:0046903	secretion	549	-0.260212	-1.4467	9.03576e-05	0.00583821	0.00530046	1741	tags=23%	list=16%	signal=20%	Hadh/Rap1gds1/Sdf4/Rhbdf1/Gipc1/Tcirg1/Tango6/Unc13a/Fer/Fkbp1b/Stard10/Napa/Uqcc2/Exoc7/Apba1/Aprt/Syt11/Mfn2/Ap1s1/Washc1/Copg1/Tyro3/Furin/Myc/Mertk/Syngr2/Lgals3/Ap1b1/Pard6a/Slc4a8/Tbx3/Slc26a6/Idh2/Rab13/Stx4a/Park7/Syt13/Bdkrb2/Slc9a3r1/Psap/Xbp1/Sphk2/Nr1h2/Anxa2/Cxcl12/Pak1/Bcr/Bad/Creb3l1/Rab3ip/Apbb1/Pla2g6/Lrrk2/Cdk16/Syn1/Rab34/Rab11fip5/Tango2/Pld2/Nlgn2/Steap3/Lrp1/Hgs/Erp29/Kcnb1/…
GO:0050770	regulation of axonogenesis	120	-0.397945	-1.82475	9.97438e-05	0.00640113	0.00581153	1469	tags=35%	list=14%	signal=31%	Tsc2/Dbn1/Plxnb1/Ntn1/Twf2/L1cam/Dbnl/Limk1/Vim/Plxnb2/Ust/Stk11/Map2k2/Sema3b/Cxcl12/Pak1/Ephb2/Trpv2/Rgma/Zfyve27/Sema3f/Plxna1/Lrp1/Tiam1/Crabp2/Trim46/Fn1/Ulk1/Sipa1l1/Ptprs/Plxnd1/Megf8/Gdi1/Anapc2/Kif13b/Plxna3/Syngap1/Nrp1/Apoe/Map6/Map2k1/Vegfa
GO:0051276	chromosome organization	410	0.296203	1.49448	0.000117308	0.00747779	0.00678903	2461	tags=30%	list=23%	signal=24%	Rb1/Slf1/Hmga2/Pum2/Cul3/Dhx9/Zfp207/Slf2/Cdc27/Kif23/Tent4b/Esco1/Ptges3/Fbxw7/Rab11a/Rif1/Dhx36/Smg1/Gnl3/Hnrnpd/Ino80c/Top2a/Smarca2/Ccnb1/Vps4b/Pbrm1/Ttk/Pura/Mad2l1/Naa50/Xrn1/Chmp2b/Smarca5/Smarce1/Top2b/Mis12/Tnks2/Ncapg2/Stag2/Cct6a/Zmpste24/Nek7/Atm/Lig4/Dicer1/Anapc4/Zwint/Stag1/Hnrnpu/Kif11/Nuf2/Ccne2/Sfpq/Nup155/Apc/Mapre1/Nsmce2/Ino80d/Ago4/Ube2b/Cenpa/Hecw2/Smc2/Atrx/Gins3/Nek2/Rnf4…
GO:0008285	negative regulation of cell population proliferation	446	-0.277537	-1.51431	0.000119518	0.0075679	0.00687083	1524	tags=23%	list=14%	signal=20%	Ctsl/Taf6/Emd/Ifi35/Vash1/Tsc2/Sirt6/Atg101/Mfn2/Cited2/Plxnb1/Kctd11/Ifitm1/Myc/Lgals3/Maged1/Msx1/Mapk11/Tspan32/Tbx3/Fntb/H19/Idh2/Park7/Gna12/Bdkrb2/Ralbp1/Slc9a3r1/Bmp4/Ift172/Smad3/P3h3/Stk11/Cxcl12/Parp10/Pak1/Ing1/Atg13/Cebpa/Klf13/Foxo4/Ppp1r15a/Trpv2/Ahr/Trib1/Runx3/Ptk2b/Nacc2/Rbm10/Cdkn2d/Xirp1/Csk/Atoh8/Rarg/Sh3bp4/Comt/Ift122/Cherp/Efemp2/E2f1/Hsf1/Gpnmb/Pth1r/Cebpb/Ifi30/Smo/Pdpn/U…
GO:0031639	plasminogen activation	14	-0.747682	-2.09469	0.000130098	0.00818327	0.00742952	1178	tags=50%	list=11%	signal=45%	Plat/Ctsz/Pgk1/Eno1b/Thbs1/Serpine1/Eno1
GO:0098609	cell-cell adhesion	441	-0.272444	-1.48035	0.000137822	0.00861206	0.00781882	2178	tags=31%	list=20%	signal=25%	Gnas/Smarcb1/Ass1/Cdh15/Fat4/Pnp/Spn/Adgrl1/Ncam1/Ank3/Nfkbiz/Zmiz1/Chst2/F11r/Vsir/Src/Igfbp2/Dlg3/Erbb2/Ext1/Tnfaip3/Robo1/Itgb3/Efnb2/Hsp90aa1/Mapk14/Tigit/Cd81/Zfp36l1/Ets1/Fer/Boc/Tsc2/Lgals1/Jak3/Cited2/Ntn1/Rpsa/Rps3/Prdx2/Tyro3/Lgals3/Dhps/Tenm3/Tspan32/Zfp608/Ephb4/L1cam/Zc3h12a/Plxnb2/Bmp4/Flot2/Itga7/Kifc3/Xbp1/Cdh24/Mink1/Cxcl12/Adam19/Bad/Hlx/Emilin2/Itga2b/Srpx2/Lamb1/Runx3/Adam8/Ne…
GO:0001890	placenta development	108	-0.400657	-1.82619	0.000144463	0.00890983	0.00808916	1812	tags=33%	list=17%	signal=28%	Ptgs2/Mapk14/Rxra/Plcd3/Zfp36l1/Zfat/Trim28/Ctsl/Vash1/Cited2/Rxrb/Il11ra1/Snai1/Epor/Cebpa/Tfeb/Ctsb/Hsp90ab1/Mapk3/Cul7/Krt19/Hsf1/Cebpb/Pkd1/Ppard/Plcd1/Hes1/Junb/Lif/Ptgis/Map3k4/Map2k1/Egln1/Htra1/Serpine1/Socs3
GO:0034249	negative regulation of cellular amide metabolic process	157	0.3757	1.70328	0.000144297	0.00890983	0.00808916	1846	tags=31%	list=17%	signal=26%	Rc3h2/Cnot6l/Cpeb4/Ddx3x/Ythdf3/Syncrip/Rc3h1/Cnot6/Fmr1/Dhx9/Ireb2/Rtn4/Tent4b/Celf1/Dhx36/Hnrnpd/Cnot7/Pan3/Xrn1/Ormdl1/Tia1/Rbm24/Mex3d/Eif4e/Hnrnpu/Ddx6/Hnrnpr/Otud6b/Caprin1/Rbm4/Pnpt1/Fxr1/Tut4/Eif2s1/Exosc3/Ago4/Ythdf2/Paip1/Cpeb2/Prnp/Cnot11/Ythdf1/Ncl/Dcp2/Tsc1/Pde12/Patl1/Tnrc6a
GO:1903313	positive regulation of mRNA metabolic process	113	0.414784	1.79133	0.000150624	0.00922984	0.0083797	1920	tags=33%	list=18%	signal=27%	Rc3h2/Cnot6l/Wdr77/Ythdf3/Syncrip/Rc3h1/Cnot6/Dhx9/Cdc73/Rbmx/Tent4b/Celf1/Dhx36/Tra2b/Hnrnpd/Rbm3/Cirbp/Nudt21/Cnot7/Ccnb1/Pan3/Rbm24/Mex3d/Hnrnpu/Hnrnpr/Pnpt1/Tut4/Exosc3/Ythdf2/Paip1/Ythdf1/Ncl/Dcp2/Pde12/Patl1/Tnrc6a/Tob1
GO:0009887	animal organ morphogenesis	641	-0.250007	-1.39529	0.000158487	0.00964941	0.00876062	1341	tags=19%	list=13%	signal=18%	Mthfd1l/Fgf21/Myc/Maged1/Ltbp3/Msx1/Tenm3/Ephb4/Hyal1/Tbx3/Snai1/Epor/Osr1/Errfi1/Nfic/Slc9a3r1/Sufu/Bmp4/Ift172/Smad3/Mmp14/Anxa6/Ext2/Xbp1/Gdnf/Carm1/Tnfrsf11b/Map2k2/Vps51/Ift140/Bcr/Ctsz/Hlx/Actn3/Lrrk2/Lamb1/Bcar3/C2cd3/Whrn/Ephb2/Bcor/Ahr/Adamts1/Slc39a3/Nectin1/Xirp1/Arid5b/Plxna1/Rarg/Edn1/Nbl1/Rela/Lemd2/Scx/Mapk3/Col5a2/Pdgfa/Ift122/Jag2/Naglu/Adam15/Col8a1/Efemp2/Has2/Pim1/Kif26b/Cebpb…
GO:0030388	fructose 1, 6-bisphosphate metabolic process	5	-0.9316	-1.87429	0.00016769	0.0101447	0.00921031	259	tags=60%	list=2%	signal=59%	Pfkp/Aldoa/Pfkl
GO:0009611	response to wounding	303	-0.293119	-1.53204	0.000173101	0.0104058	0.00944733	2004	tags=29%	list=19%	signal=24%	Evl/Prcp/S100a10/F11r/Pdgfb/Dpysl3/P2rx4/Erbb2/Ext1/Tnfaip3/Itgb3/Dysf/Arhgap35/Mtor/Ndel1/Hpse/Smpd1/Zfp36l1/Fkbp1b/Tpm1/Vash1/Syt11/Cd151/Hps6/Acta2/Prdx2/Fermt2/Tyro3/Mertk/Tspan32/Hbegf/Plat/Fntb/Smad3/Anxa6/Coro1b/Grn/Xbp1/Gdnf/Map2k2/Anxa2/Pak1/Vegfb/Emilin2/Nol3/Ephb2/Rgma/Kremen1/Gpx1/St3gal4/Lrp1/Nrep/Il6ra/Stk24/Hps4/Cadm4/Pdgfa/Fn1/Axl/Stxbp1/Fkbp10/Pdpn/Ptk7/C1qtnf1/Ppard/Ptprs/Lamb2/…
GO:0002685	regulation of leukocyte migration	118	-0.384083	-1.7646	0.000197745	0.0118125	0.0107245	1043	tags=22%	list=10%	signal=20%	Mmp14/Cxcl12/Bcr/Vegfb/Il34/Adam8/Ptk2b/St3gal4/Ninj1/Edn1/Nbl1/Mapk3/Dapk2/Swap70/Cd9/Calr/Ecm1/Bdkrb1/Cmklr1/Cnn2/Emilin1/Vegfa/Mif/Thbs1/Dusp1/Serpine1
GO:0060348	bone development	159	-0.352323	-1.69535	0.000200163	0.0118822	0.0107877	2949	tags=46%	list=28%	signal=34%	Rab23/Tmem107/Csgalnact1/Sox9/Por/Tgfbr2/Chsy1/Notch2/Sh3pxd2b/Asxl1/Lrrc17/Zfp385a/Lrrk1/Fbln5/Dhrs3/Ppib/Npr2/Enpp1/Opa3/Cfh/Gnas/Fat4/Tulp3/Ctc1/Wasf2/Src/Ext1/Evc/Slc38a10/Atg9a/Mapk14/Trim45/Mcph1/Glg1/Dym/Cited2/Plxnb1/Ltbp3/Msx1/Mapk11/Bmp4/Ift172/Bbx/Mmp14/Anxa6/Ext2/Carm1/Actn3/Miga2/Rarg/Ninj1/Scx/Pdgfa/P3h1/Has2/Bnc2/Adamts12/Megf8/Adamts7/Fbn1/Sik3/Ecm1/Rara/Hspg2/Flna/Bgn/Tmem119/Lrp…
GO:0010975	regulation of neuron projection development	361	-0.273959	-1.46022	0.000211111	0.0124542	0.0113071	1832	tags=28%	list=17%	signal=24%	Robo1/Eif2b2/Efnb2/Arhgap35/Rtn4ip1/Acap3/Mtor/Ndel1/Kif1a/Neu1/Gorasp1/Ror2/Fkbp1b/Fzd1/Ppp2r5d/Tsc2/Lgals1/Dbn1/Mfn2/Dguok/Plxnb1/Ppp2r5b/Ntn1/Twf2/Tenm3/L1cam/Dbnl/Limk1/Epor/Vim/Plxnb2/Ust/Bmp4/H2-K1/Grn/Stk11/Carm1/Map2k2/Stmn2/Sema3b/Cxcl12/Pak1/Fbxo31/Ctsz/Apbb1/Camk2g/Lrrk2/Ephb2/Trpv2/Rgma/Kremen1/Ptk2b/Adamts1/Zfyve27/Sema3f/Nckipsd/Plxna1/Lrp1/Itm2c/Tiam1/Crabp2/Trim46/Stk24/Cul7/Fn1/P…
GO:0071495	cellular response to endogenous stimulus	786	-0.237107	-1.33931	0.000215004	0.0126056	0.0114445	1500	tags=21%	list=14%	signal=19%	Daxx/Snx1/Glg1/Trerf1/Tsc2/Dbn1/Jak3/1700037H04Rik/Mfn2/Ecsit/Cited2/Bcar1/Ccnd3/Rangap1/Lpin3/Dnm2/Rps3/Ube2o/Fermt2/Fgf21/Snx25/Furin/Ltbp3/Msx1/Sra1/Pdk2/Fbxo32/Hyal1/Trim41/Itpr3/Slc26a6/Bmper/Zpr1/Rab13/Lamtor1/Park7/Sorbs1/Vim/Slc9a3r1/Bmp4/Lbh/Smad3/Coro1b/Ncoa5/Ext2/Xbp1/Stk11/Gdnf/Carm1/Recql5/Stmn2/Pak1/Mus81/Ing1/Creb3l1/Arrb2/Pdxp/Klhl22/Lrrk2/Foxo4/Bcas3/Bcar3/Rgma/Prmt2/Ahr/Per1/Itp…
GO:0045765	regulation of angiogenesis	183	-0.340856	-1.67304	0.000240951	0.0140402	0.012747	1221	tags=25%	list=11%	signal=23%	Mydgf/Hyal1/Adam12/Bmper/Zc3h12a/S100a1/Grn/Xbp1/Plk2/Creb3l1/E2f2/Vegfb/Emilin2/Foxo4/Epn1/Ppp1r15a/Ptk2b/Adamts1/Ccm2/Ninj1/Hgs/Gtf2i/Plxnd1/Epha1/Cyp1b1/Id1/Itga5/Ecm1/Pml/Spry2/Lif/Angpt4/Rras/Nrp1/Ptgis/Pgk1/Ddah1/Sparc/Col4a2/Thbs2/Emilin1/Egln1/Vegfa/Thbs1/Pkm/Serpine1
GO:0032446	protein modification by small protein conjugation	575	0.277614	1.44801	0.000250554	0.0145108	0.0131742	2140	tags=26%	list=20%	signal=22%	Cbfb/Ube2d3/Rc3h2/Ube3a/Rlim/Rnf11/Ube2w/Ddx3x/Bmi1/Gclc/Pcnp/Rc3h1/Cul3/G2e3/Uba6/Ube2d1/Rnf103/Cdc73/Dzip3/Cdc27/Xiap/Rnf138/Mapk8/Ube2g1/Mib1/Kbtbd8/Spopl/Vcpip1/Ube2d2a/Cul4b/Rnf13/Fbxw7/Tgfbr1/Ivns1abp/Ube2n/Rnf2/Fbxo11/Gnl3/Trim13/Ogt/Rnf38/Trim23/Wsb1/Klhl9/Eloc/Fbxo33/Arih1/Trim33/Cul2/Ubr1/Plaa/Dcun1d1/Sirt1/Klhl41/Nae1/Ube3c/Mad2l1/Klhl15/Cul5/Zfp451/Herc4/Suz12/Fbxl5/Ubr3/Dnaja1/Zfp91/…
GO:0090025	regulation of monocyte chemotaxis	15	-0.706878	-1.99963	0.000257694	0.0147023	0.0133481	992	tags=33%	list=9%	signal=30%	Cxcl12/Ninj1/Nbl1/Dusp1/Serpine1
GO:0032231	regulation of actin filament bundle assembly	89	-0.414243	-1.81917	0.000258505	0.0147023	0.0133481	2004	tags=39%	list=19%	signal=32%	Evl/Wasf2/S100a10/F11r/Cgnl1/Cfl1/Pdlim4/Ppfia1/Pik3r2/Mtor/Arhgef10l/Tpm1/Sorbs3/Dbn1/Rhoc/Pfn1/Fermt2/Asap3/Fhod1/Limk1/Smad3/Pak1/Carmil1/Arap1/Swap70/Arhgef10/Kank3/Epha1/Id1/Sdc4/Kank2/Flna/Nrp1/Dlc1/Synpo
GO:0007178	transmembrane receptor protein serine/threonine kinase signaling pathway	235	-0.309506	-1.57342	0.000256216	0.0147023	0.0133481	1724	tags=30%	list=16%	signal=26%	Mapk14/Stub1/Gipc1/Ror2/Dact2/Ldlrad4/Fzd1/Snx1/Glg1/1700037H04Rik/Ecsit/Cited2/Dnm2/Ube2o/Fermt2/Snx25/Furin/Ltbp3/Msx1/Sh2b1/Bmper/Vim/Bmp4/Smad3/Xbp1/Stk11/Gdnf/Ing1/Arrb2/Rgma/Atoh8/Snw1/Lrp1/Fkbp8/Fstl3/Hsp90ab1/Nbl1/Slc2a10/Nrep/Htra3/Lemd2/Scx/Ltbp4/Mapk3/Zyx/Smad7/Tgfb1i1/Grem2/Itga3/Id1/Megf8/Fbn1/Hes1/Hspa5/Jun/Pml/Spry2/Itgb5/Crim1/Inhbb/Gdf11/Lrrc32/Fstl1/Numa1/Fos/Col1a2/Emilin1/Htra…
GO:0009628	response to abiotic stimulus	667	-0.24772	-1.38428	0.000265341	0.0150012	0.0136195	1815	tags=22%	list=17%	signal=19%	Fbxl6/Ptgs2/Eif2b2/Pold1/Acaa2/Eif4ebp1/Dysf/Hsp90aa1/Mtor/Mapk14/Sdf4/Elk1/Msh2/Stub1/Smpd1/Zfp36l1/Tm9sf4/Agap3/Brat1/Scap/Tmem109/Ercc1/Daxx/Tbl2/Zranb3/Smpd2/Tsc2/Stra6/Cited2/Loxl2/Cops9/Nr2f6/Nrf1/Egln3/Slc25a23/Lrrc8e/Lipe/Myc/Oxsr1/Acadvl/Fbxo32/Hyal1/Eif2b5/Plat/Msh6/Rasa3/Bdkrb2/Smad3/Xbp1/Stk11/Xrcc6/Cxcl12/Pak1/Bad/Arrb2/Alkbh5/Vegfb/Nol3/Camk2g/Plekhn1/Whrn/Trpv2/Per3/Prmt2/Rab11fip5…
GO:0007409	axonogenesis	287	-0.298363	-1.54878	0.000272619	0.0153215	0.0139103	1865	tags=30%	list=17%	signal=25%	Rab8a/Erbb2/Ext1/Robo1/Efna2/Eif2b2/Efnb2/Arhgap35/Hsp90aa1/Cttn/Ndel1/Boc/Tsc2/Dbn1/Plxnb1/Ntn1/Twf2/Dnm2/Tubb3/Ablim1/Artn/Ephb4/L1cam/Dbnl/Limk1/Cnp/Vim/Plxnb2/Ust/Stk11/Gdnf/Map2k2/Sema3b/Cxcl12/Pak1/Apbb1/Szt2/Ephb2/Trpv2/Rgma/Runx3/Cntnap1/Nectin1/Zfyve27/Sema3f/Plxna1/Lrp1/Tiam1/Crabp2/Edn1/Hsp90ab1/Trim46/Actb/Fn1/Map1s/Ephb6/Stxbp1/Smo/Ulk1/Sipa1l1/Ptprs/Lamb2/Plxnd1/Epha1/Megf8/Gdi1/Vcl…
GO:2000112	regulation of cellular macromolecule biosynthetic process	364	0.301505	1.50747	0.000301342	0.0168361	0.0152854	2191	tags=28%	list=20%	signal=23%	Cd36/Rc3h2/Cnot6l/Cpeb4/Ddx3x/Ythdf3/Bzw1/Syncrip/Epm2aip1/Pum2/Rc3h1/Cnot6/Fmr1/Dhx9/Ireb2/Impact/Arfgef1/Abce1/Etf1/Kbtbd8/Serp1/Tent4b/Celf1/Larp4/Dhx36/Dyrk2/Hnrnpd/Ptcd3/Ppp1r15b/Eif4g2/Rbm3/Cirbp/Gspt1/Cnot7/Pan3/Tm9sf2/Xrn1/Rbm4b/Guf1/Fastkd2/Tia1/Rbm24/Akap6/Ppp1cb/Rps6kb1/Mex3d/Msi2/Eif4e/Hnrnpu/Uhmk1/Eif2a/Ddx6/Hnrnpr/Otud6b/Dph6/Caprin1/Trmt10c/Eif5/Rbm4/Pnpt1/Sepsecs/Fxr1/Tut4/Eif2s1/…
GO:0006952	defense response	747	-0.238073	-1.33792	0.000313665	0.0174222	0.0158174	2452	tags=30%	list=23%	signal=25%	Brd4/Ppp1r11/Cuedc2/Rps19/Tradd/Kif16b/Clpb/Rnf187/Enpp1/Adamts5/Fasn/Apobec1/Shc1/Ppp1r14b/Alox5/Stat3/Unc13d/1810058I24Rik/Wipi2/Nop53/Serpinf1/Cfh/Msrb1/Banf1/Nfkb1/Nkiras2/Ifngr2/Aqp1/Abcf3/Tnfrsf1b/Tmem43/Cybc1/Hyal2/Rnf216/Spn/Stxbp4/Mul1/Sharpin/Trim68/Trim65/Rbck1/Alox5ap/Nfkbiz/Masp1/Fam3a/Ticam1/Nfkbia/Evl/Prcp/Dab2ip/Vdac1/Chst2/Gps2/Bst2/Src/Bcl3/Casp6/Plekhm2/Dnase1l3/Trim8/C1qtnf12/…
GO:0051603	proteolysis involved in protein catabolic process	624	0.26698	1.40432	0.00032031	0.0176878	0.0160586	2367	tags=28%	list=22%	signal=23%	Ube2d3/Rc3h2/Ube3a/Rlim/Usp14/Rnf11/Ube2w/Cacul1/Gclc/Pcnp/Rc3h1/Fmr1/Cul3/Uba6/Ube2d1/Dnajb9/Rnf103/Clock/Cdc27/Ubxn8/Mapk8/Tmtc3/Ube2g1/Mib1/Wdr26/Spopl/Socs4/Erlec1/Psme4/Cul4b/Rnf13/Fbxw7/Ube2n/Fbxo11/Trim13/Ogt/Man1a/Eloc/Usp1/Rnf128/Csnk1a1/Fem1c/Fbxo33/Appbp2/Arih1/Usp13/Cul2/Ubr1/Vps4b/Usp9x/Plaa/Sirt1/Tbl1xr1/Ube3c/Stam/Pmaip1/Klhl15/Cops3/Chmp2b/Usp34/Cul5/Pbk/Atxn3/Herc4/Rmnd5a/Fbxl5/U…
GO:1901342	regulation of vasculature development	186	-0.334944	-1.64489	0.000346252	0.0190098	0.0172589	1221	tags=25%	list=11%	signal=22%	Mydgf/Hyal1/Adam12/Bmper/Zc3h12a/S100a1/Grn/Xbp1/Plk2/Creb3l1/E2f2/Vegfb/Emilin2/Foxo4/Epn1/Ppp1r15a/Ptk2b/Adamts1/Ccm2/Ninj1/Hgs/Gtf2i/Plxnd1/Epha1/Cyp1b1/Id1/Itga5/Ecm1/Pml/Spry2/Lif/Angpt4/Rras/Nrp1/Ptgis/Pgk1/Ddah1/Sparc/Col4a2/Thbs2/Emilin1/Egln1/Vegfa/Thbs1/Pkm/Serpine1
GO:0032101	regulation of response to external stimulus	523	-0.257597	-1.41807	0.000351015	0.0191606	0.0173957	1877	tags=28%	list=18%	signal=24%	Mmp28/Hyal2/Rnf216/Spn/Mul1/Sharpin/Alox5ap/Nfkbiz/Masp1/Fam3a/Nfkbia/Pdgfb/Gps2/Casp6/P2rx4/Dnase1l3/C1qtnf12/Tnfaip3/Robo1/Ptgs2/Dysf/Efnb2/Hsp90aa1/Mtor/Cttn/Plscr1/Ndel1/Hpse/Adgra2/Mapkbp1/Rxra/Cd81/Ets1/Fkbp1b/Mcph1/Irf3/Ifi35/Syt11/Lpcat3/Lgals1/Dbn1/Irgm1/Trim56/Prdx2/Tyro3/Dagla/Oxsr1/Ikbke/Dtx3l/Tspan32/Artn/Tkfc/Trim41/Plat/Zc3h12a/Stx4a/Park7/Cdc37/Letmd1/Nenf/Smad3/Coro1b/Grn/Map2k2/…
GO:0006140	regulation of nucleotide metabolic process	63	-0.455572	-1.83906	0.000356568	0.0192425	0.0174701	1461	tags=25%	list=14%	signal=22%	Sirt6/Myc/Pdk2/Sphk2/Actn3/Eif6/Arl2/Hsd11b1/Tspo/Map2k1/Eno1b/Ddit4/Eno1/Ak4/Ier3/Pdk1
GO:1902870	negative regulation of amacrine cell differentiation	3	-0.967865	-1.64616	0.00035505	0.0192425	0.0174701	334	tags=67%	list=3%	signal=65%	Hes1/Gdf11
GO:0060350	endochondral bone morphogenesis	40	-0.526672	-1.93683	0.000367132	0.0194805	0.0176862	1080	tags=38%	list=10%	signal=34%	Bmp4/Mmp14/Anxa6/Ext2/Carm1/Rarg/Scx/Sik3/Rara/Hspg2/Tmem119/Serpinh1/Col1a1/Thbs1/Col3a1
GO:0060349	bone morphogenesis	62	-0.458247	-1.84297	0.000365303	0.0194805	0.0176862	1479	tags=37%	list=14%	signal=32%	Glg1/Cited2/Ltbp3/Msx1/Bmp4/Mmp14/Anxa6/Ext2/Carm1/Actn3/Rarg/Scx/Has2/Megf8/Sik3/Rara/Hspg2/Tmem119/Lrp5/Serpinh1/Col1a1/Thbs1/Col3a1
GO:0090288	negative regulation of cellular response to growth factor stimulus	68	-0.435877	-1.77888	0.00036597	0.0194805	0.0176862	733	tags=26%	list=7%	signal=25%	Hgs/Fstl3/Nbl1/Htra3/Lemd2/Gpc1/Cadm4/Adamts12/Smad7/Grem2/Fbn1/Spry2/Crim1/Xdh/Emilin1/Htra1/Thbs1/Apln
GO:0043542	endothelial cell migration	162	-0.339559	-1.64005	0.00037183	0.0196203	0.0178131	2024	tags=33%	list=19%	signal=27%	Plcg1/Prcp/Dab2ip/Pdgfb/Emp2/P2rx4/Pik3r2/Robo1/Map3k3/Ptgs2/Itgb3/Efnb2/Adgra2/Gipc1/Ets1/Vash1/Loxl2/Bcar1/Scarb1/Emc10/Ephb4/Bmper/Zc3h12a/Rab13/Bmp4/Coro1b/Grn/Plk2/Cxcl12/Plekhg5/Srpx2/Bcas3/Adam8/Ptk2b/Gpx1/Atoh8/Plxnd1/Myh9/Cyp1b1/Calr/Bsg/Angpt4/Tns3/Rras/Nrp1/Apoe/Hdac5/Fstl1/Sparc/Nr4a1/Vegfa/Gpi1/Hdac7/Thbs1
GO:0038063	collagen-activated tyrosine kinase receptor signaling pathway	8	-0.828358	-1.90964	0.000394595	0.0207064	0.0187992	179	tags=50%	list=2%	signal=49%	Col4a5/Col4a2/Col4a1/Col1a1
GO:0010608	post-transcriptional regulation of gene expression	407	0.288615	1.45646	0.000405695	0.0211719	0.0192218	2237	tags=28%	list=21%	signal=23%	Rc3h2/Cnot6l/Cpeb4/Ddx3x/Ythdf3/Bzw1/Syncrip/Pum2/Srsf1/Rc3h1/Cnot6/Fmr1/Dhx9/Ireb2/Impact/Fus/Abce1/Matr3/Etf1/Kbtbd8/Serp1/Tent4b/Celf1/Larp4/Tirap/Dhx36/Hnrnpd/Ptcd3/Ppp1r15b/Eif4g2/Rbm3/Cirbp/Nudt21/Gspt1/Cnot7/Celf2/Pan3/Xrn1/Rbm4b/Guf1/Fastkd2/Tia1/Zmpste24/Rbm24/Akap6/Rps6kb1/Mex3d/Msi2/Eif4e/Dicer1/Hnrnpu/Uhmk1/Myef2/Eif2a/Ddx6/Hnrnpr/Otud6b/Dph6/Caprin1/Ddx5/Trmt10c/Eif5/Zc3h7a/Rbm4/Pnpt…
GO:2000113	negative regulation of cellular macromolecule biosynthetic process	158	0.351196	1.60037	0.000425486	0.0220834	0.0200494	2338	tags=34%	list=22%	signal=27%	Rc3h2/Cnot6l/Cpeb4/Ddx3x/Ythdf3/Syncrip/Rc3h1/Cnot6/Fmr1/Dhx9/Ireb2/Tent4b/Celf1/Dhx36/Hnrnpd/Cnot7/Pan3/Xrn1/Tia1/Rbm24/Mex3d/Eif4e/Hnrnpu/Ddx6/Hnrnpr/Otud6b/Caprin1/Rbm4/Pnpt1/Fxr1/Tut4/Eif2s1/Exosc3/Ago4/Ythdf2/Paip1/Cpeb2/Cnot11/Ythdf1/Ncl/Dcp2/Tsc1/Pde12/Patl1/Tnrc6a/Tob1/Rnf139/Cpeb3/Cnot9/Srp9/Cpeb1/Exosc8/Dcp1a
GO:0033120	positive regulation of RNA splicing	39	0.536914	1.87409	0.000433841	0.0223947	0.0203319	1928	tags=38%	list=18%	signal=32%	Wdr77/Srsf1/Slc38a2/Hnrnpk/Rbmx/Dyrk1a/Tra2b/Rbm3/Cirbp/Setx/Hnrnpll/Ncl/Ern1/Rbm20/Smn1
GO:0030324	lung development	145	-0.340385	-1.60553	0.000469652	0.0241122	0.0218913	1279	tags=26%	list=12%	signal=23%	Ltbp3/Foxp4/Sim2/Errfi1/Bmp4/Mmp14/Cic/Map2k2/Cebpa/Ctsz/Bag6/Mapk3/Pdgfa/Pdpn/Ptk7/Pdgfrb/Itga3/Id1/Hes1/Hsd11b1/Selenon/Thra/Insc/Spry2/Lif/Tns3/Rcn3/Lama5/Plod3/Loxl3/Tnc/Adamts2/Numa1/Sparc/Map2k1/Vegfa/Col3a1
GO:1902916	positive regulation of protein polyubiquitination	10	0.794876	1.98209	0.000472322	0.0241189	0.0218973	1314	tags=50%	list=12%	signal=44%	Ddx3x/Ube2d1/Ube2n/Skp2/Ube2v2
GO:0071229	cellular response to acid chemical	62	-0.452956	-1.82169	0.000489659	0.0248703	0.0225795	1135	tags=29%	list=11%	signal=26%	Lamtor1/Xbp1/Anxa2/Klhl22/Sh3bp4/Col5a2/Castor1/Hsf1/Cebpb/Col16a1/Col1a2/Col4a1/Vegfa/Sipa1/Col6a1/Col1a1/Col3a1/Eno1
GO:0034248	regulation of cellular amide metabolic process	350	0.296367	1.47402	0.000492273	0.0248703	0.0225795	1871	tags=25%	list=17%	signal=22%	Rc3h2/Cnot6l/Cpeb4/Ddx3x/Ythdf3/Bzw1/Syncrip/Pum2/Rc3h1/Cnot6/Fmr1/Dhx9/Ireb2/Impact/Samd8/Abce1/Tmed10/Etf1/Kbtbd8/Picalm/Rtn4/Serp1/Tent4b/Celf1/Larp4/Dhx36/Hnrnpd/Ptcd3/Ppp1r15b/Eif4g2/Rbm3/Cirbp/Gspt1/Cnot7/Pan3/Xrn1/Rbm4b/Guf1/Fastkd2/Ormdl1/Tia1/Rbm24/Pdk4/Akap6/Rps6kb1/Mex3d/Msi2/Eif4e/Hnrnpu/Uhmk1/Eif2a/Ddx6/Hnrnpr/Otud6b/Dph6/Caprin1/Trmt10c/Eif5/Rbm4/Pnpt1/Sepsecs/Fxr1/Tut4/Eif2s1/Exosc…
GO:0043488	regulation of mRNA stability	130	0.378478	1.6737	0.000518352	0.0260174	0.023621	1374	tags=27%	list=13%	signal=24%	Rc3h2/Cnot6l/Ythdf3/Syncrip/Pum2/Srsf1/Rc3h1/Cnot6/Fmr1/Dhx9/Fus/Tent4b/Celf1/Tirap/Dhx36/Hnrnpd/Cirbp/Cnot7/Pan3/Fastkd2/Rbm24/Mex3d/Dicer1/Hnrnpu/Myef2/Hnrnpr/Pnpt1/Fxr1/Tut4/Exosc3/Fastkd1/Larp4b/Ythdf2/Paip1/Npm1
GO:0061448	connective tissue development	179	-0.320492	-1.56844	0.000520457	0.0260174	0.023621	1293	tags=26%	list=12%	signal=23%	Fto/Ltbp3/Msx1/Snai1/Osr1/Fbxw4/Bmp4/Smad3/Anxa6/Ext2/Xbp1/Carm1/Runx3/Arid5b/Rarg/Edn1/Rela/Arid5a/Il6ra/Scx/Mapk3/Trpm4/Pth1r/Adamts12/Pkd1/Creb3l2/Smad7/Ppard/Pdgfrb/Prrx2/Selenom/Adamts7/Slc39a13/Sik3/Thra/Ecm1/Bmp1/Rara/Hspg2/Bgn/Lrp5/Serpinh1/Col1a1/Thbs1/Col5a1/Col3a1/Egr1
GO:0140694	non-membrane-bounded organelle assembly	313	0.306228	1.51803	0.000535629	0.0266356	0.0241823	2351	tags=30%	list=22%	signal=24%	Mef2c/Cnot6l/Six4/Cfl2/Ddx3x/Ythdf3/Mef2a/Actn2/Pum2/Rc3h1/Cnot6/Zfp207/Kif2a/Cav3/Sqle/Mapk8/Kif23/Prkaa1/Rab11a/Brix1/Mzt1/Cirbp/Cnot7/Togaram1/Vps4b/Klhl41/Mterf3/Plk4/Haus6/Pan3/G3bp2/Chmp2b/Fastkd2/Pgm5/Tia1/Mis12/Abraxas2/Myl2/Stag2/Haus3/Haus2/Dicer1/Stag1/Capn3/Itgb1/Hnrnpu/Prkaa2/Eif2a/Ddx6/Kif11/Cflar/Mapre1/Eif2s1/Casq2/Arpc2/Cltc/Cenpa/Ythdf2/Nek2/Rnf4/Npm1/Mypn/Aspm/Cenpc1/Ccp110/Yth…
GO:0010755	regulation of plasminogen activation	12	-0.732609	-1.93618	0.000539915	0.0267089	0.0242488	1178	tags=50%	list=11%	signal=45%	Plat/Ctsz/Eno1b/Thbs1/Serpine1/Eno1
GO:0070893	transposon integration	6	0.878589	1.86837	0.000562556	0.0271226	0.0246244	1304	tags=100%	list=12%	signal=88%	Zfp729b/Zfp748/Zfp729a/Zfp759/Zfp738/Zfp595
GO:0070894	regulation of transposon integration	6	0.878589	1.86837	0.000562556	0.0271226	0.0246244	1304	tags=100%	list=12%	signal=88%	Zfp729b/Zfp748/Zfp729a/Zfp759/Zfp738/Zfp595
GO:0070895	negative regulation of transposon integration	6	0.878589	1.86837	0.000562556	0.0271226	0.0246244	1304	tags=100%	list=12%	signal=88%	Zfp729b/Zfp748/Zfp729a/Zfp759/Zfp738/Zfp595
GO:0031099	regeneration	102	-0.379231	-1.71272	0.000560665	0.0271226	0.0246244	1028	tags=25%	list=10%	signal=23%	Grn/Map2k2/Cxcl12/Hdgfl2/Rgma/Kremen1/Gpx1/Ninj1/Lrp1/Nrep/Stk24/Cebpb/Ulk1/Mymx/Ppard/Ptprs/Lamb2/Cd9/Jun/Selenon/Lif/Flna/Tnc/Map2k1/Pkm/Serpine1
GO:0140352	export from cell	519	-0.253293	-1.39728	0.000552742	0.0271226	0.0246244	1741	tags=23%	list=16%	signal=20%	Hadh/Rap1gds1/Sdf4/Rhbdf1/Gipc1/Tcirg1/Tango6/Unc13a/Fer/Fkbp1b/Napa/Uqcc2/Exoc7/Apba1/Syt11/Mfn2/Ap1s1/Washc1/Copg1/Tyro3/Furin/Mertk/Syngr2/Lgals3/Ap1b1/Abcc5/Pard6a/Slc4a8/Tbx3/Idh2/Rab13/Stx4a/Park7/Syt13/Ralbp1/Psap/Xbp1/Sphk2/Nr1h2/Anxa2/Cxcl12/Pak1/Bcr/Bad/Creb3l1/Rab3ip/Apbb1/Pla2g6/Lrrk2/Cdk16/Syn1/Rab34/Rab11fip5/Tango2/Pld2/Nlgn2/Steap3/Lrp1/Hgs/Erp29/Kcnb1/Slc27a1/Edn1/Atp13a2/Sytl5/P…
GO:1905521	regulation of macrophage migration	24	-0.607129	-1.99442	0.000571477	0.0274136	0.0248886	1043	tags=46%	list=10%	signal=41%	Mmp14/Bcr/Il34/Ptk2b/Mapk3/Cd9/Cmklr1/Cnn2/Emilin1/Mif/Thbs1
GO:0031103	axon regeneration	36	-0.545264	-1.96394	0.000588088	0.0279322	0.0253594	1028	tags=36%	list=10%	signal=33%	Grn/Map2k2/Rgma/Kremen1/Lrp1/Nrep/Stk24/Ptprs/Lamb2/Jun/Flna/Tnc/Map2k1
GO:0006607	NLS-bearing protein import into nucleus	8	0.822518	1.92752	0.000588171	0.0279322	0.0253594	538	tags=50%	list=5%	signal=48%	Kpna4/Kpna1/Kpna3/Ranbp2
GO:0048729	tissue morphogenesis	442	-0.259672	-1.41246	0.000601178	0.0284079	0.0257913	1943	tags=25%	list=18%	signal=21%	Ly6e/Nphp3/Mgp/Src/Cfl1/Dlg3/Ext1/Robo1/Prickle1/Efnb2/Kif3a/Arhgap35/Cdk20/Mtor/Lzts2/Rxra/Ror2/Tpm1/Fzd1/Trim28/Ctsl/Tsc2/Cd151/Sirt6/Ecsit/Cited2/Pfn1/Ntn1/Armc5/Mthfd1l/Fermt2/Myc/Maged1/Msx1/Artn/Hbegf/Tbx3/Vps52/Snai1/Epor/Osr1/Plxnb2/Slc9a3r1/Sufu/Bmp4/Ift172/Smad3/Mmp14/Ext2/Gdnf/Cxcl12/Pak1/Ctsz/C2cd3/Rgma/Ahr/Runx3/Adam8/Ccm2/Plxna1/Rarg/Edn1/Tcf7l1/Scx/Pdgfa/Ift122/Jag2/Actb/Efemp2/Kif…
GO:0031102	neuron projection regeneration	42	-0.511931	-1.91042	0.000605826	0.0284858	0.025862	1028	tags=33%	list=10%	signal=30%	Grn/Map2k2/Rgma/Kremen1/Lrp1/Nrep/Stk24/Ulk1/Ptprs/Lamb2/Jun/Flna/Tnc/Map2k1
GO:0060541	respiratory system development	163	-0.33098	-1.59422	0.000620501	0.0288898	0.0262288	1279	tags=25%	list=12%	signal=22%	Ltbp3/Foxp4/Sim2/Errfi1/Bmp4/Mmp14/Cic/Map2k2/Cebpa/Ctsz/Bag6/Rarg/Speg/Mapk3/Pdgfa/Pdpn/Ptk7/Pdgfrb/Itga3/Id1/Hes1/Hsd11b1/Selenon/Thra/Insc/Spry2/Rara/Lif/Tns3/Rcn3/Lama5/Plod3/Loxl3/Tnc/Adamts2/Numa1/Sparc/Map2k1/Vegfa/Col3a1
GO:0031344	regulation of cell projection organization	502	-0.249768	-1.37756	0.000618012	0.0288898	0.0262288	2004	tags=28%	list=19%	signal=24%	Evl/Dab2ip/Wasf2/Ap2a1/Dpysl3/Src/Cfl1/Ppp1r35/Parp6/Rcc2/Robo1/Eif2b2/Efnb2/Arhgap35/Rtn4ip1/Acap3/Mtor/Cttn/Ndel1/Capzb/Kif1a/Neu1/Wrap73/Gorasp1/Ror2/Fer/Fkbp1b/Fzd1/Ppp2r5d/Tsc2/Lgals1/Dbn1/Mfn2/Dguok/Coro1c/Plxnb1/Pfn1/Ppp2r5b/Ntn1/Twf2/Dnm2/Fscn1/Gm14137/Eps8l2/Tenm3/Rabep2/L1cam/Dbnl/Limk1/Epor/Vim/Plxnb2/Ust/Cntrob/Bmp4/H2-K1/Coro1b/Grn/Stk11/Carm1/Map2k2/Stmn2/Sema3b/Cxcl12/Pak1/Ift140/F…
GO:0061470	T follicular helper cell differentiation	3	0.959393	1.65972	0.000626872	0.0290441	0.0263689	114	tags=67%	list=1%	signal=66%	Rc3h2/Rc3h1
GO:0007613	memory	73	-0.423235	-1.76014	0.000631186	0.029102	0.0264214	1908	tags=32%	list=18%	signal=26%	Abca7/Ptgs2/Mtor/Rin1/Syt11/Btbd9/Itpr3/Cic/Plk2/Pla2g6/Comt/Pde4d/Trpm4/Ehmt2/B4galt2/Itga3/Itga5/Nfatc4/Cck/Apoe/Sgk1/Atp1a3/Egr1
GO:0007063	regulation of sister chromatid cohesion	17	0.67865	1.96953	0.000634678	0.0291216	0.0264393	2116	tags=65%	list=20%	signal=52%	Rb1/Slf1/Slf2/Sfpq/Nsmce2/Atrx/Wapl/Smc5/Bub1/Rad21/Tnks
GO:1900542	regulation of purine nucleotide metabolic process	58	-0.459706	-1.83863	0.000640486	0.0292468	0.0265529	1461	tags=26%	list=14%	signal=22%	Sirt6/Myc/Pdk2/Sphk2/Actn3/Eif6/Arl2/Tspo/Map2k1/Eno1b/Ddit4/Eno1/Ak4/Ier3/Pdk1
GO:0007044	cell-substrate junction assembly	79	-0.415787	-1.76711	0.000662827	0.0299787	0.0272175	1993	tags=38%	list=19%	signal=31%	S100a10/Src/Cfl1/Rcc2/Itgb3/Cttn/Coro1c/Fermt2/Dapk3/Sorbs1/Smad3/Mmp14/Ston1/Bcr/Actn3/Bcas3/Ptk2b/Lrp1/Fn1/Actn1/Tns1/Tln1/Itga5/Vcl/Sdc4/Nrp1/Peak1/Col16a1/Dlc1/Vegfa
GO:0000904	cell morphogenesis involved in differentiation	512	-0.2548	-1.40086	0.000661345	0.0299787	0.0272175	1901	tags=27%	list=18%	signal=23%	Cfl1/Spr/Rab8a/Parp6/Erbb2/Rcc2/Ext1/Robo1/Efna2/Eif2b2/Itgb3/Efnb2/Arhgap35/Radil/Hsp90aa1/Cttn/Ndel1/Hpse/Kif1a/Gorasp1/Fer/Dact2/Boc/Dock1/Tsc2/Dbn1/Mfn2/Coro1c/Plxnb1/Bcar1/Ntn1/Twf2/Dnm2/Tubb3/Fermt2/Tyro3/Mertk/Ablim1/Artn/Ephb4/L1cam/Dbnl/Limk1/Cnp/Vim/Plxnb2/Slc9a3r1/Ust/Stk11/Gdnf/Map2k2/Mink1/Sema3b/Cxcl12/Pak1/Fbxo31/Apbb1/Lrrk2/Lamb1/Szt2/Whrn/Ephb2/Trpv2/Rgma/Runx3/Nedd9/Dip2a/Carmil…
GO:1903297	regulation of hypoxia-induced intrinsic apoptotic signaling pathway	8	-0.814839	-1.87848	0.000674865	0.0302352	0.0274503	932	tags=75%	list=9%	signal=69%	Nol3/Tmbim6/Hyou1/Map2k1/Eno1b/Eno1
GO:1903298	negative regulation of hypoxia-induced intrinsic apoptotic signaling pathway	8	-0.814839	-1.87848	0.000674865	0.0302352	0.0274503	932	tags=75%	list=9%	signal=69%	Nol3/Tmbim6/Hyou1/Map2k1/Eno1b/Eno1
GO:0046835	carbohydrate phosphorylation	12	-0.724347	-1.91434	0.000681197	0.0303682	0.027571	1606	tags=58%	list=15%	signal=50%	Hk2/Pomk/Fggy/Tkfc/Galk1/Itpk1/Hk1
GO:0007162	negative regulation of cell adhesion	180	-0.326393	-1.59235	0.000684227	0.0303682	0.027571	1469	tags=27%	list=14%	signal=23%	Tsc2/Lgals1/Jak3/Coro1c/Plxnb1/Bcar1/Prdx2/Lgals3/Tspan32/Zfp608/Zc3h12a/Plxnb2/Bmp4/Mmp14/Cxcl12/Hlx/Lamb1/Bcas3/Ephb2/Runx3/Adam8/Plxna1/Lrp1/Swap70/Adam15/Gpnmb/Cebpb/C1qtnf1/Smad7/Actn4/Plxnd1/Cyp1b1/Cd9/Sdc4/Plxna3/Gstp1/Il4ra/Loxl3/Tnc/Lrrc32/Dlc1/Map2k1/Vegfa/Col1a1/Thbs1/Dusp1/Serpine1/Postn
GO:0019511	peptidyl-proline hydroxylation	10	-0.779795	-1.9363	0.000690098	0.0304863	0.0276782	1455	tags=70%	list=14%	signal=61%	P4ha3/Egln3/Crtap/P4hb/Egln1/P4ha1/P4ha2
GO:0051336	regulation of hydrolase activity	567	-0.246431	-1.36671	0.000707338	0.0311032	0.0282384	1998	tags=26%	list=19%	signal=22%	Dab2ip/S100a10/Rgl2/Mprip/F11r/Rps27l/Anp32b/Vsir/Pink1/Asap1/Src/Casp6/Dock9/Ppp1r35/Erbb2/Rcc2/Dffa/Robo1/Ptgs2/Arhgap35/Mtor/Ints1/Rap1gds1/Ndel1/Sgsm2/Tbc1d2b/Ubxn1/Snx9/Fkbp1b/Agap3/Sbf1/Tbc1d17/Rack1/Calm3/Tsc2/Coro1c/Plxnb1/Rhoc/Rangap1/Rps3/Ppp6r1/Fermt2/Asap3/Furin/Myc/Rgl3/Timp3/Ctsd/Snx18/Park7/Ralgds/Plxnb2/Rasa3/Gna12/Ralbp1/Tbc1d10a/Smad3/Psap/Grn/Sphk2/Nr1h2/Bcr/Bad/Dap/Arrb2/Nol3/…
GO:0070371	ERK1 and ERK2 cascade	190	-0.323463	-1.58862	0.000721835	0.0314495	0.0285527	1446	tags=25%	list=14%	signal=22%	Acta2/Nelfe/Fermt2/Fgf21/Myc/Timp3/L1cam/Bmper/Epor/Errfi1/Slc9a3r1/Bmp4/Xbp1/Map2k2/Cxcl12/Arrb2/Vegfb/Ephb2/Ptk2b/Csk/Tnip1/Lrp1/Edn1/Cavin3/Mapk3/Pdgfa/Nod1/Fn1/Gpnmb/Gnai2/Pdgfrb/Atf3/Jun/Spry2/Rara/Lif/Gstp1/Rras/Nrp1/Apoe/Arrb1/Map2k1/Emilin1/Eno1b/Vegfa/Ndrg2/Mif/Dusp1
GO:0140014	mitotic nuclear division	259	0.309891	1.49847	0.000719668	0.0314495	0.0285527	2736	tags=36%	list=26%	signal=27%	Rb1/Slf1/Cul3/Zfp207/Kif2a/Slf2/Cdc27/Kif23/Esco1/Cd28/Rab11a/Mzt1/Smarca2/Togaram1/Ccnb1/Vps4b/Pbrm1/Ttk/Mad2l1/Naa50/Chmp2b/Smarca5/Smarce1/Mis12/Ncapg2/Abraxas2/Stag2/Cdkn1b/Atm/Mtbp/Anapc4/Zwint/Stag1/Hnrnpu/Kif11/Nuf2/Apc/Mapre1/Spast/Nsmce2/Cltc/Hecw2/Smc2/Atrx/Ereg/Nek2/Kif18a/Fgfr3/Cenpc1/Esr1/Trip13/Kif20b/Reep3/Esco2/Tpx2/Ndc80/Riok2/Sgo1/Smc5/Nipbl/Phf10/Bub1/Ncapg/Brd7/Cep192/Eml4/Cdc…
GO:0061014	positive regulation of mRNA catabolic process	81	0.414697	1.68103	0.000750777	0.0325611	0.029562	1920	tags=35%	list=18%	signal=29%	Rc3h2/Cnot6l/Ythdf3/Syncrip/Rc3h1/Cnot6/Dhx9/Tent4b/Celf1/Dhx36/Hnrnpd/Cnot7/Pan3/Rbm24/Mex3d/Hnrnpu/Hnrnpr/Pnpt1/Tut4/Exosc3/Ythdf2/Paip1/Ythdf1/Dcp2/Pde12/Patl1/Tnrc6a/Tob1
GO:0006403	RNA localization	147	0.360105	1.61249	0.000770678	0.0332723	0.0302076	2439	tags=35%	list=23%	signal=28%	Srsf3/Eny2/Thoc1/Cpsf6/Srsf1/Fmr1/Dhx9/Zc3h11a/Nup153/Hnrnpa1/Dhx36/Fyttd1/Ranbp2/Nxt2/Ahctf1/Xpot/Chtop/G3bp2/Thoc2/Atm/Tomm20/Hnrnpu/Iws1/Nup155/Pnpt1/Npm1/Cetn3/Srsf7/Eif5a2/Ythdc1/Nsun2/Stau2/Magohb/Dcp2/Tsc1/Ddx19b/Pabpn1/Hnrnpa3/Nup54/Xpo1/Tnks/Ndc1/Atr/Cpeb1/Nup93/Znhit6/Nop58/Parp11/Seh1l/Ran/Dkc1/Yy1
GO:0008217	regulation of blood pressure	94	-0.383326	-1.698	0.000790731	0.0338574	0.0307388	1173	tags=35%	list=11%	signal=32%	Prcp/F11r/Pdgfb/Emp2/P2rx4/Ext1/Ptgs2/Tpm1/Acta2/Manf/Gna12/Bdkrb2/Smad3/Ext2/Scpep1/Ahr/Nampt/Edn1/Anpep/Nisch/Agtrap/Smtn/Bdkrb1/Npr3/Plcb3/Lrp5/Ddah1/Col1a2/Emilin1/Adamts16/Postn/Apln/Ier3
GO:0050779	RNA destabilization	81	0.413569	1.67646	0.00079136	0.0338574	0.0307388	1920	tags=35%	list=18%	signal=29%	Rc3h2/Cnot6l/Ythdf3/Syncrip/Rc3h1/Cnot6/Dhx9/Tent4b/Celf1/Dhx36/Hnrnpd/Cnot7/Pan3/Rbm24/Mex3d/Hnrnpu/Hnrnpr/Pnpt1/Tut4/Exosc3/Ythdf2/Paip1/Ythdf1/Dcp2/Pde12/Patl1/Tnrc6a/Tob1
GO:0060438	trachea development	13	-0.716983	-1.9397	0.000826055	0.034882	0.0316691	1080	tags=69%	list=10%	signal=62%	Ctnnb1/Sox9/Tgfbr2/Bmp4/Map2k2/Rarg/Mapk3/Rara/Map2k1
GO:0051492	regulation of stress fiber assembly	79	-0.411887	-1.75053	0.000819398	0.034882	0.0316691	2004	tags=38%	list=19%	signal=31%	Evl/Wasf2/S100a10/F11r/Cgnl1/Pdlim4/Ppfia1/Pik3r2/Mtor/Arhgef10l/Tpm1/Sorbs3/Rhoc/Pfn1/Fermt2/Asap3/Fhod1/Limk1/Smad3/Pak1/Carmil1/Arap1/Arhgef10/Kank3/Epha1/Sdc4/Kank2/Nrp1/Dlc1/Synpo
GO:0009206	purine ribonucleoside triphosphate biosynthetic process	84	-0.390962	-1.67723	0.000827941	0.034882	0.0316691	2396	tags=36%	list=22%	signal=28%	Ndufa5/Ndufs6/Stat3/Atp5j/Ndufv1/Pnp/Ndufb6/Ndufs5/Ndufb3/Ndufa8/Atp5d/Ndufa3/Dguok/Myc/Ndufa11/Impdh1/Sphk2/Ndufa7/Sdhc/Ndufa13/Ndufs7/Ndufa2/Atp5e/Ndufv3/Map2k1/Eno1b/Aldoa/Pkm/Eno1/Ak4
GO:0032940	secretion by cell	497	-0.247093	-1.36199	0.00083	0.034882	0.0316691	1741	tags=23%	list=16%	signal=20%	Hadh/Rap1gds1/Sdf4/Rhbdf1/Gipc1/Tcirg1/Tango6/Unc13a/Fer/Fkbp1b/Napa/Uqcc2/Exoc7/Apba1/Syt11/Mfn2/Ap1s1/Washc1/Copg1/Tyro3/Furin/Mertk/Syngr2/Lgals3/Ap1b1/Pard6a/Slc4a8/Tbx3/Idh2/Rab13/Stx4a/Park7/Syt13/Psap/Xbp1/Sphk2/Nr1h2/Anxa2/Cxcl12/Pak1/Bcr/Bad/Creb3l1/Rab3ip/Apbb1/Pla2g6/Lrrk2/Cdk16/Syn1/Rab34/Rab11fip5/Tango2/Pld2/Nlgn2/Steap3/Lrp1/Hgs/Erp29/Kcnb1/Edn1/Atp13a2/Sytl5/Ptpn23/Rab11fip3/Ltbp4…
GO:1903317	regulation of protein maturation	55	-0.447448	-1.77955	0.000854646	0.0357596	0.0324659	1993	tags=40%	list=19%	signal=33%	S100a10/Src/Cdk20/Hpse/Glg1/Lpcat3/Furin/Plat/Tmem98/Mmp14/Ctsz/Nol3/Lrrk2/Ppp1r15a/Myh9/Sox4/Nkd2/Gsn/Eno1b/Thbs1/Serpine1/Eno1
GO:0009201	ribonucleoside triphosphate biosynthetic process	89	-0.394563	-1.73275	0.000867617	0.0359853	0.0326708	2396	tags=36%	list=22%	signal=28%	Ndufa5/Ndufs6/Stat3/Atp5j/Ndufv1/Pnp/Ndufb6/Ndufs5/Ndufb3/Ndufa8/Atp5d/Ndufa3/Dguok/Myc/Ndufa11/Cad/Impdh1/Sphk2/Ndufa7/Sdhc/Ndufa13/Uck2/Ndufs7/Ndufa2/Atp5e/Ndufv3/Map2k1/Eno1b/Aldoa/Pkm/Eno1/Ak4
GO:0071363	cellular response to growth factor stimulus	427	-0.256125	-1.38782	0.000865842	0.0359853	0.0326708	1558	tags=23%	list=15%	signal=20%	Ldlrad4/Fzd1/Rack1/Ppp2r5d/Emd/Snx1/Glg1/Dbn1/1700037H04Rik/Ecsit/Cited2/Bcar1/Ppp2r5b/Twf2/Dnm2/Rps3/Ube2o/Fermt2/Fgf21/Snx25/Furin/Ltbp3/Msx1/Hyal1/Bmper/Zpr1/Bmp4/Smad3/Coro1b/Ext2/Xbp1/Stk11/Gdnf/Stmn2/Ing1/Creb3l1/Arrb2/Vegfb/Rgma/Zfyve27/Snw1/Lrp1/Hgs/Fkbp8/Fstl3/Hsp90ab1/Nbl1/Rela/Slc2a10/Nrep/Htra3/Lemd2/Scx/Gpc1/Ltbp4/Mapk3/Cadm4/Has2/E2f1/Zyx/Adamts12/Ulk1/Smad7/Tgfb1i1/Grem2/Pdgfrb/Itg…
GO:0031175	neuron projection development	702	-0.233907	-1.3109	0.000871577	0.0359923	0.0326772	1865	tags=25%	list=17%	signal=22%	Rab8a/Parp6/Erbb2/Ext1/Robo1/Efna2/Eif2b2/Efnb2/Kif3a/Arhgap35/Rtn4ip1/Acap3/Hsp90aa1/Mtor/Cttn/Ndel1/Galr2/Kif1a/Neu1/Gorasp1/Ror2/Unc13a/Fkbp1b/Fzd1/Boc/Ppp2r5d/Nptxr/Snx1/Tsc2/Lgals1/Dbn1/Mfn2/Dguok/Plxnb1/Ppp2r5b/Ntn1/Twf2/Dnm2/Tubb3/Ablim1/Tenm3/Artn/Ephb4/L1cam/Dbnl/Manf/Limk1/Trappc4/Zpr1/Epor/Rab13/Cnp/Vim/Plxnb2/Slc9a3r1/Ust/Bmp4/H2-K1/Grn/Stk11/Gdnf/Carm1/Map2k2/Mink1/Stmn2/Plk2/Sema3b/…
GO:0006402	mRNA catabolic process	196	0.328534	1.53918	0.000875603	0.0360021	0.032686	1920	tags=29%	list=18%	signal=24%	Rc3h2/Cnot6l/Ythdf3/Syncrip/Pum2/Srsf1/Rc3h1/Cnot6/Fmr1/Dhx9/Fus/Etf1/Tent4b/Celf1/Pnrc2/Tirap/Dhx36/Smg1/Hnrnpd/Cirbp/Gspt1/Cnot7/Pan3/Xrn1/Xrn2/Fastkd2/Rbm24/Atm/Mex3d/Dicer1/Hnrnpu/Myef2/Hnrnpr/Ddx5/Pnpt1/Fxr1/Tut4/Exosc3/Fastkd1/Larp4b/Ago4/Ythdf2/Paip1/Npm1/Mtpap/Cnot11/Ythdf1/Nbdy/Magohb/Dcp2/Eif3e/Pde12/Patl1/Smg7/Tnrc6a/Upf3b/Tob1
GO:0060976	coronary vasculature development	53	-0.460567	-1.82991	0.000895102	0.0366452	0.0332699	2039	tags=40%	list=19%	signal=32%	Myh10/Ap2b1/Pdgfb/Tab1/Robo1/Prickle1/Smad6/Rxra/Dnm2/Epor/Sufu/Bmp4/Vegfb/Lrp1/Ptk7/Plxnd1/Pdgfrb/Megf8/Nrp1/Vegfa/Apln
GO:0070837	dehydroascorbic acid transport	4	-0.93622	-1.72409	0.000901459	0.036747	0.0333623	687	tags=100%	list=6%	signal=94%	Slc2a3/Slc2a8/Slc2a1
GO:0003013	circulatory system process	293	-0.281701	-1.45707	0.000908263	0.0368662	0.0334705	1173	tags=19%	list=11%	signal=17%	Manf/Zc3h12a/S100a1/Gna12/Bdkrb2/Smad3/Ext2/Bcr/Vegfb/Pla2g6/Scpep1/Ahr/Nampt/Gpx1/Ehd3/Lrp1/Slc27a1/Edn1/Pde4d/Anpep/Trpm4/Nisch/Smad7/Ppard/Gnai2/Adcy6/Srebf1/Agtrap/Thra/Agrn/Smtn/Slc27a4/Bdkrb1/Gsn/Snta1/Flna/Abcc1/Gnao1/Npr3/Plod3/Plcb3/Apoe/Kcnh2/Lrp5/Ddah1/Col1a2/Scn5a/Map2k1/Emilin1/Vegfa/Adamts16/Postn/Apln/Ier3/Slc2a1/Atp1a3
GO:0006913	nucleocytoplasmic transport	279	0.303478	1.47996	0.000918229	0.0369548	0.033551	2429	tags=30%	list=23%	signal=24%	Cd36/Nupl1/Tnpo1/Pkia/Srsf3/Ppp3r1/Kpna4/Eny2/Thoc1/Cpsf6/Dhx9/Zc3h11a/Abce1/Xpo4/Kpna1/Rab18/Nup153/Atf2/Inpp4b/Kpna3/Mdfic/Adam10/Ipo7/Ect2/Fyttd1/Ranbp2/Nxt2/Ppp2ca/Ahctf1/Cse1l/Xpot/Chtop/Gas6/Cdh1/Thoc2/Ranbp6/Angpt1/Appl1/Ctdspl2/Gsk3b/Uhmk1/Ddx5/Ipo11/Ppp1r12a/Rbm4/Iws1/Nup155/Ltv1/Ywhae/Npm1/Ppp3ca/Ei24/Hspa9/Ythdc1/E2f3/Nsun2/Heatr3/Magohb/Tsc1/Riok2/Ddx19b/Sdad1/Nf1/Sumo1/Pabpn1/Wipf1/P…
GO:0051169	nuclear transport	279	0.303478	1.47996	0.000918229	0.0369548	0.033551	2429	tags=30%	list=23%	signal=24%	Cd36/Nupl1/Tnpo1/Pkia/Srsf3/Ppp3r1/Kpna4/Eny2/Thoc1/Cpsf6/Dhx9/Zc3h11a/Abce1/Xpo4/Kpna1/Rab18/Nup153/Atf2/Inpp4b/Kpna3/Mdfic/Adam10/Ipo7/Ect2/Fyttd1/Ranbp2/Nxt2/Ppp2ca/Ahctf1/Cse1l/Xpot/Chtop/Gas6/Cdh1/Thoc2/Ranbp6/Angpt1/Appl1/Ctdspl2/Gsk3b/Uhmk1/Ddx5/Ipo11/Ppp1r12a/Rbm4/Iws1/Nup155/Ltv1/Ywhae/Npm1/Ppp3ca/Ei24/Hspa9/Ythdc1/E2f3/Nsun2/Heatr3/Magohb/Tsc1/Riok2/Ddx19b/Sdad1/Nf1/Sumo1/Pabpn1/Wipf1/P…
GO:0034063	stress granule assembly	24	0.611302	1.94191	0.000926649	0.0371073	0.0336894	1621	tags=50%	list=15%	signal=43%	Ddx3x/Ythdf3/Pum2/Prkaa1/Cirbp/G3bp2/Tia1/Prkaa2/Ddx6/Eif2s1/Ythdf2/Ythdf1
GO:0061157	mRNA destabilization	78	0.429839	1.73178	0.000937644	0.0371073	0.0336894	1920	tags=36%	list=18%	signal=30%	Rc3h2/Cnot6l/Ythdf3/Syncrip/Rc3h1/Cnot6/Dhx9/Tent4b/Celf1/Dhx36/Hnrnpd/Cnot7/Pan3/Rbm24/Mex3d/Hnrnpu/Hnrnpr/Pnpt1/Tut4/Exosc3/Ythdf2/Paip1/Ythdf1/Dcp2/Pde12/Patl1/Tnrc6a/Tob1
GO:0044242	cellular lipid catabolic process	139	-0.339163	-1.59213	0.000934996	0.0371073	0.0336894	2719	tags=37%	list=25%	signal=28%	Hsd17b4/Cpt1a/Acad12/Lonp2/Dbi/Lypla2/Amacr/Ivd/Etfb/Abhd16a/Eci1/Tysnd1/Acads/Hexa/Irs2/Plcg1/Abcd1/Apob/Acaa2/Mtor/Hadh/Acot8/Neu1/Smpd1/Crat/Naga/Smpd2/Scarb1/Lpin3/Pex5/Lipe/Dagla/Fgf21/Acadvl/Abcd4/Psap/Mlycd/Acad11/Pla2g6/Plbd2/Acadm/Pld2/Lrp1/Acot7/Ilvbl/Acaa1a/Ppard/Cyp1b1/Slc27a4/Gm2a/Plcb3/Pla2g15
GO:0070848	response to growth factor	440	-0.260687	-1.41663	0.000936609	0.0371073	0.0336894	1724	tags=27%	list=16%	signal=24%	Pdgfb/Tab1/Vsir/Src/Cfl1/Erbb2/Ext1/Robo1/Smad6/Bcl9l/Itgb3/Mapk14/Elk1/Adgra2/Stub1/Gipc1/Zfp36l1/Ror2/Fer/Ldlrad4/Fzd1/Rack1/Ppp2r5d/Emd/Snx1/Glg1/Dbn1/1700037H04Rik/Ecsit/Cited2/Bcar1/Ppp2r5b/Twf2/Dnm2/Rps3/Ube2o/Fermt2/Fgf21/Snx25/Furin/Ltbp3/Msx1/Hyal1/Bmper/Zpr1/Bmp4/Smad3/Coro1b/Ext2/Xbp1/Stk11/Gdnf/Stmn2/Ing1/Creb3l1/Arrb2/Vegfb/Rgma/Runx3/Zfyve27/Snw1/Lrp1/Hgs/Fkbp8/Fstl3/Hsp90ab1/Nbl1/R…
GO:0072001	renal system development	215	-0.297675	-1.492	0.000964464	0.0380103	0.0345092	1307	tags=21%	list=12%	signal=19%	Myc/Maged1/Ap1b1/Invs/Bmper/Osr1/Bmp4/Smad3/Psap/Gdnf/Lrrk2/Ahr/Adamts1/Bag6/Arid5b/Il6ra/Pdgfa/Kirrel3/Kif26b/Pkd1/Smo/Ptk7/Smad7/Lamb2/Plxnd1/Pdgfrb/Itga3/Fbn1/Hes1/Sox4/Kank2/Rara/Lif/Mpst/Lama5/Gdf11/Nrp1/Hdac5/Crlf1/Col4a1/Vegfa/Adamts16/Id3/Notch3/Egr1
GO:0045766	positive regulation of angiogenesis	105	-0.372555	-1.69462	0.000979755	0.0382951	0.0347678	1805	tags=31%	list=17%	signal=26%	Itgb3/Hpse/Ets1/Hk2/Sirt6/Emc10/Lgals3/Mydgf/Hyal1/Adam12/Bmper/Zc3h12a/S100a1/Grn/Xbp1/Vegfb/Emilin2/Ptk2b/Ninj1/Epha1/Cyp1b1/Itga5/Ecm1/Angpt4/Rras/Nrp1/Ptgis/Ddah1/Emilin1/Vegfa/Thbs1/Pkm/Serpine1
GO:1904018	positive regulation of vasculature development	105	-0.372555	-1.69462	0.000979755	0.0382951	0.0347678	1805	tags=31%	list=17%	signal=26%	Itgb3/Hpse/Ets1/Hk2/Sirt6/Emc10/Lgals3/Mydgf/Hyal1/Adam12/Bmper/Zc3h12a/S100a1/Grn/Xbp1/Vegfb/Emilin2/Ptk2b/Ninj1/Epha1/Cyp1b1/Itga5/Ecm1/Angpt4/Rras/Nrp1/Ptgis/Ddah1/Emilin1/Vegfa/Thbs1/Pkm/Serpine1
GO:0070373	negative regulation of ERK1 and ERK2 cascade	58	-0.452213	-1.80866	0.000984155	0.0383094	0.0347808	1251	tags=26%	list=12%	signal=23%	Timp3/Errfi1/Slc9a3r1/Xbp1/Ephb2/Csk/Tnip1/Atf3/Spry2/Lif/Gstp1/Arrb1/Emilin1/Ndrg2/Dusp1
GO:1900181	negative regulation of protein localization to nucleus	30	0.568519	1.91367	0.00099442	0.0384328	0.0348928	1801	tags=47%	list=17%	signal=39%	Cd36/Dclk1/Pkia/Mdfic/Lats2/Ppp2ca/Sirt1/Angpt1/Gsk3b/Ei24/Lats1/Flcn/Nf1/Sumo1
GO:0030878	thyroid gland development	15	-0.66479	-1.88057	0.000999131	0.0384328	0.0348928	1058	tags=40%	list=10%	signal=36%	Smad3/Map2k2/Edn1/Mapk3/Thra/Map2k1
GO:0007549	dosage compensation	31	0.551254	1.87158	0.00100351	0.0384328	0.0348928	2813	tags=45%	list=26%	signal=33%	Rlim/Lrif1/Ogt/Suz12/Rbm15/Pcgf3/Msl2/Hnrnpu/Ythdc1/Xist/Brca1/Kansl3/Ftx/Ctcf
GO:0009048	dosage compensation by inactivation of X chromosome	31	0.551254	1.87158	0.00100351	0.0384328	0.0348928	2813	tags=45%	list=26%	signal=33%	Rlim/Lrif1/Ogt/Suz12/Rbm15/Pcgf3/Msl2/Hnrnpu/Ythdc1/Xist/Brca1/Kansl3/Ftx/Ctcf
GO:1903319	positive regulation of protein maturation	19	-0.642768	-1.97008	0.00101993	0.0388219	0.0352461	1993	tags=58%	list=19%	signal=47%	S100a10/Src/Hpse/Lpcat3/Mmp14/Myh9/Sox4/Nkd2/Gsn/Eno1b/Eno1
GO:0000902	cell morphogenesis	706	-0.234201	-1.31312	0.00102184	0.0388219	0.0352461	2528	tags=32%	list=24%	signal=26%	Epb41l3/Zfp385a/Iqgap1/Kalrn/Add1/Tbccd1/Tubb2b/Abl1/Epb41/Unc93b1/Atp7a/Ap1ar/Fbxw8/Micall2/Dock5/Mapt/Enpp1/Smarca4/Spg11/Rere/Dixdc1/Ntn3/Unc13d/Tsku/Diaph1/Parvb/Clic4/Mapk8ip3/Numbl/Col18a1/Wtip/Cdk5/Hexa/Rhog/Sema4b/Taok3/Ncam1/Fgd1/Mul1/Rhobtb2/Rabl2/Ank3/Myh10/Evl/Dab2ip/Wasf2/S100a10/Tbcc/F11r/Epb41l2/Src/Cfl1/Spr/Rab8a/Parp6/Erbb2/Rcc2/Ext1/Robo1/Bcl9l/Efna2/Eif2b2/Itgb3/Efnb2/Kif3a/Arh…
GO:1903428	positive regulation of reactive oxygen species biosynthetic process	15	0.669967	1.86954	0.00102857	0.0389218	0.0353368	487	tags=40%	list=5%	signal=38%	Cd36/Tlr4/Clcn3/Slc5a3/Nox4/Ogt
GO:0030808	regulation of nucleotide biosynthetic process	20	-0.640487	-2.00054	0.00104691	0.0390349	0.0354395	1307	tags=40%	list=12%	signal=35%	Myc/Pdk2/Sphk2/Map2k1/Eno1b/Eno1/Ak4/Pdk1
GO:1900371	regulation of purine nucleotide biosynthetic process	20	-0.640487	-2.00054	0.00104691	0.0390349	0.0354395	1307	tags=40%	list=12%	signal=35%	Myc/Pdk2/Sphk2/Map2k1/Eno1b/Eno1/Ak4/Pdk1
GO:1902236	negative regulation of endoplasmic reticulum stress-induced intrinsic apoptotic signaling pathway	17	-0.656275	-1.93937	0.00104043	0.0390349	0.0354395	1123	tags=47%	list=10%	signal=42%	Park7/Xbp1/Creb3l1/Grina/Lrrk2/Syvn1/Tmbim6/Hyou1
GO:0030323	respiratory tube development	147	-0.337571	-1.59827	0.00105056	0.0390349	0.0354395	1279	tags=25%	list=12%	signal=22%	Ltbp3/Foxp4/Sim2/Errfi1/Bmp4/Mmp14/Cic/Map2k2/Cebpa/Ctsz/Bag6/Mapk3/Pdgfa/Pdpn/Ptk7/Pdgfrb/Itga3/Id1/Hes1/Hsd11b1/Selenon/Thra/Insc/Spry2/Lif/Tns3/Rcn3/Lama5/Plod3/Loxl3/Tnc/Adamts2/Numa1/Sparc/Map2k1/Vegfa/Col3a1
GO:1901137	carbohydrate derivative biosynthetic process	420	-0.260185	-1.40696	0.00105211	0.0390349	0.0354395	1986	tags=25%	list=19%	signal=22%	Ap2a1/Ost4/Dcakd/Pdgfb/Ndufb6/Ndufs5/B3gat3/Abca7/Adssl1/Ext1/Pomt1/Ndufb3/Gmppb/Alg9/Cog7/Adcy9/Pigs/Acot8/Ndufa8/Gorasp1/Tmem258/Coasy/Slc35c2/Mgat3/Dcxr/Alg12/Aprt/Dut/Atp5d/Ak1/Ndufa3/Extl3/Jak3/Dguok/St3gal1/Pomk/Ccnd3/Mogs/Gpaa1/Dpm3/B3gnt9/Rpn2/Myc/Ndufa11/Pank4/Alg1/Abcc5/Pdk2/Hbegf/Cad/Hyal1/Tyw1/Pxylp1/Pigyl/Pmm1/Ddost/Mlycd/Ext2/Impdh1/Sphk2/Ndufa7/Vegfb/Papss1/Prpsap1/Ppcdc/Sdhc/Xylt2…
GO:0060426	lung vasculature development	7	-0.841853	-1.89351	0.00108261	0.0400104	0.0363251	1457	tags=71%	list=14%	signal=62%	Stra6/Errfi1/Id1/Lif/Vegfa
GO:0072210	metanephric nephron development	21	-0.613965	-1.94648	0.00108897	0.0400894	0.0363968	1143	tags=48%	list=11%	signal=43%	Osr1/Bmp4/Gdnf/Kif26b/Smo/Lamb2/Pdgfrb/Hes1/Lif/Egr1
GO:0019637	organophosphate metabolic process	655	-0.235917	-1.31433	0.00115246	0.0422629	0.0383701	1856	tags=21%	list=17%	signal=18%	Naxe/Adssl1/Pik3r2/Abcd1/Dhrs7b/Acaa2/Ndufb3/Mtor/Nudt16/Plscr1/Adcy9/Pigs/Acot8/Nt5m/Ndufa8/Smpd1/Ldhb/Coasy/Hk2/Dcxr/Nt5c/Hdhd5/Aprt/Dut/Atp5d/Ptdss2/Ak1/Ndufa3/Lpcat3/Smpd2/Sirt6/Dguok/Scarb1/Pik3r4/Flad1/Agpat4/Gpaa1/Dpm3/Pgs1/Myc/Ndufa11/Pank4/Pfkfb3/Nadsyn1/Pdk2/Cad/Tkfc/Hmgcl/Idh2/Park7/Cnp/Isyna1/Pigyl/Pi4ka/Ogdh/Mlycd/Impdh1/Sphk2/Nr1h2/Bad/Ndufa7/Mboat7/Actn3/Pla2g6/Papss1/Pdxp/Lrrk2/Pr…
GO:0007423	sensory organ development	337	-0.270809	-1.43588	0.00116644	0.0426108	0.038686	1457	tags=21%	list=14%	signal=19%	Stra6/Mfn2/Cited2/Ntn1/Myc/Mertk/Msx1/Tenm3/Tbx3/Bmper/Osr1/Vim/Slc9a3r1/Bmp4/Ift172/H2-K1/Smad3/Psap/Grn/Ift140/Bcr/Cebpa/Bcar3/Whrn/Ephb2/Ahr/Nectin1/Ccm2/Rarg/Ninj1/Lrp10/Fkbp8/Edn1/Mapk3/Col5a2/Pxdn/Ift122/Jag2/Naglu/Col8a1/Bnc2/Sipa1l3/Ptk7/Lamb2/Phactr4/Pdgfrb/Prrx2/Cyp1b1/Zhx2/Hes1/Igfbp7/Dvl1/Sdc4/H2-T23/Aqp5/Jun/Spry2/Rara/Igfn1/Lif/Bsg/Inhbb/Triobp/Gdf11/Nrp1/Tmie/Lrp5/Wnt10a/Col4a1/Veg…
GO:0006002	fructose 6-phosphate metabolic process	9	-0.776372	-1.83445	0.00118396	0.0430852	0.0391167	259	tags=44%	list=2%	signal=43%	Hk2/Pfkp/Hk1/Pfkl
GO:0002526	acute inflammatory response	35	-0.504396	-1.82173	0.00120254	0.0435465	0.0395355	2327	tags=51%	list=22%	signal=40%	Alox5/Stat3/Spn/Alox5ap/Prcp/Casp6/Dnase1l3/Ext1/Ptgs2/Plscr1/Hpse/Park7/Bdkrb2/Adam8/Rhbdd3/Fn1/Ephb6/Gstp1
GO:0071281	cellular response to iron ion	5	0.889912	1.79089	0.00121039	0.0435465	0.0395355	193	tags=60%	list=2%	signal=59%	Tfrc/Ireb2/Slc40a1
GO:0007265	Ras protein signal transduction	248	-0.291362	-1.49297	0.00120781	0.0435465	0.0395355	1441	tags=22%	list=13%	signal=19%	Mfn2/Ntn1/Dnm2/Gpr20/Gm14137/Arhgef11/Eps8l2/Rgl3/Dbnl/Icmt/Ralgds/Rasa3/Gna12/Ralbp1/Arfgap1/Plk2/Bcr/Nradd/Plekhg5/Ephb2/Dok1/Rgl1/Cdc42ep5/Tiam1/Arhgdia/Myo9b/Cadm4/Cyth3/Arhgef10/Pdpn/Ulk1/Nisch/Dennd1a/Phactr4/Pdgfrb/Rasa4/Itga3/Lztr1/Kank2/Jun/Spry2/Flot1/Syngap1/Arhgef25/Rras/Nrp1/Apoe/Col1a2/Dlc1/Arrb1/Map2k1/Abca1/Col3a1/Gpr35
GO:0035023	regulation of Rho protein signal transduction	59	-0.447916	-1.78592	0.00122171	0.0437881	0.0397549	1325	tags=32%	list=12%	signal=28%	Gpr20/Eps8l2/Ralbp1/Bcr/Arhgdia/Myo9b/Arhgef10/Pdgfrb/Itga3/Kank2/Flot1/Arhgef25/Nrp1/Apoe/Dlc1/Arrb1/Abca1/Col3a1/Gpr35
GO:0070372	regulation of ERK1 and ERK2 cascade	177	-0.313644	-1.53668	0.00123803	0.0442059	0.0401342	1446	tags=25%	list=14%	signal=22%	Acta2/Nelfe/Fermt2/Fgf21/Timp3/L1cam/Bmper/Epor/Errfi1/Slc9a3r1/Bmp4/Xbp1/Cxcl12/Arrb2/Vegfb/Ephb2/Ptk2b/Csk/Tnip1/Lrp1/Cavin3/Mapk3/Pdgfa/Nod1/Fn1/Gpnmb/Gnai2/Pdgfrb/Atf3/Jun/Spry2/Rara/Lif/Gstp1/Rras/Nrp1/Apoe/Arrb1/Map2k1/Emilin1/Vegfa/Ndrg2/Mif/Dusp1
GO:0046697	decidualization	17	-0.650094	-1.9211	0.00124645	0.0443399	0.0402558	1812	tags=59%	list=17%	signal=49%	Ptgs2/Ctsl/Cited2/Il11ra1/Epor/Ctsb/Mapk3/Junb/Lif/Ptgis
GO:1900038	negative regulation of cellular response to hypoxia	14	-0.683953	-1.91615	0.00126138	0.0445374	0.0404352	932	tags=50%	list=9%	signal=46%	Nol3/Tmbim6/Hyou1/Ddah1/Map2k1/Eno1b/Eno1
GO:0010758	regulation of macrophage chemotaxis	14	-0.682951	-1.91334	0.00126138	0.0445374	0.0404352	926	tags=43%	list=9%	signal=39%	Il34/Ptk2b/Mapk3/Cmklr1/Mif/Thbs1
GO:0001101	response to acid chemical	74	-0.411895	-1.72307	0.00126637	0.0445479	0.0404447	1135	tags=26%	list=11%	signal=23%	Lamtor1/Xbp1/Anxa2/Klhl22/Tmbim6/Sh3bp4/Col5a2/Castor1/Hsf1/Cebpb/Col16a1/Col1a2/Col4a1/Vegfa/Sipa1/Col6a1/Col1a1/Col3a1/Eno1
GO:0007616	long-term memory	19	-0.636644	-1.95132	0.00130825	0.0458516	0.0416283	537	tags=32%	list=5%	signal=30%	Trpm4/Ehmt2/Nfatc4/Apoe/Sgk1/Egr1
GO:0010634	positive regulation of epithelial cell migration	126	-0.346742	-1.59738	0.00135285	0.0470673	0.042732	2034	tags=31%	list=19%	signal=25%	Irs2/Plcg1/Pdgfb/Src/P2rx4/Map3k3/Ptgs2/Itgb3/Mtor/Adgra2/Ets1/Dock1/Bcar1/Pfn1/Emc10/Hbegf/Hyal1/Zc3h12a/Bmp4/Grn/Plk2/Srpx2/Bcas3/Ptk2b/Atoh8/Has2/Itga3/Calr/Jun/Bsg/Angpt4/Rras/Nrp1/Sparc/Vegfa/Gpi1/Hdac7/Thbs1/Serpine1
GO:0062012	regulation of small molecule metabolic process	228	-0.294702	-1.48952	0.00135044	0.0470673	0.042732	1307	tags=19%	list=12%	signal=17%	Myc/Acadvl/Sirt5/Pdk2/Snai1/Park7/Sec14l2/Sorbs1/Mlycd/Clybl/Stk11/Sphk2/Nr1h2/Bad/Actn3/Acadm/Ptk2b/Wdtc1/Comt/Lmf1/Pgp/Eif6/Arl2/Pth1r/C1qtnf1/Ppard/Plcd1/Abcg1/Srebf1/Hsd11b1/Slc27a4/Tspo/Apoe/H6pd/Map2k1/Eno1b/Ddit4/Eno1/Ak4/Ier3/Pdk1/Igfbp4/Egr1
GO:0043487	regulation of RNA stability	141	0.360255	1.60765	0.00135793	0.0470717	0.0427361	2430	tags=37%	list=23%	signal=29%	Rc3h2/Cnot6l/Ythdf3/Syncrip/Pum2/Srsf1/Rc3h1/Cnot6/Fmr1/Dhx9/Fus/Tent4b/Celf1/Tirap/Dhx36/Hnrnpd/Cirbp/Cnot7/Pan3/Fastkd2/Rbm24/Mex3d/Dicer1/Hnrnpu/Myef2/Hnrnpr/Pnpt1/Fxr1/Tut4/Exosc3/Fastkd1/Larp4b/Ythdf2/Paip1/Npm1/Nsun2/Ythdf1/Dcp2/Pde12/Patl1/Naf1/Tnrc6a/Tob1/Fastkd3/Cpeb3/Fastkd5/Exosc8/Dcp1a/Trdmt1/Hnrnpa0/Tent2/Dkc1
GO:0150115	cell-substrate junction organization	85	-0.390691	-1.67818	0.00138563	0.047857	0.043449	1993	tags=36%	list=19%	signal=30%	S100a10/Src/Cfl1/Rcc2/Itgb3/Cttn/Lamtor2/Coro1c/Fermt2/Dapk3/Sorbs1/Smad3/Mmp14/Ston1/Bcr/Actn3/Bcas3/Ptk2b/Lrp1/Fn1/Actn1/Tns1/Tln1/Itga5/Vcl/Sdc4/Nrp1/Peak1/Col16a1/Dlc1/Vegfa

## Sheet: GSEA_KEGG_myotubes
ID	Description	setSize	enrichmentScore	NES	pvalue	p.adjust	qvalue	rank	leading_edge			core_enrichment
mmu04974	Protein digestion and absorption - Mus musculus (house mouse)	37	-0.714815	-2.59895	3.73055e-09	6.28597e-07	5.47801e-07	589	tags=49%	list=6%	signal=46%	Col5a2/Ctrb1/Col8a1/Kcnn4/Col28a1/Col4a5/Col16a1/Col6a3/Col1a2/Col4a2/Col4a1/Col6a2/Col6a1/Col1a1/Col5a1/Col3a1/Col5a3/Atp1a3
mmu00010	Glycolysis / Gluconeogenesis - Mus musculus (house mouse)	41	-0.693142	-2.55003	2.1553e-09	6.28597e-07	5.47801e-07	1107	tags=46%	list=10%	signal=42%	Aldh3b1/Galm/Aldh7a1/Aldh2/Bpgm/Pfkp/Pgam1/Pgk1/Hk1/Eno1b/Gpi1/Aldoa/Pkm/Pgm1/Ldha/Eno1/Tpi1/Eno2/Pfkl
mmu04066	HIF-1 signaling pathway - Mus musculus (house mouse)	81	-0.515824	-2.18011	2.17982e-07	2.44866e-05	2.13393e-05	1015	tags=42%	list=9%	signal=38%	Erbb2/Pik3r2/Eif4ebp1/Ltbr/Mtor/Ldhb/Hk2/Egln3/Pfkfb3/Map2k2/Camk2g/Mknk2/Edn1/Rela/Il6ra/Mapk3/Timp1/Pfkp/Elob/Angpt4/Pgk1/Hk1/Map2k1/Eno1b/Egln1/Vegfa/Aldoa/Serpine1/Ldha/Eno1/Eno2/Slc2a1/Pdk1/Pfkl
mmu04512	ECM-receptor interaction - Mus musculus (house mouse)	48	-0.600519	-2.2639	6.53498e-07	4.40457e-05	3.83844e-05	549	tags=54%	list=5%	signal=52%	Itga7/Itga2b/Lamb1/Fn1/Lamb2/Itga3/Itga5/Sdc4/Itga10/Agrn/Sdc1/Itgb5/Hspg2/Col4a5/Lama5/Tnc/Itga11/Col6a3/Col1a2/Col4a2/Col4a1/Thbs2/Col6a2/Col6a1/Col1a1/Thbs1
mmu05168	Herpes simplex virus 1 infection - Mus musculus (house mouse)	267	0.368315	1.79077	6.37113e-07	4.40457e-05	3.83844e-05	2695	tags=40%	list=25%	signal=31%	Srsf3/Srsf1/Srsf2/Zfp275/Zfp866/Zfp948/Zfp26/Zfp729b/Pik3r3/Zfp748/Zfp871/Zfp160/Zfp60/Srsf6/Zfp120/Zfp51/Zfp157/Zfp266/Zfp944/Zfp933/Zfp874a/Zfp790/Zfp950/Zfp729a/Zfp563/Zfp354c/Zfp119a/Zim1/Zfp53/Ppp1cb/Chuk/Zik1/Zfp760/Zfp719/Zfp868/Tbk1/Gm12258/Zfp938/Zfp182/Zfp994/Zfp65/Zfp874b/Zfp101/Zfp946/Cycs/Rbak/Zfp267/Zfp974/Eif2s1/Zfp58/Zfp119b/Zfp87/Map3k7/Zfp825/Rheb/Zfp595/AI987944/Zfp959/Zfp763/Z…
mmu04510	Focal adhesion - Mus musculus (house mouse)	150	-0.416888	-1.949	8.23649e-07	4.62616e-05	4.03155e-05	988	tags=27%	list=9%	signal=25%	Pak1/Bad/Vegfb/Itga2b/Lamb1/Mapk3/Pdgfa/Actb/Fn1/Tln2/Zyx/Actn1/Actn4/Lamb2/Pdgfrb/Flnb/Itga3/Myl9/Tln1/Itga5/Vcl/Jun/Itga10/Shc2/Itgb5/Flna/Col4a5/Lama5/Tnc/Itga11/Col6a3/Col1a2/Col4a2/Col4a1/Thbs2/Map2k1/Vegfa/Col6a2/Col6a1/Col1a1/Thbs1
mmu00051	Fructose and mannose metabolism - Mus musculus (house mouse)	26	-0.682441	-2.27118	2.33589e-06	0.000112456	9.80019e-05	2252	tags=58%	list=21%	signal=46%	Khk/Gfus/Gmppb/Hk2/Akr1b8/Fcsk/Pfkfb3/Tkfc/Pmm1/Gmppa/Pfkp/Hk1/Aldoa/Tpi1/Pfkl
mmu00601	Glycosphingolipid biosynthesis - lacto and neolacto series - Mus musculus (house mouse)	11	-0.851396	-2.20774	9.07166e-06	0.000339683	0.000296023	768	tags=36%	list=7%	signal=34%	St3gal4/St3gal3/B4galt2/A4galt
mmu04928	Parathyroid hormone synthesis, secretion and action - Mus musculus (house mouse)	70	-0.495048	-2.04312	8.10791e-06	0.000339683	0.000296023	1728	tags=41%	list=16%	signal=35%	Adcy9/Rxra/Araf/Atf6b/Rxrb/Arhgef11/Hbegf/Arhgef1/Itpr3/Gna12/Slc9a3r1/Mmp14/Creb3l1/Arrb2/Pld2/Itpr2/Mapk3/Pde4d/Pth1r/Creb3l2/Gnai2/Adcy6/Plcb3/Pde4a/Lrp5/Fos/Arrb1/Map2k1/Egr1
mmu01200	Carbon metabolism - Mus musculus (house mouse)	89	-0.458901	-1.96005	1.57916e-05	0.000518146	0.000451547	259	tags=15%	list=2%	signal=14%	Pfkp/Pgam1/Pgk1/H6pd/Hk1/Eno1b/Gpi1/Aldoa/Pkm/Eno1/Tpi1/Eno2/Pfkl
mmu05200	Pathways in cancer - Mus musculus (house mouse)	352	-0.299927	-1.5839	1.69128e-05	0.000518146	0.000451547	1749	tags=26%	list=16%	signal=22%	Hsp90aa1/Mtor/Adcy9/Elk1/Msh2/Rxra/Ets1/Araf/Fzd1/Calm3/Jak3/Ccnd3/Rxrb/Egln3/Fgf21/Myc/Arhgef11/Ifnar2/Arhgef1/Dapk3/Msh6/Epor/Ralgds/Gna12/Bdkrb2/Ralbp1/Sufu/Bmp4/Smad3/Map2k2/Cxcl12/Bcr/Bad/Cebpa/E2f2/Plekhg5/Vegfb/Camk2g/Itga2b/Lamb1/Pld2/Edn1/Hsp90ab1/Rela/Tcf7l1/Il6ra/Gnb2/Mapk3/Dapk2/Pdgfa/Jag2/Fn1/Ctbp2/E2f1/Pim1/Keap1/Apc2/Smo/Gadd45b/Nfkb2/Ppard/Gnai2/Lamb2/Pdgfrb/Itga3/Adcy6/Hes1/Dvl1/…
mmu05230	Central carbon metabolism in cancer - Mus musculus (house mouse)	54	-0.514237	-1.97917	3.46938e-05	0.00089937	0.000783771	1860	tags=41%	list=17%	signal=34%	Erbb2/Pik3r2/Mtor/Ldhb/Hk2/Sirt6/Gls2/Myc/Idh2/Map2k2/Mapk3/Pdgfrb/Pfkp/Pgam1/Hk1/Map2k1/Pkm/Ldha/Slc2a1/Pdk1/Slc16a3/Pfkl
mmu03013	Nucleocytoplasmic transport - Mus musculus (house mouse)	95	0.443639	1.852	3.20815e-05	0.00089937	0.000783771	2500	tags=37%	list=23%	signal=28%	Nupl1/Tnpo1/Kpna4/Thoc1/Tmem33/Xpo4/Kpna1/Nup153/Kpna3/Ipo7/Ranbp2/Nxt2/Ahctf1/Cse1l/Xpot/Thoc2/Ipo11/Nup155/Magohb/Ddx19b/Pnn/Sumo1/Thoc2l/Upf3b/Nup54/Srrm1/Ipo8/Xpo1/Xpo7/Ndc1/Nmd3/Nup93/Seh1l/Ran/Sumo3
mmu05146	Amoebiasis - Mus musculus (house mouse)	57	-0.497076	-1.94452	6.30444e-05	0.00151757	0.00132251	902	tags=26%	list=8%	signal=24%	Lamb1/Rela/Fn1/Actn1/Actn4/Lamb2/Vcl/Col4a5/Lama5/Plcb3/Col1a2/Col4a2/Col4a1/Col1a1/Col3a1
mmu04926	Relaxin signaling pathway - Mus musculus (house mouse)	84	-0.433925	-1.84089	8.90854e-05	0.0018952	0.0016516	1015	tags=30%	list=9%	signal=27%	Map2k2/Creb3l1/Arrb2/Vegfb/Edn1/Rela/Gnb2/Mapk3/Creb3l2/Gnai2/Adcy6/Jun/Shc2/Col4a5/Gnao1/Plcb3/Fos/Col1a2/Col4a2/Col4a1/Arrb1/Map2k1/Vegfa/Col1a1/Col3a1
mmu04151	PI3K-Akt signaling pathway - Mus musculus (house mouse)	217	-0.326793	-1.6234	8.99797e-05	0.0018952	0.0016516	1860	tags=29%	list=17%	signal=24%	Erbb2/Pik3r2/Efna2/Itgb3/Eif4ebp1/Hsp90aa1/Mtor/Rxra/Ppp2r1a/Ppp2r5d/Tsc2/Jak3/Atf6b/Ccnd3/Ppp2r5b/Fgf21/Myc/Ifnar2/Epor/Cdc37/Itga7/Stk11/Map2k2/Bad/Creb3l1/Vegfb/Itga2b/Lamb1/Hsp90ab1/Rela/Il6ra/Gnb2/Mapk3/Pdgfa/Fn1/Creb3l2/Lamb2/Pdgfrb/Gys1/Itga3/Itga5/Itga10/Itgb5/Angpt4/Col4a5/Lama5/Il4ra/Tnc/Itga11/Sgk1/Col6a3/Col1a2/Nr4a1/Col4a2/Col4a1/Thbs2/Map2k1/Vegfa/Ddit4/Col6a2/Col6a1/Col1a1/Thbs1
mmu05165	Human papillomavirus infection - Mus musculus (house mouse)	237	-0.321217	-1.62337	0.000107386	0.00212877	0.00185516	1904	tags=28%	list=18%	signal=24%	H2-Q2/Dlg3/Pik3r2/Ptgs2/Itgb3/Eif4ebp1/Mtor/Tcirg1/Ppp2r1a/Fzd1/Atp6v0b/Ppp2r5d/Irf3/Tsc2/Ccnd3/Ppp2r5b/Ikbke/Pard6a/Ifnar2/H2-T22/Tubg1/Slc9a3r1/Itga7/H2-K1/Map2k2/Bad/Creb3l1/Itga2b/Lamb1/Rela/Tcf7l1/Mapk3/Tada3/Fn1/Tyk2/E2f1/Apc2/Creb3l2/Lamb2/Pdgfrb/Itga3/Itga5/Hes1/Dvl1/Llgl1/H2-T23/Itga10/Itgb5/Col4a5/Lama5/Tnc/Itga11/H2-D1/Wnt10a/Col6a3/Col1a2/Col4a2/Col4a1/Thbs2/Map2k1/Vegfa/Col6a2/Col6a1…
mmu00030	Pentose phosphate pathway - Mus musculus (house mouse)	20	-0.69554	-2.13448	0.000122634	0.00229598	0.00200087	259	tags=30%	list=2%	signal=29%	Pfkp/H6pd/Gpi1/Aldoa/Pgm1/Pfkl
mmu04933	AGE-RAGE signaling pathway in diabetic complications - Mus musculus (house mouse)	75	-0.433302	-1.8167	0.000194996	0.00345861	0.00301407	699	tags=23%	list=7%	signal=21%	Edn1/Rela/Mapk3/Fn1/Pim1/Plcd1/Jun/Col4a5/Plcb3/Col1a2/Col4a2/Col4a1/Vegfa/Col1a1/Col3a1/Serpine1/Egr1
mmu00052	Galactose metabolism - Mus musculus (house mouse)	22	-0.614762	-1.95427	0.000466972	0.00786848	0.00685711	2105	tags=59%	list=20%	signal=48%	G6pc3/Glb1/Hk2/Gaa/Akr1b8/Galm/Gale/B4galt2/Galk1/Pfkp/Hk1/Pgm1/Pfkl
mmu01230	Biosynthesis of amino acids - Mus musculus (house mouse)	53	-0.465018	-1.78726	0.000586029	0.00940436	0.00819559	259	tags=19%	list=2%	signal=19%	Pfkp/Pgam1/Pgk1/Eno1b/Aldoa/Pkm/Eno1/Tpi1/Eno2/Pfkl
mmu05171	Coronavirus disease - COVID-19 - Mus musculus (house mouse)	129	-0.35945	-1.64332	0.00127093	0.0194683	0.016966	2497	tags=37%	list=23%	signal=29%	Rpl22/Myd88/Rps28/Rps19/Stat3/Nfkb1/Rps12/Masp1/Plcg1/Nfkbia/Rps27l/Rigi/Pik3r2/Rps24/Mapk14/Rps5/Rpl8/C1s2/Irf3/Rpsa/Rps3/Rps9/Ikbke/Rplp1/Mapk11/Rpl18a/Hbegf/Ifnar2/Irak4/Rpl35/C1ra/Rps20/Rela/Il6ra/Mapk3/Rpl30/Tyk2/Rpl37a/Rplp0/C1s1/Rplp2/Jun/Rpl32/Rpl34/Rps14/Rps21/Nrp1/Fos
mmu00100	Steroid biosynthesis - Mus musculus (house mouse)	14	0.68775	1.85148	0.00175615	0.0257314	0.0224241	1366	tags=43%	list=13%	signal=37%	Msmo1/Sc5d/Hsd17b7/Sqle/Cyp51/Lss
mmu04110	Cell cycle - Mus musculus (house mouse)	144	0.34877	1.56322	0.00279717	0.039277	0.0342286	2836	tags=41%	list=27%	signal=31%	Rb1/Cdc27/Esco1/Ppp2ca/Orc2/Ccnb1/Ttk/Mad2l1/Wee1/Stag2/Cdkn1b/Cdk7/Atm/Ywhaz/Mtbp/Anapc4/Stag1/Gsk3b/Ywhaq/Ccne2/Orc5/Skp2/Ywhae/Atrx/Wapl/Orc4/E2f3/Trip13/Smad2/Esco2/Knl1/Ndc80/Sgo1/Nipbl/Hdac2/Cul1/Bub1/Orc6/Ccna2/Ppp2r5e/Cdc20/Dbf4/Mcm6/Cdk6/Rad21/Pds5a/Fbxo5/Atr/Tfdp1/Skp1/Smad4/Tgfb2/Orc3/Cdc14b/Cdc25a/Ccnb2/Rbl1/Mdm2/Cdc7
mmu00520	Amino sugar and nucleotide sugar metabolism - Mus musculus (house mouse)	39	-0.487721	-1.77235	0.00338999	0.0456971	0.0398235	2230	tags=44%	list=21%	signal=35%	Gfus/Hexa/Gne/Gmppb/Hk2/Nagk/Fcsk/Pmm1/Renbp/Gale/Cyb5r3/Gmppa/Amdhd2/Galk1/Hk1/Gpi1/Pgm1
mmu03040	Spliceosome - Mus musculus (house mouse)	121	0.353304	1.5385	0.00354111	0.0458982	0.0399988	2090	tags=27%	list=20%	signal=22%	Srsf3/Thoc1/Srsf1/Srsf2/Fus/Hnrnpk/Rbmx/Hnrnpa1/Tra2b/Sf3b1/Srsf6/Prpf40a/Prpf38b/Dhx15/Srsf10/Smndc1/Rbm25/Snrpd1/Thoc2/Snrpb2/Hnrnpu/Ddx46/Ddx5/Tcerg1/Srsf7/Cdc40/Magohb/Snrpe/U2af1/Thoc2l/Bcas2/Hnrnpa3/Hnrnpc
mmu03015	mRNA surveillance pathway - Mus musculus (house mouse)	80	0.392885	1.6029	0.00380274	0.0474639	0.0413632	3218	tags=44%	list=30%	signal=31%	Cpsf6/Fus/Etf1/Smg1/Nudt21/Nxt2/Gspt1/Ppp2ca/Ppp1cb/Msi2/Ppp2r3c/Pcf11/Ppp2r3a/Magohb/Ddx19b/Papolg/Pnn/Smg7/Upf3b/Rnmt/Ppp2r5e/Pabpn1/Srrm1/Cstf2/Papola/Ppp2r2d/Ppp2r2a/Cstf3/Cpsf2/Ncbp1/Cpsf7/Upf2/Cstf2t/Sap18/Wdr33
