# Supplementary material for: LMNA R482L mutation causes impairments in C2C12 myoblasts subpopulations, alterations in metabolic reprogramming during differentiation, and oxidative stress
Source: Sci Rep. 2025 Feb 13;15:5358. doi: 10.1038/s41598-025-88219-6 (PMC11825939; doi:10.1038/s41598-025-88219-6)
Supplement: Supplementary file 5 — Supplementary Information 5. [file 41598_2025_88219_MOESM5_ESM.xlsx]

## Sheet: description
Likelihood ratio test (LRT) was applied on RNA-seq data of WT/R482L C2C12 myoblasts differentiated for 0,2, and 5 days. Next, LRT genes with padj<0.01 were clustered with degPatterns function from DEGreport R package for the identification of de-regulated gene groups between WT and R482L during differentiation. Resulted 9 gene groups are provided here.

## Sheet: LRT_genes
Group: 1		Group: 2		Group: 3		Group: 4		Group: 5		Group: 7		Group: 8		Group: 9		Group: 12
X1110002E22Rik		X1810013L24Rik		X2410002F23Rik		Abca7		Abhd4		Acaa1a		Actg2		Ak4		Atf4
A4galt		Actc1		Ahctf1		Aldh7a1		Adamts2		Acadm		Aldh2		Apln		Cdv3
Abca1		Arl5b		Alcam		Amdhd2		Adora2b		Adgrl2		Arrb1		Atf3		D16Ertd472e
Abra		Celf1		Aldh1l2		Arvcf		Afap1l2		Aldoa		Atoh8		Bsg		E2f8
Acsl3		Crebrf		Anp32e		Capn6		Angpt4		Dbp		Bysl		Cbx6		Eaf1
Acss2		Cry2		Asf1b		Car3		Apbb1		Dusp1		Car13		Cnn1		Glce
Acta1		Fam126b		Asns		Cbr2		Apc2		Egr1		Cdca7		Csrnp1		Lrrc4c
Adamts4		Gpt2		Bcat1		Clip2		Arfgap3		Ehd3		Cdca8		Cyr61		Mapk6
Adamts6		Hmgcs1		Bend3		Cnn2		Arid5a		Fam189b		Cenps		Ddit4		Mars2
Adssl1		Hsd17b7		Btaf1		Dhrs3		Bbs2		Gpnmb		Chaf1b		Eno1		Msn
Ahdc1		Impact		Btbd11		Dnpep		Bcas3		Hs1bp3		Clspn		Eno1b		Mtf2
Ak1		Insig1		Bzw1		Dpysl3		Bphl		Mpp2		Dap		Fam162a		Nepro
Aldh1a3		Itga6		Car8		Enc1		Btg2		Nectin2		Ddx39		Gpi1		Nipal1
Aldh3b1		Ivns1abp		Casp2		Fam117a		C1qtnf1		Nxn		Dglucy		Grhpr		Rpl37rt
Anpep		Lpgat1		Ccdc137		Fbln7		C1s1		Pex6		Dusp9		Id1		Slc20a2
Anxa8		Maf		Cdc25a		Gas1		Cacnb3		Phlda3		Ephx1		Ier2		Slc7a5
Apobec2		Mex3a		Clcn3		Gfra1		Calcoco1		Plcd1		F3		Itpk1		Usp31
Apoe		Mgam		Cldn12		Glul		Capn5		Rara		Fbl		Ldha		Wdr89
Atp1a3		Mib1		Cpsf6		Lix1		Car9		Spock2		Foxm1		Loxl3		Xpot
Atp2a1		Msmo1		Cstf2		Lrrc17		Ccdc136		Tubb2a		Gjb3		Maff
Atp2a2		Nhlrc3		Ctps		Matn2		Ccdc8				Gsto1		Mars
Atp6v0d2		Ogt		D10Wsu102e		Mmp23		Cd248				H1f0		Mif
Bcl3		Rc3h1		Ddx21		Nsg1		Cdc42ep2				Hcfc1r1		Ndrg2
Bcl6		Rc3h2		Ddx3x		Rab13		Cdk5rap3				Hk1		Pfkl
Bdkrb1		Rsrp1		Ddx46		Rassf2		Cebpa				Hlx		Pgam1
Bhlhe40		Sc5d		Dgke		Six1		Cercam				Hmga2		Pgk1
Bmf		Slc38a2		Dhfr		Six4		Chid1				Id3		Pgm2
Bnip3		Slc40a1		Dhx33		Spon2		Chst12				Il1rn		Pkm
Brinp3		Sqle		Dhx9		Sulf2		Clec2d				Jpt2		Podnl1
C1qtnf6		Ssh2		Dis3		Tap2		Cnksr3				Kntc1		Prelid2
C1rl		Stard4		Dkc1				Col16a1				Krt19		Rcor2
Cacnb1		Tapt1		Dna2				Col1a2				Lgr6		Serpine1
Casp12		Tmem68		Ect2				Col3a1				Lpl		Slc16a11
Casq2		Zfp26		Eef1e1				Col5a3				Ly6e		Slc2a1
Castor2		Zfp697		Erfe				Col6a1				Ly75		Sqor
Cav3				Ftsj3				Col6a2				Map3k4		Tpi1
Cbfb				Fus				Cp				Mcm2		Tuba1c
Ccdc141				Fzd6				Cpq				Mcm3		Ubc
Ccdc80				Gars				Creld1				Mcm5
Ccng2				Gclc				Csad				Mpst
Cd200				Gm11478				Ctdsp2				Nol9
Cdh11				Gm9794				Ctsf				Nolc1
Cdkn1a				Gnl3				Daam2				Nop2
Cemip				Heatr1				Dapk2				Nop56
Cfh				Hnrnpa1				Ddah2				Plp2
Chrng				Hnrnpdl				Ddx58				Pml
Clybl				Hspa9				Dnajb2				Pole
Cpeb4				Iars				Dop1b				Ppan
Csf2rb				Impdh2.ps				Dync1i1				Ppia
Cyp51				Kbtbd8				Dync2li1				Prim1
Depp1				Kif23				Dyrk1b				Ptgr1
Des				Lars				E2f2				Rarg
Egln1				Lcor				Ech1				Rbmx
Egln3				Lrp8				Emilin1				Samd1
Egr3				Ltv1				Enho				Sdc4
Eno2				Lyar				Epha1				Sipa1
Fam214b				Med14				Ephb6				Smpdl3b
Fbxl20				Mis12				Fah				Sord
Fbxo32				Mpp6				Fbxw9				Srm
Fhod3				Mtbp				Fcgrt				Stil
Fos				Mthfd2				Fgf21				Tnfrsf12a
Foxo3				Myef2				Flot1				Trib3
Fstl1				Nars				Fndc1				Trim16
Fzd1				Ncapg2				Gadd45g				Ube2c
Gm2a				Ncl				Gdi1				Utp20
Gpx3				Nhp2				Gpr146				Zfp395
Gxylt2				Nip7				Gsn				Zpr1
Gys1				Nsun2				H2.T23
H19				Nup153				Hdac11
Has2				Nup155				Hdac5
Hfe2				Pa2g4				Htra1
Hist1h1c				Pbk				Htra3
Hsd11b1				Pck2				Idh1
Iffo1				Pclaf				Ifi27
Igfbp4				Pcolce2				Igfbp5
Igfn1				Plk4				Il33
Inhbb				Pno1				Ip6k1
Jsrp1				Polr1b				Islr
Kdm5b				Ppat				Itm2b
Klhl13				Ppp1r15b				Itm2c
Klhl24				Psat1				Jun
Lincmd1				Psph				Kank2
Lmod2				Ptcd3				Kdm4b
Lmod3				Rad18				Kremen1
Lrp4				Ran				Lmod1
Ly6a				Rrm2				Maged2
Ly6c1				Rrp12				Map1lc3a
Ly6c2				Rrp15				Mgp
Map2k1				Shmt2				Mrgprf
Mapre3				Slc19a2				Mvp
Megf10				Slc30a1				Mxd4
Mgarp				Slc38a1				Mxra8
Mgll				Slc3a2				Mycl
Mgst1				Slc5a3				Nbl1
Mmp19				Slc7a1				Ndufa13
Mtss1l				Snhg1				Ndufv3
Mxi1				Srsf2				Nol3
Mybph				Srsf3				Notch3
Myh1				Tacc3				Npdc1
Myh3				Taf1d				Nudt18
Myh7				Taf4b				Olfml3
Myl1				Tars				Oplah
Myl4				Tfdp1				P2rx6
Mylpf				Tmem209				P4ha1
Mymk				Top2a				Palm
Mymx				Topbp1				Parp10
Myog				Trmt6				Pdgfrl
Myom2				Tsr1				Pdk1
Myoz2				Ttk				Pdk2
Narf				Ttll4				Pla2g15
Ndrg1				Txnrd1				Pld3
Ndrg4				U2af1				Plekho2
Nfatc4				Usp1				Plin3
Npnt				Utp15				Plk2
Nrep				Wdr43				Plod1
Nuak1				Wee1				Pltp
Otud1				Xpo4				Pnmal2
Pdk4				Xpo7				Prelp
Phf20l1				Zfp207				Ptgis
Pik3ip1								Pxmp4
Pink1								Ralgds
Pla1a								Rcn3
Pmepa1								Rdh5
Postn								Rgs3
Ppp1r15a								Rras
Pstpip1								Rtn2
Pygm								Samd14
Qpct								Scd1
Rap1gap2								Selenom
Rcan2								Selenop
Rin2								Sema3b
Scd2								Sema6c
Sema3d								Slc25a1
Serpinb1a								Slc2a8
Serpine2								Slc39a1
Serping1								Spry2
Sgca								Ssc5d
Shisa4								St5
Shroom3								Stra6
Slc12a2								Synpo
Slc35f5								Tapbp
Slc6a9								Tcn2
Socs3								Thra
Sox11								Tle6
Sparc								Tmc6
Sspn								Tmem119
Stac3								Tmem256
Stat3								Tmem53
Susd6								Trappc6a
Taok1								Trappc9
Tcp11l2								Trpm4
Tead4								Txnip
Thbs2								Ube2h
Tmem205								Ucp2
Tmem45a								Usp11
Tmx4								Vgll4
Tnnc1								Vwa1
Tnni1								Vwa5a
Tnni2								Ypel3
Tnnt1								Zer1
Tnnt2								Zfp503
Tnnt3
Tpm2
Trim72
Trio
Trp53inp2
Tspyl1
Vldlr
Vsir
Xdh
Xirp1
Ypel2
Zbtb4
Zfp275
Zfp36l1
Zfyve1
